# Supplementary material for: Disease-specific differences in gene expression, mitochondrial function and mitochondria-endoplasmic reticulum interactions in iPSC-derived cerebral organoids and cortical neurons in schizophrenia and bipolar disorder
Source: Discov Ment Health. 2023 Mar 9;3(1):8. doi: 10.1007/s44192-023-00031-8 (PMC9998323; doi:10.1007/s44192-023-00031-8)
Supplement: Supplementary file 1 — Supplementary file1 (XLSX 34629 KB) Cuffdiff analysis for the bipolar disorder vs schizophrenia. [file 44192_2023_31_MOESM1_ESM.xlsx]

## Sheet: genes_exp.diff
#Cufflinks/Cuffdiff v2.2.0
Tested id	A unique identifier describing the transcipt, gene, primary transcript, or CDS being tested
gene_id: RefSeq geneID
gene: RefSeq gene name
locus: genomic coordinates for easy browsing to the genes or transcripts being tested
the average of the normalized counts taken over all samples
sample_1: control group name
sample_2: comparision group name
status: Can be one of OK (test successful), NOTEST (not enough alignments for testing), LOWDATA (too complex or shallowly sequenced), HIDATA (too many fragments in locus), or FAIL, when an ill-conditioned covariance matrix or other numerical exception prevents testing.
value_1: average FPKM for sample_1
value_2: avaerage FPKM for samples_2
log2 fold change between the groups. E.g. value 2 means that the expression has increased 4-fold
test_stat: The value of the test statistic used to compute significance of the observed change in FPKM
p value: The uncorrected p-value of the test statistic
q value: The FDR-adjusted p-value of the test statistic
signifcant: Can be either “yes” or “no”, depending on whether p is greater then the FDR after Benjamini-Hochberg correction for multiple-testing
cmd_line	cuffdiff -p 3 -L BPI,SCZ -o BPISCZrefseq_v2 hg38refseq.p9.gtf 25BPIrefseq.bam,136BPIrefseq.bam,81BPIrefseq.bam,sample_43_refseq.bam,sample_45_refseq.bam,sample_50_refseq.bam,sample_51_refseq.bam,sample_54_refseq.bam 67SZrefseq.bam,sample_4_refseq.bam,sample_5_refseq.bam,sample_10_refseq.bam,sample_11_refseq.bam,40SZrefseq.bam,sample_16_refseq.bam,sample_18_refseq.bam
test_id	gene_id	gene	locus	sample_1	sample_2	status	value_1	value_2	log2(fold_change)	test_stat	p_value	q_value	significant
gene0	gene0	DDX11L1	chr1:11873-29370	BPI	SCZ	NOTEST	0.0626521	0.0233366	-1.42477	0	1	1	no
gene1	gene1	WASH7P	chr1:11873-29370	BPI	SCZ	OK	1.42955	1.34241	-0.0907392	-0.0645146	0.84695	0.99995	no
gene10	gene10	LOC100996442	chr1:91168-267354	BPI	SCZ	OK	11.3669	8.82041	-0.365916	-0.355436	0.3067	0.99995	no
gene100	gene100	LOC107984868	chr1:1412294-1416247	BPI	SCZ	NOTEST	0.262642	0.549334	1.06458	0	1	1	no
gene1000	gene1000	TMEM35B	chr1:34981525-34985347	BPI	SCZ	OK	11.0867	10.9294	-0.0206202	-0.0201973	0.9507	0.99995	no
gene10000	gene10000	LOC100421730	chr3:59050175-61251474	BPI	SCZ	OK	1.19399	0.765559	-0.641207	-0.130854	0.53965	0.99995	no
gene10001	gene10001	LOC107986014	chr3:59050175-61251474	BPI	SCZ	OK	1.005	1.01333	0.0119036	0.00355346	0.99255	0.99995	no
gene10002	gene10002	LOC105377111	chr3:59050175-61251474	BPI	SCZ	OK	0.841106	0.568134	-0.566055	-0.079411	0.6147	0.99995	no
gene10003	gene10003	LOC105377114	chr3:61284358-61428715	BPI	SCZ	NOTEST	0	0.00612587	inf	0	1	1	no
gene10004	gene10004	LOC105377115	chr3:61284358-61428715	BPI	SCZ	NOTEST	0.0156732	0.0159442	0.0247242	0	1	1	no
gene10005	gene10005	PTPRG	chr3:61561568-62318947	BPI	SCZ	OK	12.9264	12.8498	-0.00858015	-0.0113661	0.9764	0.99995	no
gene10006	gene10006	LOC107986016	chr3:61561568-62318947	BPI	SCZ	OK	2.64476	2.28565	-0.210533	-0.114713	0.74095	0.99995	no
gene10007	gene10007	RPL10AP6	chr3:61561568-62318947	BPI	SCZ	OK	1.02271	0.590978	-0.791223	-0.0706601	0.4431	0.99995	no
gene10009	gene10009	ID2B	chr3:61561568-62318947	BPI	SCZ	NOTEST	0.526587	0.334176	-0.656063	0	1	1	no
gene1001	gene1001	ZMYM6	chr1:34986164-35031968	BPI	SCZ	OK	5.18089	4.88898	-0.0836661	-0.102565	0.7732	0.99995	no
gene10010	gene10010	LOC105377116	chr3:61561568-62318947	BPI	SCZ	OK	1.26223	1.12139	-0.17069	-0.0492342	0.8501	0.99995	no
gene10011	gene10011	PTPRG-AS1	chr3:61561568-62318947	BPI	SCZ	OK	1.17698	1.46696	0.317735	0.0808995	0.65475	0.99995	no
gene10012	gene10012	C3orf14	chr3:62318972-62336213	BPI	SCZ	OK	3.15551	4.22473	0.420984	0.295237	0.376	0.99995	no
gene10013	gene10013	FEZF2	chr3:62369671-62373515	BPI	SCZ	OK	1.03869	0.64758	-0.681636	-0.361312	0.22245	0.99995	no
gene10014	gene10014	LOC105377647	chr3:62374215-62375851	BPI	SCZ	NOTEST	0.0576616	0.0201739	-1.51512	0	1	1	no
gene10015	gene10015	CADPS	chr3:62398345-62875389	BPI	SCZ	OK	4.43508	5.36141	0.273652	0.297276	0.4258	0.99995	no
gene10016	gene10016	RPL14P2	chr3:62398345-62875389	BPI	SCZ	NOTEST	0.23514	0.2232	-0.0751805	0	1	1	no
gene10017	gene10017	RN7SL863P	chr3:62398345-62875389	BPI	SCZ	NOTEST	0.1378	0.232928	0.757311	0	1	1	no
gene10019	gene10019	RPS10P10	chr3:62926342-62926928	BPI	SCZ	NOTEST	0.0309604	0	#NAME?	0	1	1	no
gene10020	gene10020	KRT8P35	chr3:63096245-63097755	BPI	SCZ	NOTEST	0.13144	0.0557815	-1.23655	0	1	1	no
gene10021	gene10021	LINC00698	chr3:63102687-63125062	BPI	SCZ	NOTEST	0.166455	0.116039	-0.520523	0	1	1	no
gene10022	gene10022	LOC107986043	chr3:63136327-63148797	BPI	SCZ	NOTEST	0.22274	0.20284	-0.13502	0	1	1	no
gene10023	gene10023	SYNPR	chr3:63200603-63616924	BPI	SCZ	OK	2.00817	1.20789	-0.733386	-0.546858	0.20855	0.99995	no
gene10025	gene10025	SYNPR-AS1	chr3:63200603-63616924	BPI	SCZ	NOTEST	0.340976	0.0745635	-2.19313	0	1	1	no
gene10026	gene10026	RNA5SP134	chr3:63200603-63616924	BPI	SCZ	NOTEST	0	0	0	0	1	1	no
gene10027	gene10027	SNTN	chr3:63652667-63665217	BPI	SCZ	NOTEST	0.276525	0.456216	0.72231	0	1	1	no
gene10028	gene10028	LOC105377119	chr3:63703707-63711786	BPI	SCZ	NOTEST	0.0217178	0.0324419	0.578982	0	1	1	no
gene10029	gene10029	LOC100130345	chr3:63741855-63785063	BPI	SCZ	NOTEST	0.126679	0.0827438	-0.614454	0	1	1	no
gene1003	gene1003	ZMYM1	chr1:35059785-35116458	BPI	SCZ	OK	7.13476	6.96418	-0.0349128	-0.0424925	0.91185	0.99995	no
gene10030	gene10030	C3orf49	chr3:63819364-63864478	BPI	SCZ	NOTEST	0.213148	0.319499	0.583956	0	1	1	no
gene10031	gene10031	THOC7	chr3:63819364-63864478	BPI	SCZ	OK	17.5437	16.0158	-0.131461	-0.142433	0.7033	0.99995	no
gene10032	gene10032	THOC7-AS1	chr3:63819364-63864478	BPI	SCZ	OK	0.903133	1.44649	0.679542	0.150397	0.5736	0.99995	no
gene10033	gene10033	ATXN7	chr3:63864556-64003462	BPI	SCZ	OK	8.05207	6.8611	-0.23092	-0.315992	0.37175	0.99995	no
gene10034	gene10034	PSMD6-AS2	chr3:64004021-64026360	BPI	SCZ	OK	4.18881	3.45262	-0.278846	-0.166927	0.6232	0.99995	no
gene10035	gene10035	PSMD6	chr3:64004021-64026360	BPI	SCZ	OK	20.5874	21.381	0.0545664	0.0619962	0.87075	0.99995	no
gene10036	gene10036	LOC105377121	chr3:64004021-64026360	BPI	SCZ	NOTEST	0	0	0	0	1	1	no
gene10037	gene10037	LOC107986093	chr3:64028701-64032583	BPI	SCZ	NOTEST	0.0160611	0.0632761	1.97809	0	1	1	no
gene10038	gene10038	PRICKLE2-AS1	chr3:64067963-64494329	BPI	SCZ	NOTEST	0.358686	0.32076	-0.161226	0	1	1	no
gene10039	gene10039	LINC00994	chr3:64067963-64494329	BPI	SCZ	NOTEST	0.0848566	0.123287	0.538922	0	1	1	no
gene10040	gene10040	PRICKLE2	chr3:64067963-64494329	BPI	SCZ	OK	8.28848	8.89666	0.102156	0.141384	0.6976	0.99995	no
gene10041	gene10041	PRICKLE2-AS2	chr3:64067963-64494329	BPI	SCZ	NOTEST	0.438464	0.36957	-0.246611	0	1	1	no
gene10042	gene10042	PRDX3P4	chr3:64067963-64494329	BPI	SCZ	OK	3.75459	3.74773	-0.00263896	-0.000730877	0.99805	0.99995	no
gene10043	gene10043	PRICKLE2-AS3	chr3:64067963-64494329	BPI	SCZ	OK	0.842105	0.742867	-0.180896	-0.0438215	0.8592	0.99995	no
gene10044	gene10044	LOC101929316	chr3:64067963-64494329	BPI	SCZ	NOTEST	0.0192374	0.0369377	0.941178	0	1	1	no
gene10045	gene10045	LOC105377123	chr3:64067963-64494329	BPI	SCZ	NOTEST	0.127313	0.0711833	-0.838768	0	1	1	no
gene10047	gene10047	ADAMTS9	chr3:64515653-65011468	BPI	SCZ	OK	7.91795	12.0232	0.60262	0.7185	0.06285	0.99995	no
gene10048	gene10048	ADAMTS9-AS1	chr3:64515653-65011468	BPI	SCZ	OK	1.68071	1.45158	-0.211444	-0.0708134	0.8531	0.99995	no
gene10049	gene10049	ADAMTS9-AS2	chr3:64515653-65011468	BPI	SCZ	OK	2.9089	3.50168	0.267572	0.10003	0.8342	0.99995	no
gene1005	gene1005	LOC105378644	chr1:35141454-35146825	BPI	SCZ	NOTEST	0.119379	0.146715	0.297467	0	1	1	no
gene10050	gene10050	LOC105377124	chr3:64515653-65011468	BPI	SCZ	OK	1.65103	1.83054	0.148905	0.0352286	0.8495	0.99995	no
gene10051	gene10051	LOC107986017	chr3:65103678-65105910	BPI	SCZ	NOTEST	0.0612778	0.15202	1.31082	0	1	1	no
gene10052	gene10052	LOC105377125	chr3:65106271-65116661	BPI	SCZ	NOTEST	0.0809843	0.0959594	0.244783	0	1	1	no
gene10053	gene10053	LOC105377127	chr3:65161626-65191563	BPI	SCZ	NOTEST	0.0402594	0	#NAME?	0	1	1	no
gene10054	gene10054	LOC102724763	chr3:65161626-65191563	BPI	SCZ	NOTEST	0	0	0	0	1	1	no
gene10055	gene10055	LOC107986094	chr3:65259644-65331210	BPI	SCZ	NOTEST	0.0484359	0.0341721	-0.503257	0	1	1	no
gene10056	gene10056	MAGI1	chr3:65353524-66038836	BPI	SCZ	OK	9.4389	8.64296	-0.127093	-0.164996	0.6928	0.99995	no
gene10057	gene10057	ILF2P1	chr3:65353524-66038836	BPI	SCZ	OK	1.92414	1.48961	-0.369281	-0.0839742	0.72235	0.99995	no
gene10058	gene10058	LOC105377130	chr3:65353524-66038836	BPI	SCZ	OK	2.09238	1.53968	-0.44252	-0.241348	0.52215	0.99995	no
gene10059	gene10059	LOC107986018	chr3:65353524-66038836	BPI	SCZ	OK	1.50217	1.27164	-0.240356	-0.0781507	0.85855	0.99995	no
gene1006	gene1006	SFPQ	chr1:35176377-35193161	BPI	SCZ	OK	64.1974	62.6125	-0.0360629	-0.0425035	0.9129	0.99995	no
gene10060	gene10060	RPL17P17	chr3:65353524-66038836	BPI	SCZ	OK	3.15941	2.29634	-0.460318	-0.0790472	0.6346	0.99995	no
gene10061	gene10061	MAGI1-AS1	chr3:65353524-66038836	BPI	SCZ	OK	1.9139	1.39542	-0.45582	-0.0596948	0.6213	0.99995	no
gene10062	gene10062	LOC105377128	chr3:66038935-66040294	BPI	SCZ	NOTEST	0.216914	0.0714537	-1.60204	0	1	1	no
gene10063	gene10063	SLC25A26	chr3:66133609-66501124	BPI	SCZ	OK	8.28165	9.39011	0.181225	0.0932813	0.72585	0.99995	no
gene10064	gene10064	LOC107986095	chr3:66133609-66501124	BPI	SCZ	NOTEST	0.00467386	0.0233385	2.32002	0	1	1	no
gene10068	gene10068	LRIG1	chr3:66133609-66501124	BPI	SCZ	OK	19.5108	19.983	0.0345026	0.0476102	0.9011	0.99995	no
gene10069	gene10069	LOC105377141	chr3:66567244-66607246	BPI	SCZ	NOTEST	0	0	0	0	1	1	no
gene1007	gene1007	ZMYM4	chr1:35268693-35421944	BPI	SCZ	OK	19.3294	17.5053	-0.143006	-0.213235	0.55415	0.99995	no
gene10070	gene10070	LOC107986036	chr3:66622691-66623170	BPI	SCZ	NOTEST	0	0.0137382	inf	0	1	1	no
gene10072	gene10072	LOC105377142	chr3:66674854-66718224	BPI	SCZ	NOTEST	0	0	0	0	1	1	no
gene10073	gene10073	LOC105377143	chr3:66730377-66738336	BPI	SCZ	NOTEST	0	0	0	0	1	1	no
gene10074	gene10074	LOC105377144	chr3:66780076-66972418	BPI	SCZ	NOTEST	0.043373	0.0106906	-2.02046	0	1	1	no
gene10075	gene10075	KBTBD8	chr3:66998302-67011210	BPI	SCZ	OK	0.974489	0.727865	-0.420975	-0.310893	0.3894	0.99995	no
gene10076	gene10076	MIR4272	chr3:67225463-67225527	BPI	SCZ	NOTEST	0	0	0	0	1	1	no
gene10077	gene10077	SUCLG2	chr3:67240956-67654614	BPI	SCZ	OK	33.14	28.9684	-0.194095	-0.24803	0.4964	0.99995	no
gene10078	gene10078	NDUFB4P1	chr3:67240956-67654614	BPI	SCZ	OK	2.38886	1.48239	-0.688401	-0.0988011	0.4666	0.99995	no
gene10079	gene10079	LOC105377148	chr3:67240956-67654614	BPI	SCZ	OK	1.5267	0.885059	-0.786568	-0.365116	0.44735	0.99995	no
gene10080	gene10080	SUCLG2-AS1	chr3:67654696-67947713	BPI	SCZ	OK	1.96658	1.81363	-0.116808	-0.0737428	0.8535	0.99995	no
gene10081	gene10081	FAM19A1	chr3:67991591-68546056	BPI	SCZ	NOTEST	0.597354	0.444282	-0.427111	0	1	1	no
gene10083	gene10083	LOC107986019	chr3:67991591-68546056	BPI	SCZ	NOTEST	0.306653	0.166083	-0.884706	0	1	1	no
gene10084	gene10084	LOC105377146	chr3:67991591-68546056	BPI	SCZ	NOTEST	0.0670259	0.0423085	-0.663771	0	1	1	no
gene10085	gene10085	RPLP0P8	chr3:68633664-68634356	BPI	SCZ	NOTEST	0	0	0	0	1	1	no
gene10086	gene10086	PSMC1P1	chr3:68635684-68637242	BPI	SCZ	OK	0.879454	1.04833	0.25341	0.124007	0.7233	0.99995	no
gene10087	gene10087	FAM19A4	chr3:68731763-68932610	BPI	SCZ	NOTEST	0.191351	0.368	0.94348	0	1	1	no
gene10089	gene10089	EOGT	chr3:68975211-69013961	BPI	SCZ	OK	4.17511	4.14102	-0.011827	-0.0137201	0.9733	0.99995	no
gene1009	gene1009	RPL5P4	chr1:35268693-35421944	BPI	SCZ	OK	3.09974	3.3441	0.109467	0.0260457	0.91595	0.99995	no
gene10090	gene10090	TMF1	chr3:69019826-69052397	BPI	SCZ	OK	14.8254	14.3564	-0.04637	-0.0708006	0.83825	0.99995	no
gene10091	gene10091	MIR3136	chr3:69019826-69052397	BPI	SCZ	NOTEST	0	0	0	0	1	1	no
gene10092	gene10092	UBA3	chr3:69054729-69080373	BPI	SCZ	OK	18.4907	17.971	-0.0411239	-0.0542727	0.88505	0.99995	no
gene10093	gene10093	ARL6IP5	chr3:69084938-69106088	BPI	SCZ	OK	34.2813	32.0294	-0.0980255	-0.145919	0.6706	0.99995	no
gene10094	gene10094	LMOD3	chr3:69108671-69122595	BPI	SCZ	OK	0.243974	1.81391	2.8943	1.31846	0.0293	0.99995	no
gene10095	gene10095	FRMD4B	chr3:69168781-69541340	BPI	SCZ	OK	8.51036	8.08825	-0.0733932	-0.0948346	0.81235	0.99995	no
gene10097	gene10097	LOC642487	chr3:69168781-69541340	BPI	SCZ	OK	0.632625	0.728443	0.203464	0.0283112	0.8381	0.99995	no
gene10098	gene10098	MITF	chr3:69739434-69968337	BPI	SCZ	OK	5.59232	6.43408	0.202285	0.189731	0.51905	0.99995	no
gene101	gene101	ANKRD65	chr1:1418419-1423287	BPI	SCZ	OK	6.23204	6.14031	-0.0213916	-0.0197352	0.9606	0.99995	no
gene10100	gene10100	SAMMSON	chr3:69999743-70015301	BPI	SCZ	NOTEST	0.062995	0.047528	-0.406458	0	1	1	no
gene10101	gene10101	RNPC3P1	chr3:70124854-70126656	BPI	SCZ	NOTEST	0.0411209	0.0267017	-0.622937	0	1	1	no
gene10103	gene10103	LOC105377151	chr3:70167803-70172568	BPI	SCZ	NOTEST	0.0137518	0.0400304	1.54147	0	1	1	no
gene10104	gene10104	LOC107986096	chr3:70194494-70312649	BPI	SCZ	NOTEST	0.00275065	0.0154952	2.49398	0	1	1	no
gene10105	gene10105	LOC105377152	chr3:70574925-70598459	BPI	SCZ	NOTEST	0	0	0	0	1	1	no
gene10106	gene10106	COX6CP6	chr3:70751057-70751523	BPI	SCZ	NOTEST	0	0	0	0	1	1	no
gene10109	gene10109	FOXP1	chr3:70954713-71583989	BPI	SCZ	OK	24.7092	19.1762	-0.36573	-0.474258	0.20865	0.99995	no
gene1011	gene1011	KIAA0319L	chr1:35433489-35557670	BPI	SCZ	OK	14.6844	15.104	0.0406536	0.0593427	0.87325	0.99995	no
gene10110	gene10110	FOXP1-AS1	chr3:70954713-71583989	BPI	SCZ	OK	0.658072	0.35883	-0.874945	-0.0765175	0.39305	0.99995	no
gene10111	gene10111	MIR1284	chr3:70954713-71583989	BPI	SCZ	NOTEST	0	0	0	0	1	1	no
gene10112	gene10112	LOC105377155	chr3:71627637-71628694	BPI	SCZ	NOTEST	0.155949	0.172648	0.146753	0	1	1	no
gene10113	gene10113	EIF4E3	chr3:71679288-71755177	BPI	SCZ	OK	3.4201	3.42924	0.00384888	0.00449642	0.98975	0.99995	no
gene10114	gene10114	GPR27	chr3:71679288-71755177	BPI	SCZ	NOTEST	0.35533	0.529183	0.574607	0	1	1	no
gene10115	gene10115	PROK2	chr3:71771654-71785206	BPI	SCZ	NOTEST	0.0352221	0.0258493	-0.446355	0	1	1	no
gene10116	gene10116	LOC105377156	chr3:71785275-71789374	BPI	SCZ	NOTEST	0	0.0101547	inf	0	1	1	no
gene10118	gene10118	LOC105377157	chr3:71993268-71996134	BPI	SCZ	NOTEST	0.0120533	0.011459	-0.0729546	0	1	1	no
gene10120	gene10120	LINC00877	chr3:72035518-72100455	BPI	SCZ	NOTEST	0.29283	0.311546	0.0893772	0	1	1	no
gene10122	gene10122	LINC00870	chr3:72151256-72174339	BPI	SCZ	NOTEST	0.126474	0.0915076	-0.466871	0	1	1	no
gene10123	gene10123	LOC105377158	chr3:72273983-72307417	BPI	SCZ	NOTEST	0.0422857	0.0651468	0.623525	0	1	1	no
gene10124	gene10124	LOC105377159	chr3:72312351-72317105	BPI	SCZ	NOTEST	0	0	0	0	1	1	no
gene10125	gene10125	RYBP	chr3:72374592-72446623	BPI	SCZ	OK	12.3981	12.6156	0.025088	0.0357186	0.92125	0.99995	no
gene10126	gene10126	LOC105377160	chr3:72458681-72463575	BPI	SCZ	NOTEST	0	0	0	0	1	1	no
gene10127	gene10127	LOC105377648	chr3:72561173-72561819	BPI	SCZ	NOTEST	0.0435733	0	#NAME?	0	1	1	no
gene10129	gene10129	LOC105377161	chr3:72582123-72716441	BPI	SCZ	NOTEST	0.0891749	0.0760907	-0.228919	0	1	1	no
gene1013	gene1013	NCDN	chr1:35557791-35566779	BPI	SCZ	OK	4.54955	5.65082	0.312735	0.347709	0.33545	0.99995	no
gene10130	gene10130	LOC102724817	chr3:72582123-72716441	BPI	SCZ	NOTEST	0	0.00943556	inf	0	1	1	no
gene10131	gene10131	LOC105377162	chr3:72582123-72716441	BPI	SCZ	NOTEST	0.00899412	0.0342896	1.93072	0	1	1	no
gene10133	gene10133	SHQ1	chr3:72725702-72848475	BPI	SCZ	OK	7.323	7.46832	0.0283492	0.0314651	0.9318	0.99995	no
gene10134	gene10134	LOC107986097	chr3:72725702-72848475	BPI	SCZ	NOTEST	0.107868	0.0960031	-0.168113	0	1	1	no
gene10135	gene10135	LOC107986033	chr3:72725702-72848475	BPI	SCZ	OK	0.714649	0.750511	0.0706393	0.0247161	0.963	0.99995	no
gene10136	gene10136	GXYLT2	chr3:72848521-72975374	BPI	SCZ	OK	13.4089	16.5773	0.306013	0.331418	0.36535	0.99995	no
gene10137	gene10137	PSMD12P	chr3:72848521-72975374	BPI	SCZ	NOTEST	0	0	0	0	1	1	no
gene10139	gene10139	FTH1P23	chr3:72848521-72975374	BPI	SCZ	OK	1.35781	1.41368	0.0581759	0.0153744	0.96215	0.99995	no
gene1014	gene1014	LOC105378645	chr1:35569806-35595591	BPI	SCZ	NOTEST	0.434898	0.546835	0.330428	0	1	1	no
gene10140	gene10140	PPP4R2	chr3:72996742-73069201	BPI	SCZ	OK	17.8179	17.3116	-0.0415895	-0.0521436	0.8595	0.99995	no
gene10141	gene10141	RNU7-19P	chr3:72996742-73069201	BPI	SCZ	NOTEST	0	0	0	0	1	1	no
gene10142	gene10142	EBLN2	chr3:72996742-73069201	BPI	SCZ	OK	6.00205	4.32711	-0.472049	-0.217417	0.7418	0.99995	no
gene10143	gene10143	LOC107986098	chr3:73095233-73317469	BPI	SCZ	NOTEST	0.030666	0	#NAME?	0	1	1	no
gene10144	gene10144	RNU2-64P	chr3:73095233-73317469	BPI	SCZ	NOTEST	0	0	0	0	1	1	no
gene10147	gene10147	PDZRN3	chr3:73382429-73627899	BPI	SCZ	OK	14.8493	13.6353	-0.123053	-0.173413	0.65315	0.99995	no
gene10148	gene10148	LOC101927296	chr3:73382429-73627899	BPI	SCZ	OK	5.91645	5.63799	-0.06955	-0.0268576	0.97215	0.99995	no
gene1015	gene1015	TFAP2E	chr1:35569806-35595591	BPI	SCZ	OK	0.610578	0.850079	0.477422	0.290812	0.3735	0.99995	no
gene10150	gene10150	PDZRN3-AS1	chr3:73382429-73627899	BPI	SCZ	OK	0.639627	0.624047	-0.0355744	-0.00883853	0.9732	0.99995	no
gene10151	gene10151	LOC105377164	chr3:73678259-73707023	BPI	SCZ	NOTEST	0	0	0	0	1	1	no
gene10152	gene10152	LOC105377165	chr3:73813603-73903392	BPI	SCZ	NOTEST	0.111425	0.0809234	-0.461448	0	1	1	no
gene10153	gene10153	LOC101927346	chr3:73999804-74005609	BPI	SCZ	NOTEST	0.0110975	0	#NAME?	0	1	1	no
gene10154	gene10154	HSP90AB5P	chr3:74101346-74103828	BPI	SCZ	NOTEST	0.0202301	0.00366797	-2.46345	0	1	1	no
gene10155	gene10155	AKR1B1P2	chr3:74135926-74137588	BPI	SCZ	NOTEST	0.023151	0	#NAME?	0	1	1	no
gene10156	gene10156	CNTN3	chr3:74262567-74614448	BPI	SCZ	OK	2.81479	1.76383	-0.674314	-0.679532	0.1005	0.99995	no
gene10157	gene10157	LOC105377166	chr3:74614956-74624471	BPI	SCZ	NOTEST	0.0326376	0.0161683	-1.01336	0	1	1	no
gene10158	gene10158	LOC105377167	chr3:74825208-74884608	BPI	SCZ	NOTEST	0.0206136	0.0216159	0.0684954	0	1	1	no
gene10159	gene10159	LOC105377168	chr3:74900469-74907585	BPI	SCZ	NOTEST	0	0.0396847	inf	0	1	1	no
gene1016	gene1016	PSMB2	chr1:35599540-35641844	BPI	SCZ	OK	8.57237	8.06491	-0.0880352	-0.118538	0.73865	0.99995	no
gene10160	gene10160	NIPA2P2	chr3:75083620-75085261	BPI	SCZ	NOTEST	0.0226045	0.00576273	-1.97179	0	1	1	no
gene10161	gene10161	LOC107986099	chr3:75139567-75144824	BPI	SCZ	NOTEST	0.0231777	0.036812	0.667438	0	1	1	no
gene10164	gene10164	MIR4444-2	chr3:75214475-75214549	BPI	SCZ	NOTEST	0	0	0	0	1	1	no
gene10165	gene10165	LOC105377207	chr3:75282168-75339072	BPI	SCZ	NOTEST	0	0	0	0	1	1	no
gene10166	gene10166	MYLKP1	chr3:75282168-75339072	BPI	SCZ	NOTEST	0.00306621	0.0128013	2.06177	0	1	1	no
gene1017	gene1017	LOC105378646	chr1:35665307-35685483	BPI	SCZ	NOTEST	0.0115575	0.0270982	1.22937	0	1	1	no
gene10170	gene10170	LOC105377169	chr3:75383208-75393267	BPI	SCZ	NOTEST	0.151476	0.157613	0.0572972	0	1	1	no
gene10172	gene10172	ALG1L6P	chr3:75415066-75435115	BPI	SCZ	OK	0.688691	0.618896	-0.15416	-0.0779245	0.8429	0.99995	no
gene10173	gene10173	FAM86DP	chr3:75415066-75435115	BPI	SCZ	OK	1.86331	2.13653	0.197403	0.14406	0.6807	0.99995	no
gene10174	gene10174	LOC107986100	chr3:75435281-75523951	BPI	SCZ	OK	2.88388	2.72343	-0.082585	-0.0560527	0.811	0.99995	no
gene10177	gene10177	RPS3AP15	chr3:75542104-75542953	BPI	SCZ	NOTEST	0.0968254	0.0251604	-1.94423	0	1	1	no
gene10178	gene10178	LOC107986101	chr3:75550749-75556493	BPI	SCZ	NOTEST	0.276325	0.288127	0.0603407	0	1	1	no
gene1018	gene1018	C1orf216	chr1:35713875-35719189	BPI	SCZ	OK	4.01667	4.71004	0.229738	0.241969	0.47485	0.99995	no
gene10181	gene10181	LOC107986102	chr3:75621419-75636099	BPI	SCZ	NOTEST	0.159566	0.150841	-0.0811255	0	1	1	no
gene10184	gene10184	MIR1324	chr3:75621419-75636099	BPI	SCZ	NOTEST	0	0	0	0	1	1	no
gene10185	gene10185	FRG2C	chr3:75646760-75667217	BPI	SCZ	NOTEST	0.102203	0.0815575	-0.325546	0	1	1	no
gene10186	gene10186	AGGF1P3	chr3:75646760-75667217	BPI	SCZ	NOTEST	0.246432	0.12702	-0.95614	0	1	1	no
gene10187	gene10187	RARRES2P1	chr3:75646760-75667217	BPI	SCZ	NOTEST	0.0944952	0.0657899	-0.522375	0	1	1	no
gene10188	gene10188	DUX4L26	chr3:75668930-75670327	BPI	SCZ	NOTEST	0.139146	0.10421	-0.417108	0	1	1	no
gene10189	gene10189	LINC00960	chr3:75672280-75679303	BPI	SCZ	OK	1.06134	1.02274	-0.0534495	-0.0324567	0.94075	0.99995	no
gene1019	gene1019	CLSPN	chr1:35720464-35769985	BPI	SCZ	OK	2.12702	1.82793	-0.218624	-0.213128	0.6174	0.99995	no
gene10190	gene10190	ZNF717	chr3:75729960-75785583	BPI	SCZ	OK	7.25851	9.24581	0.349127	0.40183	0.3164	0.99995	no
gene10191	gene10191	MIR4273	chr3:75729960-75785583	BPI	SCZ	NOTEST	0	0	0	0	1	1	no
gene10192	gene10192	ROBO2	chr3:75906674-77649964	BPI	SCZ	OK	9.98343	9.28376	-0.104828	-0.140849	0.7115	0.99995	no
gene10193	gene10193	LOC107986020	chr3:75906674-77649964	BPI	SCZ	OK	0.788741	0.943345	0.258235	0.0972961	0.88015	0.99995	no
gene10195	gene10195	LOC102724949	chr3:75906674-77649964	BPI	SCZ	NOTEST	0.57183	0.562055	-0.024873	0	1	1	no
gene10197	gene10197	VDAC1P7	chr3:75906674-77649964	BPI	SCZ	OK	0.734854	0.708158	-0.0533863	-0.00918024	0.95585	0.99995	no
gene10199	gene10199	LOC105377171	chr3:77846670-78029866	BPI	SCZ	NOTEST	0.00390717	0	#NAME?	0	1	1	no
gene102	gene102	LOC105378585	chr1:1418419-1423287	BPI	SCZ	NOTEST	0.42667	0.567511	0.411527	0	1	1	no
gene1020	gene1020	AGO4	chr1:35807629-35857890	BPI	SCZ	OK	9.11518	8.28407	-0.137932	-0.170216	0.6366	0.99995	no
gene10200	gene10200	LOC105377172	chr3:78038716-78048963	BPI	SCZ	NOTEST	0	0	0	0	1	1	no
gene10201	gene10201	LOC105377173	chr3:78052745-78065497	BPI	SCZ	NOTEST	0	0	0	0	1	1	no
gene10205	gene10205	ROBO1	chr3:78597237-79767998	BPI	SCZ	OK	23.0358	24.7228	0.101965	0.150236	0.6836	0.99995	no
gene10208	gene10208	LOC101927374	chr3:78597237-79767998	BPI	SCZ	OK	9.03328	7.88559	-0.196032	-0.0920089	0.8716	0.99995	no
gene10209	gene10209	MIR3923	chr3:78597237-79767998	BPI	SCZ	NOTEST	0	0	0	0	1	1	no
gene1021	gene1021	AGO1	chr1:35869807-36072037	BPI	SCZ	OK	10.282	10.1602	-0.0171978	-0.0175325	0.96805	0.99995	no
gene10210	gene10210	HMGB1P38	chr3:79957365-79958246	BPI	SCZ	NOTEST	0	0	0	0	1	1	no
gene10211	gene10211	OSBPL9P1	chr3:80163325-80164975	BPI	SCZ	NOTEST	0.0161792	0	#NAME?	0	1	1	no
gene10213	gene10213	LOC105377177	chr3:80519768-80789788	BPI	SCZ	OK	7.8848	2.16264	-1.86628	-1.28297	0.00155	0.18724	no
gene10214	gene10214	LOC105377176	chr3:80519768-80789788	BPI	SCZ	OK	1.76968	0.38419	-2.2036	-0.685576	0.20345	0.99995	no
gene10215	gene10215	LOC105377175	chr3:80519768-80789788	BPI	SCZ	OK	1.15966	0.576027	-1.00949	-0.25959	0.2827	0.99995	no
gene10216	gene10216	LOC105377174	chr3:80823048-80825910	BPI	SCZ	OK	1.07255	0.357482	-1.58509	-0.950192	0.0109	0.64779	no
gene10217	gene10217	LOC728290	chr3:80993867-81095647	BPI	SCZ	NOTEST	0.148506	0.0831012	-0.837582	0	1	1	no
gene10218	gene10218	GBE1	chr3:81489698-81761799	BPI	SCZ	OK	8.93029	10.3253	0.209398	0.258454	0.45905	0.99995	no
gene1022	gene1022	AGO3	chr1:35869807-36072037	BPI	SCZ	OK	12.6143	12.2403	-0.0434207	-0.0372382	0.92365	0.99995	no
gene10221	gene10221	LOC105377178	chr3:81840549-81872955	BPI	SCZ	NOTEST	0	0.00479921	inf	0	1	1	no
gene10222	gene10222	LOC105377179	chr3:81922853-81953264	BPI	SCZ	NOTEST	0	0	0	0	1	1	no
gene10223	gene10223	LOC105377180	chr3:81986177-82260442	BPI	SCZ	NOTEST	0.0296641	0.0078537	-1.91727	0	1	1	no
gene10224	gene10224	RPL7AP23	chr3:82319121-82319808	BPI	SCZ	NOTEST	0.0561068	0	#NAME?	0	1	1	no
gene10225	gene10225	CYP51A1P1	chr3:82805010-82808156	BPI	SCZ	NOTEST	0.0287393	0.035392	0.300395	0	1	1	no
gene10226	gene10226	LOC101927439	chr3:83218093-83273324	BPI	SCZ	NOTEST	0.0776412	0.0474471	-0.710502	0	1	1	no
gene10227	gene10227	LOC105377181	chr3:83391649-83404337	BPI	SCZ	NOTEST	0	0	0	0	1	1	no
gene10228	gene10228	LOC105377183	chr3:83412542-83451661	BPI	SCZ	NOTEST	0	0	0	0	1	1	no
gene10229	gene10229	LOC105377186	chr3:83818380-83819967	BPI	SCZ	NOTEST	0	0	0	0	1	1	no
gene1023	gene1023	LOC105378647	chr1:35869807-36072037	BPI	SCZ	OK	0.628204	0.661284	0.0740387	0.00412139	0.9458	0.99995	no
gene10230	gene10230	LOC105377187	chr3:83851575-83857499	BPI	SCZ	NOTEST	0	0	0	0	1	1	no
gene10232	gene10232	LOC105377188	chr3:83954212-84052877	BPI	SCZ	NOTEST	0.013124	0.00848771	-0.628756	0	1	1	no
gene10233	gene10233	LINC00971	chr3:84638404-84869575	BPI	SCZ	NOTEST	0.00491423	0.0103896	1.0801	0	1	1	no
gene10235	gene10235	LOC105377192	chr3:84882013-84893379	BPI	SCZ	NOTEST	0	0	0	0	1	1	no
gene10236	gene10236	LOC105377193	chr3:84910297-84918834	BPI	SCZ	NOTEST	0	0	0	0	1	1	no
gene10237	gene10237	CADM2	chr3:84958981-86074429	BPI	SCZ	OK	0.831163	1.39112	0.743049	0.567884	0.11805	0.99995	no
gene10238	gene10238	SNORA95	chr3:84958981-86074429	BPI	SCZ	NOTEST	0	0	0	0	1	1	no
gene10239	gene10239	MIR5688	chr3:84958981-86074429	BPI	SCZ	NOTEST	0	0	0	0	1	1	no
gene10240	gene10240	CADM2-AS2	chr3:84958981-86074429	BPI	SCZ	NOTEST	0.0441586	0.0431601	-0.0329985	0	1	1	no
gene10241	gene10241	THAP12P2	chr3:84958981-86074429	BPI	SCZ	NOTEST	0.135969	0.251584	0.887759	0	1	1	no
gene10242	gene10242	LOC102723364	chr3:86134720-86267392	BPI	SCZ	NOTEST	0.0110867	0.00584423	-0.923745	0	1	1	no
gene10245	gene10245	LOC101927494	chr3:86481942-86496996	BPI	SCZ	NOTEST	0	0	0	0	1	1	no
gene10246	gene10246	LOC101927518	chr3:86659069-86737260	BPI	SCZ	NOTEST	0	0	0	0	1	1	no
gene10247	gene10247	LOC105377196	chr3:86904083-86925222	BPI	SCZ	NOTEST	0.0182038	0.0110522	-0.719911	0	1	1	no
gene10248	gene10248	VGLL3	chr3:86937968-86991293	BPI	SCZ	OK	3.00848	3.80045	0.337135	0.404311	0.22195	0.99995	no
gene10249	gene10249	LOC285232	chr3:87049197-87052869	BPI	SCZ	NOTEST	0	0.00124286	inf	0	1	1	no
gene1025	gene1025	TEKT2	chr1:36084074-36088275	BPI	SCZ	OK	0.720678	1.13549	0.655893	0.367058	0.3179	0.99995	no
gene10251	gene10251	LINC00506	chr3:87089279-87157069	BPI	SCZ	OK	26.7341	25.5981	-0.0626454	-0.0958208	0.78325	0.99995	no
gene10252	gene10252	MIR4795	chr3:87226188-87226277	BPI	SCZ	NOTEST	0	0	0	0	1	1	no
gene10253	gene10253	CHMP2B	chr3:87227262-87255548	BPI	SCZ	OK	16.4437	15.2548	-0.108275	-0.147335	0.67955	0.99995	no
gene10254	gene10254	POU1F1	chr3:87259632-87276587	BPI	SCZ	NOTEST	0.0401216	0.0626857	0.64376	0	1	1	no
gene10255	gene10255	KRT8P25	chr3:87323195-87324906	BPI	SCZ	NOTEST	0	0	0	0	1	1	no
gene10257	gene10257	PSMC1P6	chr3:87630077-87631665	BPI	SCZ	NOTEST	0	0	0	0	1	1	no
gene10258	gene10258	LOC105377198	chr3:87711628-87740939	BPI	SCZ	NOTEST	0	0	0	0	1	1	no
gene1026	gene1026	ADPRHL2	chr1:36088851-36093932	BPI	SCZ	OK	10.6579	11.8215	0.149485	0.167594	0.63735	0.99995	no
gene10260	gene10260	HTR1F	chr3:87792766-87994856	BPI	SCZ	NOTEST	0.0269658	0.0566647	1.07132	0	1	1	no
gene10261	gene10261	RNU6ATAC6P	chr3:87792766-87994856	BPI	SCZ	NOTEST	0	0	0	0	1	1	no
gene10262	gene10262	CGGBP1	chr3:88051949-88157965	BPI	SCZ	OK	18.251	17.5833	-0.053766	-0.0642071	0.8618	0.99995	no
gene10263	gene10263	ZNF654	chr3:88051949-88157965	BPI	SCZ	OK	7.47657	6.52272	-0.196902	-0.157238	0.7154	0.99995	no
gene10264	gene10264	CBX5P1	chr3:88051949-88157965	BPI	SCZ	OK	3.31251	3.57812	0.111277	0.0234549	0.9074	0.99995	no
gene10265	gene10265	C3orf38	chr3:88051949-88157965	BPI	SCZ	OK	8.81731	8.71594	-0.0166828	-0.0104666	0.9788	0.99995	no
gene10266	gene10266	LOC105377202	chr3:88275259-88326537	BPI	SCZ	NOTEST	0.0187052	0.0290912	0.637146	0	1	1	no
gene10267	gene10267	ABCF2P1	chr3:88275259-88326537	BPI	SCZ	NOTEST	0.019371	0.0430155	1.15096	0	1	1	no
gene10268	gene10268	NDUFA5P5	chr3:88601054-88602368	BPI	SCZ	NOTEST	0	0	0	0	1	1	no
gene10269	gene10269	ICE2P2	chr3:88948197-88950993	BPI	SCZ	NOTEST	0	0	0	0	1	1	no
gene1027	gene1027	COL8A2	chr1:36095235-36126207	BPI	SCZ	OK	9.55856	10.2236	0.097035	0.130786	0.7137	0.99995	no
gene10271	gene10271	EPHA3	chr3:89107523-89482134	BPI	SCZ	OK	6.62293	8.62192	0.380538	0.426204	0.24395	0.99995	no
gene10277	gene10277	PROS2P	chr3:90201105-90242064	BPI	SCZ	NOTEST	0.287057	0.298321	0.0555282	0	1	1	no
gene10279	gene10279	LOC101930420	chr3:91373621-91436253	BPI	SCZ	NOTEST	0.0167327	0.0274538	0.714338	0	1	1	no
gene1028	gene1028	TRAPPC3	chr1:36136568-36180849	BPI	SCZ	OK	20.3082	20.1372	-0.0122029	-0.0102614	0.9777	0.99995	no
gene10280	gene10280	LOC107984021	chr3:91483865-91513924	BPI	SCZ	NOTEST	0.274657	0.251951	-0.124489	0	1	1	no
gene10281	gene10281	LOC107986037	chr3:93760957-93830607	BPI	SCZ	NOTEST	0	0	0	0	1	1	no
gene10283	gene10283	PROS1	chr3:93873036-93974090	BPI	SCZ	OK	10.6554	12.8924	0.274939	0.368263	0.29255	0.99995	no
gene10284	gene10284	RNU6-511P	chr3:93977028-93977130	BPI	SCZ	NOTEST	0	0	0	0	1	1	no
gene10285	gene10285	ARL13B	chr3:93980138-94055678	BPI	SCZ	OK	3.4131	3.42976	0.0070252	0.00736871	0.98585	0.99995	no
gene10286	gene10286	HMGN1P7	chr3:93980138-94055678	BPI	SCZ	OK	1.45659	1.71733	0.237572	0.0833842	0.8792	0.99995	no
gene10287	gene10287	STX19	chr3:93980138-94055678	BPI	SCZ	OK	1.76861	1.56663	-0.174952	-0.0746931	0.8508	0.99995	no
gene10288	gene10288	DHFRL1	chr3:94057921-94126786	BPI	SCZ	OK	2.77634	2.85461	0.0401117	0.0349098	0.92875	0.99995	no
gene10289	gene10289	NSUN3	chr3:94057921-94126786	BPI	SCZ	OK	5.18449	4.90195	-0.080846	-0.0519089	0.8786	0.99995	no
gene1029	gene1029	MAP7D1	chr1:36136568-36180849	BPI	SCZ	OK	11.9276	14.9588	0.326697	0.367417	0.3138	0.99995	no
gene10291	gene10291	ARMC10P1	chr3:94505537-94507650	BPI	SCZ	OK	1.88338	2.04686	0.120083	0.0852169	0.8114	0.99995	no
gene10292	gene10292	LOC105373992	chr3:94648075-94657263	BPI	SCZ	NOTEST	0	0.0102013	inf	0	1	1	no
gene10293	gene10293	WDR82P1	chr3:94935598-94991328	BPI	SCZ	NOTEST	0	0	0	0	1	1	no
gene10294	gene10294	LINC00879	chr3:94935598-94991328	BPI	SCZ	NOTEST	0	0	0	0	1	1	no
gene10295	gene10295	RPS18P6	chr3:95171908-95172404	BPI	SCZ	NOTEST	0	0	0	0	1	1	no
gene10296	gene10296	MTHFD2P1	chr3:95654422-95683193	BPI	SCZ	NOTEST	0.0266113	0.0160261	-0.731617	0	1	1	no
gene10297	gene10297	HNRNPKP4	chr3:96349445-96351138	BPI	SCZ	NOTEST	0.00251423	0	#NAME?	0	1	1	no
gene10298	gene10298	MIR8060	chr3:96359963-96360039	BPI	SCZ	NOTEST	0	0	0	0	1	1	no
gene103	gene103	TMEM88B	chr1:1426127-1427787	BPI	SCZ	NOTEST	0	0.13216	inf	0	1	1	no
gene1030	gene1030	THRAP3	chr1:36224411-36305357	BPI	SCZ	OK	36.3734	35.4376	-0.0376051	-0.058592	0.86955	0.99995	no
gene10300	gene10300	RNU6-1094P	chr3:96608819-96608917	BPI	SCZ	NOTEST	0	0	0	0	1	1	no
gene10302	gene10302	RPL18AP8	chr3:96619268-96619874	BPI	SCZ	NOTEST	0	0	0	0	1	1	no
gene10304	gene10304	CDV3P1	chr3:96776773-96777887	BPI	SCZ	NOTEST	0	0	0	0	1	1	no
gene10305	gene10305	EPHA6	chr3:96814580-97761532	BPI	SCZ	OK	3.45233	5.39579	0.644264	0.478661	0.2029	0.99995	no
gene10306	gene10306	LOC107986103	chr3:96814580-97761532	BPI	SCZ	OK	1.22154	1.89148	0.630815	0.271427	0.73195	0.99995	no
gene10307	gene10307	LOC101929278	chr3:96814580-97761532	BPI	SCZ	OK	0.449801	0.786158	0.805532	0.237771	0.15485	0.99995	no
gene10308	gene10308	ARL6	chr3:97762874-97821776	BPI	SCZ	OK	2.55829	2.78624	0.123138	0.0993076	0.77415	0.99995	no
gene10309	gene10309	LOC101929298	chr3:97762874-97821776	BPI	SCZ	NOTEST	0	0	0	0	1	1	no
gene10310	gene10310	CRYBG3	chr3:97821929-97972451	BPI	SCZ	OK	7.82023	7.59845	-0.0415064	-0.051488	0.89285	0.99995	no
gene10311	gene10311	LOC105373994	chr3:97821929-97972451	BPI	SCZ	OK	0.482745	0.961556	0.994109	0.224774	0.13925	0.99995	no
gene10312	gene10312	MINA	chr3:97821929-97972451	BPI	SCZ	OK	8.94733	8.92772	-0.00316527	-0.00226006	0.9948	0.99995	no
gene10313	gene10313	GABRR3	chr3:97986682-98035304	BPI	SCZ	NOTEST	0.0028331	0.0224647	2.98721	0	1	1	no
gene10316	gene10316	OR5AC2	chr3:98087172-98088102	BPI	SCZ	NOTEST	0	0	0	0	1	1	no
gene10319	gene10319	OR5H1	chr3:98132697-98133639	BPI	SCZ	NOTEST	0	0	0	0	1	1	no
gene1032	gene1032	LOC107984938	chr1:36224411-36305357	BPI	SCZ	OK	1.70141	2.059	0.275218	0.0581605	0.77315	0.99995	no
gene10320	gene10320	LOC105373996	chr3:98147903-98167850	BPI	SCZ	NOTEST	0	0	0	0	1	1	no
gene10321	gene10321	OR5H14	chr3:98147903-98167850	BPI	SCZ	NOTEST	0	0	0	0	1	1	no
gene10322	gene10322	OR5H15	chr3:98168699-98169641	BPI	SCZ	NOTEST	0	0	0	0	1	1	no
gene10323	gene10323	LOC105373998	chr3:98184733-98188858	BPI	SCZ	NOTEST	0	0	0	0	1	1	no
gene10324	gene10324	LOC105373997	chr3:98191573-98196524	BPI	SCZ	NOTEST	0	0	0	0	1	1	no
gene10325	gene10325	OR5H5P	chr3:98197210-98198138	BPI	SCZ	NOTEST	0	0	0	0	1	1	no
gene10326	gene10326	OR5H3P	chr3:98207422-98208341	BPI	SCZ	NOTEST	0	0	0	0	1	1	no
gene10328	gene10328	LOC101929320	chr3:98235524-98237373	BPI	SCZ	NOTEST	0	0	0	0	1	1	no
gene1033	gene1033	SH3D21	chr1:36306347-36329221	BPI	SCZ	OK	9.04754	10.4268	0.204705	0.197388	0.5919	0.99995	no
gene10330	gene10330	LOC105373999	chr3:98262766-98314682	BPI	SCZ	NOTEST	0	0	0	0	1	1	no
gene10331	gene10331	OR5H6	chr3:98262766-98314682	BPI	SCZ	NOTEST	0	0	0	0	1	1	no
gene10332	gene10332	OR5H2	chr3:98262766-98314682	BPI	SCZ	NOTEST	0.00492472	0	#NAME?	0	1	1	no
gene10334	gene10334	OR5K4	chr3:98353853-98354819	BPI	SCZ	NOTEST	0	0	0	0	1	1	no
gene10335	gene10335	LOC105374000	chr3:98367877-98368608	BPI	SCZ	NOTEST	0	0	0	0	1	1	no
gene10336	gene10336	OR5K3	chr3:98390665-98391631	BPI	SCZ	NOTEST	0	0	0	0	1	1	no
gene10338	gene10338	OR5K1	chr3:98469479-98470576	BPI	SCZ	NOTEST	0.0275688	0.0208539	-0.402717	0	1	1	no
gene10339	gene10339	OR5K2	chr3:98497680-98498631	BPI	SCZ	NOTEST	0.0986867	0.111488	0.175963	0	1	1	no
gene1034	gene1034	EVA1B	chr1:36306347-36329221	BPI	SCZ	OK	12.7757	14.4394	0.176613	0.107602	0.7978	0.99995	no
gene10340	gene10340	CLDND1	chr3:98515472-98523066	BPI	SCZ	OK	13.894	14.8973	0.100586	0.128145	0.731	0.99995	no
gene10341	gene10341	RPL38P4	chr3:98525015-98525349	BPI	SCZ	NOTEST	0	0.0503813	inf	0	1	1	no
gene10342	gene10342	GPR15	chr3:98531898-98534679	BPI	SCZ	NOTEST	0.00312687	0.00649638	1.05492	0	1	1	no
gene10343	gene10343	CPOX	chr3:98568447-98593684	BPI	SCZ	OK	7.26125	6.72971	-0.109673	-0.122067	0.73445	0.99995	no
gene10345	gene10345	WWP1P1	chr3:98657538-98660967	BPI	SCZ	NOTEST	0.00250744	0.00267058	0.0909372	0	1	1	no
gene10346	gene10346	ST3GAL6-AS1	chr3:98714332-98795845	BPI	SCZ	NOTEST	0.202021	0.184329	-0.132226	0	1	1	no
gene10347	gene10347	ST3GAL6	chr3:98714332-98795845	BPI	SCZ	OK	1.82768	1.88792	0.0467836	0.0407272	0.92665	0.99995	no
gene10349	gene10349	DCBLD2	chr3:98795969-98901689	BPI	SCZ	OK	15.1314	13.3621	-0.179401	-0.240024	0.4803	0.99995	no
gene1035	gene1035	STK40	chr1:36339618-36385927	BPI	SCZ	OK	8.97828	9.36507	0.0608516	0.0797491	0.82075	0.99995	no
gene10351	gene10351	LOC105374002	chr3:98902008-99018562	BPI	SCZ	NOTEST	0.0896941	0.113252	0.336453	0	1	1	no
gene10353	gene10353	LOC105374003	chr3:98902008-99018562	BPI	SCZ	NOTEST	0.0861385	0.101351	0.234635	0	1	1	no
gene10355	gene10355	LOC107986104	chr3:99316108-99337674	BPI	SCZ	NOTEST	0	0	0	0	1	1	no
gene10356	gene10356	LOC105374004	chr3:99316108-99337674	BPI	SCZ	NOTEST	0	0	0	0	1	1	no
gene10357	gene10357	LOC105374007	chr3:99408415-99598491	BPI	SCZ	NOTEST	0.157927	0.183312	0.215047	0	1	1	no
gene10358	gene10358	LOC105374006	chr3:99408415-99598491	BPI	SCZ	NOTEST	0.0491482	0.135407	1.46209	0	1	1	no
gene10359	gene10359	LOC105374005	chr3:99408415-99598491	BPI	SCZ	NOTEST	0.0788289	0.0890937	0.1766	0	1	1	no
gene1036	gene1036	LOC107984939	chr1:36389434-36392650	BPI	SCZ	OK	0.640297	0.643415	0.00700676	0.00396286	0.99115	0.99995	no
gene10360	gene10360	COL8A1	chr3:99638595-99796733	BPI	SCZ	OK	17.2466	21.2463	0.3009	0.358331	0.32285	0.99995	no
gene10361	gene10361	HP09053	chr3:99816631-100178632	BPI	SCZ	NOTEST	0.426586	0.480177	0.170728	0	1	1	no
gene10362	gene10362	CMSS1	chr3:99816631-100178632	BPI	SCZ	OK	6.40471	7.86192	0.295749	0.117143	0.7744	0.99995	no
gene10363	gene10363	FILIP1L	chr3:99816631-100178632	BPI	SCZ	OK	30.8482	27.7163	-0.15445	-0.190634	0.6064	0.99995	no
gene10365	gene10365	MIR3921	chr3:99816631-100178632	BPI	SCZ	NOTEST	0	0	0	0	1	1	no
gene10366	gene10366	LOC105374010	chr3:99816631-100178632	BPI	SCZ	OK	1.28143	1.15703	-0.147331	-0.05775	0.87	0.99995	no
gene10367	gene10367	LOC105374009	chr3:99816631-100178632	BPI	SCZ	NOTEST	0.511717	0.386241	-0.405844	0	1	1	no
gene10368	gene10368	TMEM30C	chr3:100185823-100194186	BPI	SCZ	NOTEST	0.0786502	0	#NAME?	0	1	1	no
gene1037	gene1037	LSM10	chr1:36393419-36397959	BPI	SCZ	OK	5.22413	5.33921	0.0314368	0.0224893	0.95035	0.99995	no
gene10370	gene10370	VTI1BP1	chr3:100225249-100226270	BPI	SCZ	NOTEST	0.118464	0.0888768	-0.414568	0	1	1	no
gene10371	gene10371	TBC1D23	chr3:100260816-100325252	BPI	SCZ	OK	12.2758	11.5678	-0.0857061	-0.115144	0.75355	0.99995	no
gene10372	gene10372	NIT2	chr3:100334717-100355634	BPI	SCZ	OK	14.8248	13.2993	-0.156656	-0.175622	0.61665	0.99995	no
gene10373	gene10373	TOMM70	chr3:100363458-100456326	BPI	SCZ	OK	18.2457	17.1214	-0.0917569	-0.135341	0.69595	0.99995	no
gene10374	gene10374	LNP1	chr3:100363458-100456326	BPI	SCZ	OK	1.9755	2.03221	0.0408365	0.0141828	0.97875	0.99995	no
gene10375	gene10375	TMEM45A	chr3:100492618-100577453	BPI	SCZ	OK	20.8606	15.2586	-0.451155	-0.54186	0.1346	0.99995	no
gene10376	gene10376	ADGRG7	chr3:100609588-100696174	BPI	SCZ	OK	16.4945	6.71683	-1.29613	-1.33066	0.0005	0.0889821	no
gene10377	gene10377	GMFBP1	chr3:100609588-100696174	BPI	SCZ	OK	2.19178	0.380342	-2.52673	-0.364342	0.0481	0.99995	no
gene10378	gene10378	TFG	chr3:100709283-100748967	BPI	SCZ	OK	37.437	32.7059	-0.194914	-0.284285	0.42475	0.99995	no
gene10379	gene10379	ABI3BP	chr3:100749334-100993508	BPI	SCZ	OK	7.8594	8.52205	0.116782	0.150479	0.6744	0.99995	no
gene10380	gene10380	LOC100421580	chr3:100749334-100993508	BPI	SCZ	NOTEST	0.343478	0.305661	-0.168287	0	1	1	no
gene10383	gene10383	IMPG2	chr3:101222545-101320575	BPI	SCZ	OK	0.790939	0.819549	0.0512636	0.0376483	0.9085	0.99995	no
gene10384	gene10384	SENP7	chr3:101324188-101513241	BPI	SCZ	OK	19.1842	18.7952	-0.0295575	-0.0270945	0.94215	0.99995	no
gene10386	gene10386	LOC100287852	chr3:101324188-101513241	BPI	SCZ	OK	2.16403	2.05535	-0.074335	-0.0137603	0.94385	0.99995	no
gene10387	gene10387	BTF3P16	chr3:101324188-101513241	BPI	SCZ	OK	2.18677	1.88101	-0.217292	-0.0515721	0.83755	0.99995	no
gene10388	gene10388	FAM172BP	chr3:101518866-101523887	BPI	SCZ	NOTEST	0.00203678	0.0312121	3.93775	0	1	1	no
gene10389	gene10389	TRMT10C	chr3:101561835-101566446	BPI	SCZ	OK	7.68627	7.77671	0.0168764	0.0184438	0.95535	0.99995	no
gene1039	gene1039	OSCP1	chr1:36417905-36450485	BPI	SCZ	OK	3.12162	3.7643	0.270087	0.203818	0.54205	0.99995	no
gene10390	gene10390	PCNP	chr3:101574093-101594465	BPI	SCZ	OK	28.6658	28.2748	-0.0198131	-0.0278795	0.93835	0.99995	no
gene10391	gene10391	RPS18P5	chr3:101574093-101594465	BPI	SCZ	OK	7.45753	10.2529	0.459264	0.152005	0.73565	0.99995	no
gene10394	gene10394	ZBTB11	chr3:101649438-101679217	BPI	SCZ	OK	7.61192	8.00549	0.0727286	0.0911451	0.7943	0.99995	no
gene10395	gene10395	RNY1P12	chr3:101649438-101679217	BPI	SCZ	NOTEST	0	0	0	0	1	1	no
gene10396	gene10396	ZBTB11-AS1	chr3:101649438-101679217	BPI	SCZ	OK	2.15907	2.37426	0.137068	0.0701091	0.8487	0.99995	no
gene10397	gene10397	RPL24	chr3:101681089-101686719	BPI	SCZ	OK	516.886	551.558	0.0936685	0.145604	0.6771	0.99995	no
gene10398	gene10398	LOC105374013	chr3:101686869-101696682	BPI	SCZ	OK	4.13679	4.05011	-0.0305493	-0.0341474	0.92075	0.99995	no
gene10399	gene10399	PDCL3P4	chr3:101712433-101713416	BPI	SCZ	OK	1.85413	1.63411	-0.182233	-0.0927805	0.7955	0.99995	no
gene104	gene104	LOC102724312	chr1:1430156-1442882	BPI	SCZ	OK	1.02044	1.46534	0.522048	0.122092	0.5334	0.99995	no
gene1040	gene1040	LOC107984940	chr1:36417905-36450485	BPI	SCZ	NOTEST	0.120096	0.14085	0.229971	0	1	1	no
gene10400	gene10400	CEP97	chr3:101724097-101770562	BPI	SCZ	OK	3.8801	3.99224	0.0411069	0.0530545	0.88855	0.99995	no
gene10401	gene10401	NXPE3	chr3:101779184-101861025	BPI	SCZ	OK	2.05986	2.27373	0.142515	0.0862239	0.83755	0.99995	no
gene10402	gene10402	NFKBIZ	chr3:101779184-101861025	BPI	SCZ	OK	22.7384	15.1165	-0.589007	-0.745273	0.047	0.99995	no
gene10403	gene10403	LOC152225	chr3:101940858-101997926	BPI	SCZ	NOTEST	0.147468	0.0676861	-1.12347	0	1	1	no
gene10404	gene10404	LOC101929411	chr3:102163704-102164871	BPI	SCZ	NOTEST	0.0141622	0	#NAME?	0	1	1	no
gene10405	gene10405	LOC107986105	chr3:102298856-102302869	BPI	SCZ	NOTEST	0	0	0	0	1	1	no
gene10406	gene10406	ZPLD1	chr3:102385143-102479841	BPI	SCZ	NOTEST	0.0358385	0.0296827	-0.271891	0	1	1	no
gene10407	gene10407	LOC105374016	chr3:102568032-102710804	BPI	SCZ	NOTEST	0.00129138	0.0249577	4.2725	0	1	1	no
gene10408	gene10408	LOC107986106	chr3:102568032-102710804	BPI	SCZ	NOTEST	0	0.0207884	inf	0	1	1	no
gene10409	gene10409	LOC105374017	chr3:102710841-102727620	BPI	SCZ	NOTEST	0	0.0186576	inf	0	1	1	no
gene1041	gene1041	MRPS15	chr1:36455760-36464439	BPI	SCZ	OK	23.1135	23.7483	0.0390856	0.0446134	0.8937	0.99995	no
gene10411	gene10411	LOC105374018	chr3:102899863-102926058	BPI	SCZ	NOTEST	0	0.0397459	inf	0	1	1	no
gene10414	gene10414	MIR548AB	chr3:103524032-103524116	BPI	SCZ	NOTEST	0	0	0	0	1	1	no
gene10417	gene10417	RAP1BP2	chr3:104062893-104065087	BPI	SCZ	NOTEST	0	0.00734306	inf	0	1	1	no
gene10419	gene10419	LOC105374019	chr3:104334238-104336218	BPI	SCZ	NOTEST	0	0	0	0	1	1	no
gene1042	gene1042	CSF3R	chr1:36466042-36483314	BPI	SCZ	OK	1.81051	1.58787	-0.189304	-0.151277	0.68795	0.99995	no
gene10420	gene10420	LOC105374020	chr3:104357509-104456674	BPI	SCZ	NOTEST	0.00231329	0.0165639	2.84003	0	1	1	no
gene10422	gene10422	LOC105374021	chr3:104517418-104570086	BPI	SCZ	NOTEST	0.00250093	0.0099534	1.99273	0	1	1	no
gene10423	gene10423	LOC107986107	chr3:104517418-104570086	BPI	SCZ	NOTEST	0	0	0	0	1	1	no
gene10424	gene10424	LOC107986108	chr3:104630480-104910015	BPI	SCZ	NOTEST	0.0411226	0.0152992	-1.42648	0	1	1	no
gene10425	gene10425	LOC105374023	chr3:104995640-105017995	BPI	SCZ	NOTEST	0	0	0	0	1	1	no
gene10426	gene10426	ALCAM	chr3:105366712-105576913	BPI	SCZ	OK	23.4011	23.1315	-0.0167186	-0.0247881	0.9424	0.99995	no
gene10427	gene10427	CBLB	chr3:105655460-105896032	BPI	SCZ	OK	11.4117	10.5176	-0.117701	-0.160879	0.6724	0.99995	no
gene10428	gene10428	LOC107986109	chr3:105655460-105896032	BPI	SCZ	NOTEST	0.0387567	0.110624	1.51315	0	1	1	no
gene10429	gene10429	LOC105374024	chr3:105655460-105896032	BPI	SCZ	NOTEST	0.176832	0.280885	0.6676	0	1	1	no
gene10430	gene10430	LOC105374026	chr3:106059694-106070656	BPI	SCZ	NOTEST	0.0441704	0.044586	0.0135116	0	1	1	no
gene10431	gene10431	LOC105374027	chr3:106176882-106196289	BPI	SCZ	NOTEST	0.0681956	0.113856	0.739461	0	1	1	no
gene10432	gene10432	LOC107986110	chr3:106176882-106196289	BPI	SCZ	NOTEST	0.023721	0.0455359	0.940836	0	1	1	no
gene10433	gene10433	LOC107986111	chr3:106209082-106214386	BPI	SCZ	NOTEST	0	0.479227	inf	0	1	1	no
gene10434	gene10434	LOC107986112	chr3:106298883-106304271	BPI	SCZ	NOTEST	0	0	0	0	1	1	no
gene10435	gene10435	LOC101929485	chr3:106378118-106632511	BPI	SCZ	NOTEST	0.0167977	0.0185615	0.14405	0	1	1	no
gene10436	gene10436	LOC105374029	chr3:106684387-106750844	BPI	SCZ	NOTEST	0.11855	0.195172	0.719249	0	1	1	no
gene10437	gene10437	LOC101929534	chr3:106810640-106838387	BPI	SCZ	NOTEST	0.346552	0.512156	0.563513	0	1	1	no
gene10438	gene10438	LOC107986021	chr3:106838560-106927874	BPI	SCZ	NOTEST	0.365426	0.408078	0.159267	0	1	1	no
gene1044	gene1044	LOC107984941	chr1:36676714-36702321	BPI	SCZ	NOTEST	0.0120661	0.00835407	-0.530413	0	1	1	no
gene10449	gene10449	LOC344593	chr3:107105313-107107199	BPI	SCZ	NOTEST	0.276835	0.256156	-0.112004	0	1	1	no
gene1045	gene1045	LOC105378648	chr1:36676714-36702321	BPI	SCZ	NOTEST	0.00474424	0.00250963	-0.918701	0	1	1	no
gene10450	gene10450	LINC00882	chr3:107109789-107240638	BPI	SCZ	OK	0.407436	0.765341	0.909529	0.421723	0.13665	0.99995	no
gene10451	gene10451	DUBR	chr3:107240691-107326964	BPI	SCZ	OK	2.98191	3.77827	0.34149	0.315327	0.33745	0.99995	no
gene10453	gene10453	CCDC54	chr3:107377340-107378634	BPI	SCZ	NOTEST	0.160831	0.256271	0.672129	0	1	1	no
gene10454	gene10454	LOC101929579	chr3:107380475-107382159	BPI	SCZ	OK	0.636438	1.24558	0.968725	0.458236	0.1692	0.99995	no
gene10455	gene10455	LOC101929607	chr3:107430929-107463912	BPI	SCZ	NOTEST	0.0686102	0.0860452	0.326672	0	1	1	no
gene10456	gene10456	BBX	chr3:107522935-107811329	BPI	SCZ	OK	14.7324	14.7514	0.00185212	0.00290434	0.9945	0.99995	no
gene10457	gene10457	LINC00635	chr3:107841661-107878068	BPI	SCZ	NOTEST	0	0.00828713	inf	0	1	1	no
gene10458	gene10458	LINC00636	chr3:107883204-107928907	BPI	SCZ	NOTEST	0	0	0	0	1	1	no
gene10459	gene10459	CD47	chr3:108043093-108094200	BPI	SCZ	OK	22.0132	23.7064	0.106906	0.156667	0.6682	0.99995	no
gene1046	gene1046	GRIK3	chr1:36795526-37034243	BPI	SCZ	OK	0.811359	0.879311	0.116032	0.0837997	0.8068	0.99995	no
gene10460	gene10460	LOC105374031	chr3:108094634-108123545	BPI	SCZ	NOTEST	0.0166134	0.0348923	1.07056	0	1	1	no
gene10461	gene10461	LINC01215	chr3:108125063-108138610	BPI	SCZ	NOTEST	0.0193603	0.0474504	1.29332	0	1	1	no
gene10462	gene10462	IFT57	chr3:108160811-108222570	BPI	SCZ	OK	6.31998	7.4066	0.228893	0.278506	0.40955	0.99995	no
gene10463	gene10463	HHLA2	chr3:108296489-108378285	BPI	SCZ	OK	3.83934	4.23414	0.141211	0.11205	0.76315	0.99995	no
gene10465	gene10465	MYH15	chr3:108380368-108694846	BPI	SCZ	NOTEST	0.237447	0.410234	0.788842	0	1	1	no
gene10467	gene10467	KIAA1524	chr3:108380368-108694846	BPI	SCZ	OK	2.84893	3.03815	0.0927703	0.0685915	0.8773	0.99995	no
gene10468	gene10468	DZIP3	chr3:108380368-108694846	BPI	SCZ	OK	6.24023	7.42107	0.250027	0.278723	0.51435	0.99995	no
gene10469	gene10469	LOC105374033	chr3:108713548-108727630	BPI	SCZ	NOTEST	0.0396694	0.0549268	0.469481	0	1	1	no
gene1047	gene1047	MIR4255	chr1:37161562-37161634	BPI	SCZ	NOTEST	0	0	0	0	1	1	no
gene10470	gene10470	LOC105374034	chr3:108742488-108748262	BPI	SCZ	OK	0.741254	0.835507	0.172684	0.0870046	0.898	0.99995	no
gene10471	gene10471	RETNLB	chr3:108755638-108757283	BPI	SCZ	OK	3.19588	6.67682	1.06295	0.615852	0.0919	0.99995	no
gene10472	gene10472	TRAT1	chr3:108822697-108855005	BPI	SCZ	NOTEST	0	0	0	0	1	1	no
gene10473	gene10473	GUCA1C	chr3:108907643-108955195	BPI	SCZ	NOTEST	0	0.0457201	inf	0	1	1	no
gene10474	gene10474	MORC1	chr3:108958238-109118146	BPI	SCZ	NOTEST	0.0040306	0.0149667	1.89269	0	1	1	no
gene10475	gene10475	FLJ22763	chr3:109136713-109150109	BPI	SCZ	NOTEST	0.450521	0.329139	-0.4529	0	1	1	no
gene10476	gene10476	LINC00488	chr3:109178164-109185261	BPI	SCZ	NOTEST	0.0401263	0.0203645	-0.97849	0	1	1	no
gene10479	gene10479	DPPA2	chr3:109293787-109316553	BPI	SCZ	NOTEST	0.00362414	0.0472014	3.70312	0	1	1	no
gene10480	gene10480	DPPA4	chr3:109326140-109337572	BPI	SCZ	NOTEST	0.109459	0.501508	2.19588	0	1	1	no
gene10482	gene10482	H3F3AP3	chr3:109408515-109495167	BPI	SCZ	NOTEST	0	0	0	0	1	1	no
gene10483	gene10483	LINC01205	chr3:109408515-109495167	BPI	SCZ	NOTEST	0.0521065	0.0489314	-0.0907012	0	1	1	no
gene10484	gene10484	PPIAP15	chr3:109408515-109495167	BPI	SCZ	NOTEST	0	0	0	0	1	1	no
gene10485	gene10485	MIR4445	chr3:109602827-109602897	BPI	SCZ	NOTEST	0	0	0	0	1	1	no
gene10487	gene10487	LOC440973	chr3:109915783-109917068	BPI	SCZ	NOTEST	0	0	0	0	1	1	no
gene10488	gene10488	LOC105377811	chr3:110080792-110082761	BPI	SCZ	NOTEST	0	0	0	0	1	1	no
gene10489	gene10489	LOC105374036	chr3:110447234-110471534	BPI	SCZ	NOTEST	0.0303782	0.0154921	-0.971502	0	1	1	no
gene10491	gene10491	LOC105374037	chr3:110554770-110667293	BPI	SCZ	NOTEST	0.407835	0.282887	-0.527762	0	1	1	no
gene10492	gene10492	RPSAP29	chr3:110682215-110683237	BPI	SCZ	NOTEST	0.196781	0.202427	0.0408108	0	1	1	no
gene10493	gene10493	LOC151760	chr3:110892122-110974348	BPI	SCZ	OK	5.4791	0.740009	-2.88832	-1.64554	0.00145	0.180634	no
gene10494	gene10494	PVRL3-AS1	chr3:111045314-111069959	BPI	SCZ	NOTEST	0.179032	0.116317	-0.622159	0	1	1	no
gene10495	gene10495	NECTIN3	chr3:111071758-111201444	BPI	SCZ	OK	19.5213	14.1703	-0.462177	-0.56964	0.16485	0.99995	no
gene10496	gene10496	LOC105374038	chr3:111269137-111275861	BPI	SCZ	NOTEST	0.0829536	0.108434	0.386435	0	1	1	no
gene10497	gene10497	LOC105374039	chr3:111364516-111542003	BPI	SCZ	OK	0.60426	1.0273	0.765617	0.268421	0.5123	0.99995	no
gene10499	gene10499	CD96	chr3:111542078-111665996	BPI	SCZ	NOTEST	0.366021	0.465939	0.348216	0	1	1	no
gene105	gene105	LOC107985729	chr1:1430156-1442882	BPI	SCZ	OK	0.420089	0.69815	0.732844	0.130321	0.47395	0.99995	no
gene10500	gene10500	ZBED2	chr3:111542078-111665996	BPI	SCZ	OK	0.624058	0.74316	0.251993	0.126489	0.7859	0.99995	no
gene10502	gene10502	PLCXD2	chr3:111674675-111976517	BPI	SCZ	OK	1.48919	1.41643	-0.0722673	-0.0221112	0.9433	0.99995	no
gene10503	gene10503	PLCXD2-AS1	chr3:111674675-111976517	BPI	SCZ	NOTEST	0.192726	0.296247	0.620246	0	1	1	no
gene10504	gene10504	PHLDB2	chr3:111674675-111976517	BPI	SCZ	OK	11.3428	11.5822	0.0301298	0.0431835	0.9084	0.99995	no
gene10505	gene10505	LOC107984087	chr3:111674675-111976517	BPI	SCZ	OK	0.532459	0.647712	0.282684	0.0240894	0.741	0.99995	no
gene10506	gene10506	LOC105374040	chr3:111674675-111976517	BPI	SCZ	NOTEST	0.454387	0.472383	0.056035	0	1	1	no
gene10507	gene10507	ABHD10	chr3:111978875-111993368	BPI	SCZ	OK	9.9213	11.2855	0.185872	0.172355	0.5912	0.99995	no
gene10508	gene10508	TAGLN3	chr3:111998738-112013888	BPI	SCZ	OK	1.58674	3.99172	1.33095	0.793739	0.1468	0.99995	no
gene1051	gene1051	LOC107984942	chr1:37350615-37373807	BPI	SCZ	NOTEST	0.106262	0.0624594	-0.766632	0	1	1	no
gene10510	gene10510	TMPRSS7	chr3:112039066-112081269	BPI	SCZ	NOTEST	0.0337143	0.0810881	1.26613	0	1	1	no
gene10511	gene10511	C3orf52	chr3:112086334-112133305	BPI	SCZ	OK	7.43317	7.03894	-0.0786196	-0.0754991	0.82125	0.99995	no
gene10512	gene10512	MIR567	chr3:112086334-112133305	BPI	SCZ	NOTEST	0	0	0	0	1	1	no
gene10513	gene10513	GCSAM	chr3:112086334-112133305	BPI	SCZ	OK	2.00753	1.69484	-0.244279	-0.143002	0.75595	0.99995	no
gene10514	gene10514	SLC9C1	chr3:112140897-112294258	BPI	SCZ	NOTEST	0.435019	0.388826	-0.161955	0	1	1	no
gene10517	gene10517	CD200	chr3:112332223-112362812	BPI	SCZ	OK	3.61294	5.05226	0.483755	0.452165	0.28275	0.99995	no
gene10518	gene10518	LOC105374041	chr3:112373305-112404394	BPI	SCZ	NOTEST	0.130994	0.1308	-0.00213735	0	1	1	no
gene10519	gene10519	BTLA	chr3:112458789-112499756	BPI	SCZ	NOTEST	0.0730822	0.113301	0.632569	0	1	1	no
gene1052	gene1052	LINC01137	chr1:37454878-37474443	BPI	SCZ	OK	1.95253	1.89035	-0.046692	-0.0337635	0.92	0.99995	no
gene10521	gene10521	ATG3	chr3:112532506-112584439	BPI	SCZ	OK	16.0202	15.0247	-0.0925478	-0.080083	0.83945	0.99995	no
gene10522	gene10522	SLC35A5	chr3:112532506-112584439	BPI	SCZ	OK	7.57558	8.19118	0.112716	0.104528	0.76665	0.99995	no
gene10523	gene10523	LINC01279	chr3:112596793-112601969	BPI	SCZ	OK	7.06563	7.97111	0.173963	0.228674	0.49775	0.99995	no
gene10524	gene10524	CCDC80	chr3:112604385-112641143	BPI	SCZ	OK	36.3865	47.3099	0.378741	0.558822	0.1186	0.99995	no
gene10525	gene10525	LOC100653395	chr3:112695399-112703407	BPI	SCZ	NOTEST	0.0327856	0.0665077	1.02046	0	1	1	no
gene10526	gene10526	LOC101929694	chr3:112736448-112749319	BPI	SCZ	NOTEST	0.0248781	0.011514	-1.11149	0	1	1	no
gene10527	gene10527	LOC100129297	chr3:112802477-112847004	BPI	SCZ	NOTEST	0.143621	0.11829	-0.279934	0	1	1	no
gene10528	gene10528	CD200R1L	chr3:112802477-112847004	BPI	SCZ	NOTEST	0.0248042	0.057332	1.20875	0	1	1	no
gene10529	gene10529	CD200R1	chr3:112922684-112975090	BPI	SCZ	OK	9.92083	7.86054	-0.335832	-0.308295	0.346	0.99995	no
gene1053	gene1053	ZC3H12A	chr1:37474517-37484377	BPI	SCZ	OK	6.24121	5.14131	-0.27969	-0.295486	0.42395	0.99995	no
gene10530	gene10530	GTPBP8	chr3:112989274-113001966	BPI	SCZ	OK	5.50543	5.51942	0.0036611	0.00312795	0.99225	0.99995	no
gene10531	gene10531	NEPRO	chr3:113002443-113019733	BPI	SCZ	OK	10.66	10.9362	0.0369056	0.048309	0.9063	0.99995	no
gene10532	gene10532	LOC107986113	chr3:113029917-113033146	BPI	SCZ	OK	6.27967	5.54562	-0.179338	-0.190721	0.58805	0.99995	no
gene10533	gene10533	LOC107986114	chr3:113059536-113090947	BPI	SCZ	NOTEST	0.271368	0.377191	0.475046	0	1	1	no
gene10534	gene10534	LOC101929717	chr3:113142349-113175587	BPI	SCZ	NOTEST	0.117976	0.149725	0.343822	0	1	1	no
gene10535	gene10535	LOC102723430	chr3:113142349-113175587	BPI	SCZ	NOTEST	0.0887303	0.325495	1.87514	0	1	1	no
gene10536	gene10536	BOC	chr3:113211002-113515187	BPI	SCZ	OK	13.0832	18.1794	0.474589	0.396806	0.27945	0.99995	no
gene10537	gene10537	CFAP44	chr3:113211002-113515187	BPI	SCZ	OK	5.8768	5.14587	-0.191616	-0.142426	0.6525	0.99995	no
gene10538	gene10538	LOC101180897	chr3:113211002-113515187	BPI	SCZ	OK	0.688856	1.05879	0.620147	0.0813111	0.47915	0.99995	no
gene10539	gene10539	PHF5DP	chr3:113211002-113515187	BPI	SCZ	OK	2.31101	2.27268	-0.0241309	-0.00427355	0.9801	0.99995	no
gene1054	gene1054	MIR6732	chr1:37474517-37484377	BPI	SCZ	NOTEST	0	0	0	0	1	1	no
gene10540	gene10540	CFAP44-AS1	chr3:113211002-113515187	BPI	SCZ	NOTEST	0.0806332	0.0602597	-0.420181	0	1	1	no
gene10541	gene10541	MIR8076	chr3:113211002-113515187	BPI	SCZ	NOTEST	0	0	0	0	1	1	no
gene10542	gene10542	SPICE1	chr3:113211002-113515187	BPI	SCZ	OK	12.2504	11.4921	-0.0921877	-0.0774735	0.8561	0.99995	no
gene10543	gene10543	SIDT1	chr3:113531773-113629579	BPI	SCZ	OK	2.10709	1.6579	-0.345893	-0.29474	0.4184	0.99995	no
gene10544	gene10544	MIR4446	chr3:113531773-113629579	BPI	SCZ	NOTEST	0	0	0	0	1	1	no
gene10545	gene10545	RN7SL767P	chr3:113632703-113632899	BPI	SCZ	NOTEST	0.382957	0.629871	0.717874	0	1	1	no
gene10546	gene10546	USF3	chr3:113648384-113696657	BPI	SCZ	OK	6.50659	5.89436	-0.142566	-0.216529	0.5505	0.99995	no
gene10547	gene10547	NAA50	chr3:113716459-113746299	BPI	SCZ	OK	14.6571	14.7574	0.00983698	0.0149033	0.9689	0.99995	no
gene10548	gene10548	ATP6V1A	chr3:113747018-113812058	BPI	SCZ	OK	20.8413	20.5648	-0.0192682	-0.0295813	0.9322	0.99995	no
gene10549	gene10549	GRAMD1C	chr3:113828181-113947174	BPI	SCZ	OK	2.73785	2.41008	-0.183962	-0.173441	0.6507	0.99995	no
gene1055	gene1055	MEAF6	chr1:37489959-37514819	BPI	SCZ	OK	5.4225	5.78361	0.0930115	0.119553	0.73935	0.99995	no
gene10550	gene10550	RPS10P4	chr3:113828181-113947174	BPI	SCZ	NOTEST	0.0306272	0.148924	2.28169	0	1	1	no
gene10552	gene10552	VPS26AP1	chr3:113828181-113947174	BPI	SCZ	NOTEST	0.383742	0.250718	-0.614072	0	1	1	no
gene10553	gene10553	ZDHHC23	chr3:113947900-114056674	BPI	SCZ	OK	2.09218	1.63947	-0.351778	-0.228063	0.40975	0.99995	no
gene10554	gene10554	CCDC191	chr3:113947900-114056674	BPI	SCZ	OK	4.47841	4.0356	-0.150205	-0.144717	0.70535	0.99995	no
gene10556	gene10556	LOC105374048	chr3:113947900-114056674	BPI	SCZ	NOTEST	0.373592	0.327788	-0.188702	0	1	1	no
gene10557	gene10557	QTRT2	chr3:114056734-114088422	BPI	SCZ	OK	5.50574	5.35686	-0.0395484	-0.048381	0.90705	0.99995	no
gene10558	gene10558	LOC391566	chr3:114103246-114103628	BPI	SCZ	NOTEST	0	0	0	0	1	1	no
gene10559	gene10559	DRD3	chr3:114127622-114199407	BPI	SCZ	NOTEST	0.00669838	0.013994	1.06292	0	1	1	no
gene1056	gene1056	MIR5581	chr1:37489959-37514819	BPI	SCZ	NOTEST	0	0	0	0	1	1	no
gene10560	gene10560	ZNF80	chr3:114211034-114237578	BPI	SCZ	NOTEST	0.0397594	0.030342	-0.389977	0	1	1	no
gene10561	gene10561	LOC107986115	chr3:114211034-114237578	BPI	SCZ	NOTEST	0	0	0	0	1	1	no
gene10562	gene10562	LOC645180	chr3:114211034-114237578	BPI	SCZ	NOTEST	0.00907921	0.0259609	1.5157	0	1	1	no
gene10563	gene10563	TIGIT	chr3:114293985-114310288	BPI	SCZ	NOTEST	0.576984	0.17664	-1.70772	0	1	1	no
gene10564	gene10564	ZBTB20	chr3:114314499-115147280	BPI	SCZ	OK	9.82687	11.0401	0.167953	0.219057	0.54315	0.99995	no
gene10565	gene10565	MIR568	chr3:114314499-115147280	BPI	SCZ	NOTEST	0	0	0	0	1	1	no
gene10566	gene10566	ZBTB20-AS1	chr3:114314499-115147280	BPI	SCZ	OK	0.920327	1.02464	0.154892	0.0156627	0.85815	0.99995	no
gene10567	gene10567	LOC101929754	chr3:114314499-115147280	BPI	SCZ	OK	0.735207	0.869699	0.242365	0.0133912	0.82015	0.99995	no
gene10568	gene10568	MIR4796	chr3:114314499-115147280	BPI	SCZ	NOTEST	0	0	0	0	1	1	no
gene10569	gene10569	ZBTB20-AS3	chr3:114314499-115147280	BPI	SCZ	NOTEST	0.577823	0.567071	-0.0270988	0	1	1	no
gene1057	gene1057	LOC105378649	chr1:37531436-37554344	BPI	SCZ	NOTEST	0.0910336	0.380683	2.06412	0	1	1	no
gene10570	gene10570	YBX1P3	chr3:114314499-115147280	BPI	SCZ	OK	1.47866	1.40717	-0.071495	-0.00730642	0.94035	0.99995	no
gene10571	gene10571	ZBTB20-AS4	chr3:114314499-115147280	BPI	SCZ	OK	1.15539	1.11778	-0.0477484	-0.00340046	0.96215	0.99995	no
gene10572	gene10572	LOC101926886	chr3:115147412-115334864	BPI	SCZ	NOTEST	0.132697	0.151108	0.187452	0	1	1	no
gene10573	gene10573	EIF4E2P2	chr3:115147412-115334864	BPI	SCZ	NOTEST	0.0670894	0.0340843	-0.976975	0	1	1	no
gene10574	gene10574	LOC105374051	chr3:115435519-115438919	BPI	SCZ	NOTEST	0.168537	0.181606	0.107745	0	1	1	no
gene10575	gene10575	GAP43	chr3:115623303-115721487	BPI	SCZ	OK	12.7733	22.6571	0.826833	0.784083	0.0722	0.99995	no
gene10576	gene10576	LSAMP	chr3:115802362-116445542	BPI	SCZ	OK	10.6866	11.0504	0.0482941	0.0585904	0.8734	0.99995	no
gene10578	gene10578	LOC105374053	chr3:115802362-116445542	BPI	SCZ	NOTEST	0	0	0	0	1	1	no
gene10579	gene10579	LOC107986116	chr3:115802362-116445542	BPI	SCZ	OK	1.04463	0.844739	-0.306419	-0.0457004	0.7587	0.99995	no
gene1058	gene1058	SNIP1	chr1:37531436-37554344	BPI	SCZ	OK	3.50001	3.76581	0.105605	0.118821	0.7373	0.99995	no
gene10580	gene10580	LOC105374052	chr3:115802362-116445542	BPI	SCZ	OK	1.71911	1.00735	-0.771101	-0.0882946	0.45105	0.99995	no
gene10581	gene10581	LSAMP-AS1	chr3:115802362-116445542	BPI	SCZ	OK	0.713893	1.00675	0.495929	0.0495544	0.6191	0.99995	no
gene10583	gene10583	BZW1P2	chr3:116644237-116646724	BPI	SCZ	OK	1.07499	1.02213	-0.0727512	-0.0526334	0.87795	0.99995	no
gene10584	gene10584	TUSC7	chr3:116709787-116717040	BPI	SCZ	NOTEST	0.315006	0.293092	-0.104026	0	1	1	no
gene10585	gene10585	MIR4447	chr3:116850276-116850367	BPI	SCZ	NOTEST	0	0	0	0	1	1	no
gene10586	gene10586	LINC00901	chr3:116921430-116932238	BPI	SCZ	NOTEST	0.226591	0.167202	-0.438498	0	1	1	no
gene10589	gene10589	LOC105374054	chr3:117238928-117244845	BPI	SCZ	NOTEST	0.385258	0.258051	-0.57817	0	1	1	no
gene1059	gene1059	FTH1P1	chr1:37531436-37554344	BPI	SCZ	OK	0.897698	0.728771	-0.300766	-0.0658611	0.7859	0.99995	no
gene10590	gene10590	LOC105374056	chr3:117513256-117542797	BPI	SCZ	NOTEST	0.343609	0.379442	0.143112	0	1	1	no
gene10593	gene10593	LOC105374057	chr3:117678692-117693890	BPI	SCZ	NOTEST	0.493746	0.551551	0.159727	0	1	1	no
gene10594	gene10594	LOC101926953	chr3:117718771-117997620	BPI	SCZ	NOTEST	0.40051	0.371171	-0.109752	0	1	1	no
gene10595	gene10595	LOC107986022	chr3:117718771-117997620	BPI	SCZ	OK	0.911642	1.08095	0.245767	0.127314	0.76935	0.99995	no
gene10596	gene10596	LOC105374058	chr3:118488799-118493858	BPI	SCZ	NOTEST	0	0	0	0	1	1	no
gene10597	gene10597	LOC105374060	chr3:118508410-118810833	BPI	SCZ	NOTEST	0.039244	0	#NAME?	0	1	1	no
gene10598	gene10598	LOC101926968	chr3:118508410-118810833	BPI	SCZ	NOTEST	0	0	0	0	1	1	no
gene10599	gene10599	LOC107983969	chr3:118508410-118810833	BPI	SCZ	NOTEST	0.0145691	0.0176126	0.273699	0	1	1	no
gene106	gene106	VWA1	chr1:1430156-1442882	BPI	SCZ	OK	7.30363	9.67632	0.405845	0.533823	0.1322	0.99995	no
gene1060	gene1060	RPS27P9	chr1:37556214-37556553	BPI	SCZ	NOTEST	0.510868	0.48526	-0.0741928	0	1	1	no
gene10600	gene10600	LOC105374059	chr3:118508410-118810833	BPI	SCZ	NOTEST	0	0	0	0	1	1	no
gene10601	gene10601	IGSF11	chr3:118900629-119146068	BPI	SCZ	OK	0.727298	1.90862	1.39191	0.853206	0.01505	0.765246	no
gene10602	gene10602	IGSF11-AS1	chr3:118900629-119146068	BPI	SCZ	NOTEST	0.0990517	0.151212	0.610315	0	1	1	no
gene10603	gene10603	C3orf30	chr3:119146149-119151455	BPI	SCZ	NOTEST	0.0417056	0.191556	2.19946	0	1	1	no
gene10604	gene10604	UPK1B	chr3:119173577-119205153	BPI	SCZ	OK	14.3959	9.2977	-0.630711	-0.583608	0.09925	0.99995	no
gene10605	gene10605	B4GALT4	chr3:119211741-119240946	BPI	SCZ	OK	16.5139	14.0748	-0.230565	-0.304674	0.41115	0.99995	no
gene10606	gene10606	B4GALT4-AS1	chr3:119211741-119240946	BPI	SCZ	NOTEST	0.388445	0.280206	-0.471219	0	1	1	no
gene10607	gene10607	ARHGAP31	chr3:119294288-119419476	BPI	SCZ	OK	5.09583	5.63351	0.144718	0.184312	0.60395	0.99995	no
gene10609	gene10609	ARHGAP31-AS1	chr3:119294288-119419476	BPI	SCZ	OK	1.01627	1.38558	0.447209	0.0741857	0.65595	0.99995	no
gene1061	gene1061	DNALI1	chr1:37556918-37595985	BPI	SCZ	OK	4.62113	6.01705	0.380811	0.233195	0.52835	0.99995	no
gene10611	gene10611	LOC107986117	chr3:119294288-119419476	BPI	SCZ	NOTEST	0.303163	0.158954	-0.931482	0	1	1	no
gene10612	gene10612	TMEM39A	chr3:119428959-119463682	BPI	SCZ	OK	11.4984	12.8214	0.157122	0.190365	0.6055	0.99995	no
gene10613	gene10613	POGLUT1	chr3:119468937-119494708	BPI	SCZ	OK	5.34078	4.99595	-0.0962921	-0.114942	0.76765	0.99995	no
gene10614	gene10614	TIMMDC1	chr3:119498520-119559709	BPI	SCZ	OK	19.5993	19.2626	-0.0249973	-0.0307076	0.93265	0.99995	no
gene10615	gene10615	CD80	chr3:119498520-119559709	BPI	SCZ	NOTEST	0.500605	0.541223	0.11255	0	1	1	no
gene10616	gene10616	CSRP2P1	chr3:119498520-119559709	BPI	SCZ	NOTEST	0.0726776	0.120577	0.730368	0	1	1	no
gene10617	gene10617	LOC107986118	chr3:119559738-119562272	BPI	SCZ	NOTEST	0.0153764	0.0114269	-0.428276	0	1	1	no
gene10618	gene10618	ADPRH	chr3:119579432-119589954	BPI	SCZ	OK	1.05058	1.1948	0.185578	0.142341	0.7079	0.99995	no
gene10619	gene10619	PLA1A	chr3:119597847-119629811	BPI	SCZ	OK	0.621641	0.668199	0.104196	0.0532694	0.89185	0.99995	no
gene1062	gene1062	GNL2	chr1:37556918-37595985	BPI	SCZ	OK	15.1128	16.9094	0.16205	0.182712	0.5999	0.99995	no
gene10620	gene10620	LOC105374062	chr3:119597847-119629811	BPI	SCZ	NOTEST	0.0194461	0.0274968	0.499788	0	1	1	no
gene10621	gene10621	RPL10P7	chr3:119635465-119636173	BPI	SCZ	NOTEST	0.0981563	0.0812018	-0.273569	0	1	1	no
gene10622	gene10622	POPDC2	chr3:119642051-119677441	BPI	SCZ	OK	1.11814	1.28371	0.19922	0.0915298	0.8569	0.99995	no
gene10623	gene10623	COX17	chr3:119642051-119677441	BPI	SCZ	OK	27.8024	29.6894	0.0947395	0.0836436	0.81195	0.99995	no
gene10624	gene10624	LOC105374063	chr3:119642051-119677441	BPI	SCZ	NOTEST	0.452736	0.47279	0.0625293	0	1	1	no
gene10625	gene10625	LOC105374064	chr3:119699874-119702921	BPI	SCZ	NOTEST	0.00796369	0.0150783	0.920966	0	1	1	no
gene10626	gene10626	MAATS1	chr3:119703021-119767102	BPI	SCZ	OK	0.904616	1.35869	0.586838	0.487503	0.247	0.99995	no
gene10627	gene10627	NR1I2	chr3:119780483-119818485	BPI	SCZ	OK	5.77894	3.87922	-0.575038	-0.497774	0.16455	0.99995	no
gene10629	gene10629	GSK3B	chr3:119821320-120094417	BPI	SCZ	OK	14.4861	15.331	0.0817809	0.126157	0.7269	0.99995	no
gene1063	gene1063	RSPO1	chr1:37611349-37634923	BPI	SCZ	NOTEST	0.32186	0.386196	0.2629	0	1	1	no
gene10630	gene10630	LOC100129707	chr3:119821320-120094417	BPI	SCZ	OK	2.15548	1.7691	-0.284996	-0.0617873	0.7783	0.99995	no
gene10631	gene10631	LOC107986119	chr3:120094741-120104816	BPI	SCZ	OK	1.36653	2.3818	0.80153	0.597915	0.1174	0.99995	no
gene10634	gene10634	LOC105374065	chr3:120145353-120285122	BPI	SCZ	NOTEST	0.0518851	0.0321278	-0.691499	0	1	1	no
gene10635	gene10635	GPR156	chr3:120145353-120285122	BPI	SCZ	OK	0.703464	0.872674	0.310965	0.223712	0.56135	0.99995	no
gene10636	gene10636	LOC442087	chr3:120306560-120308138	BPI	SCZ	NOTEST	0.211753	0.104841	-1.01419	0	1	1	no
gene10637	gene10637	LRRC58	chr3:120324728-120349339	BPI	SCZ	OK	9.17589	10.0031	0.124521	0.187511	0.5851	0.99995	no
gene10638	gene10638	LOC100130701	chr3:120349364-120451071	BPI	SCZ	NOTEST	0.36314	0.515601	0.50573	0	1	1	no
gene10639	gene10639	FSTL1	chr3:120349364-120451071	BPI	SCZ	OK	139.376	148.407	0.0905808	0.131068	0.7073	0.99995	no
gene1064	gene1064	C1orf109	chr1:37681569-37692336	BPI	SCZ	OK	3.68318	4.47898	0.28222	0.295847	0.44455	0.99995	no
gene10640	gene10640	MIR198	chr3:120349364-120451071	BPI	SCZ	NOTEST	0	0	0	0	1	1	no
gene10641	gene10641	LOC107986120	chr3:120483562-120484864	BPI	SCZ	NOTEST	0.0900347	0.100105	0.152956	0	1	1	no
gene10642	gene10642	LOC107986121	chr3:120487152-120511892	BPI	SCZ	OK	0.98868	0.915557	-0.110853	-0.0632749	0.8769	0.99995	no
gene10643	gene10643	RPL34P9	chr3:120512816-120513230	BPI	SCZ	NOTEST	0.161608	0.162666	0.00941153	0	1	1	no
gene10644	gene10644	NDUFB4	chr3:120596280-120602411	BPI	SCZ	OK	55.1798	57.5676	0.061116	0.0765337	0.83035	0.99995	no
gene10645	gene10645	HGD	chr3:120628167-120682571	BPI	SCZ	OK	5.68923	3.66187	-0.635653	-0.525456	0.2122	0.99995	no
gene10646	gene10646	RABL3	chr3:120686680-120742537	BPI	SCZ	OK	5.25205	4.55772	-0.204568	-0.241065	0.5001	0.99995	no
gene10649	gene10649	GTF2E1	chr3:120742710-120783134	BPI	SCZ	OK	4.72477	4.28655	-0.140429	-0.153306	0.67145	0.99995	no
gene1065	gene1065	CDCA8	chr1:37692400-37709719	BPI	SCZ	OK	2.49761	2.54314	0.0260626	0.0227227	0.9451	0.99995	no
gene10650	gene10650	NAP1L1P3	chr3:120805886-120806662	BPI	SCZ	NOTEST	0.101295	0.0254899	-1.99057	0	1	1	no
gene10651	gene10651	LOC101926983	chr3:120812180-120836357	BPI	SCZ	NOTEST	0.0308295	0.0407158	0.401277	0	1	1	no
gene10652	gene10652	LOC105374069	chr3:120860865-120908079	BPI	SCZ	OK	19.8725	18.0274	-0.14058	-0.200383	0.55415	0.99995	no
gene10653	gene10653	STXBP5L	chr3:120908202-121424761	BPI	SCZ	OK	0.648331	0.652249	0.00869316	0.00564029	0.9854	0.99995	no
gene10654	gene10654	MIR5682	chr3:120908202-121424761	BPI	SCZ	NOTEST	0	0	0	0	1	1	no
gene10657	gene10657	POLQ	chr3:121431419-121546006	BPI	SCZ	OK	1.65211	1.50351	-0.135978	-0.139799	0.7285	0.99995	no
gene10658	gene10658	RPL7AP11	chr3:121431419-121546006	BPI	SCZ	NOTEST	0.409513	0.341036	-0.263985	0	1	1	no
gene10659	gene10659	ARGFX	chr3:121567930-121590622	BPI	SCZ	NOTEST	0.00323798	0.00198456	-0.706278	0	1	1	no
gene1066	gene1066	EPHA10	chr1:37713887-37765152	BPI	SCZ	OK	0.588019	0.789526	0.425124	0.244076	0.36095	0.99995	no
gene10660	gene10660	FBXO40	chr3:121593322-121630292	BPI	SCZ	NOTEST	0.0617155	0.230888	1.90349	0	1	1	no
gene10661	gene10661	HCLS1	chr3:121631397-121660948	BPI	SCZ	OK	12.8762	6.25297	-1.0421	-1.13844	0.00155	0.18724	no
gene10664	gene10664	GOLGB1	chr3:121663198-121749908	BPI	SCZ	OK	34.8891	30.6883	-0.185089	-0.286214	0.47775	0.99995	no
gene10665	gene10665	IQCB1	chr3:121769760-121835079	BPI	SCZ	OK	10.2813	9.35561	-0.136112	-0.167232	0.68165	0.99995	no
gene10666	gene10666	EAF2	chr3:121835179-121886526	BPI	SCZ	OK	4.43562	3.93017	-0.174546	-0.128281	0.7619	0.99995	no
gene10667	gene10667	SLC15A2	chr3:121894323-121944187	BPI	SCZ	OK	13.7135	9.75661	-0.491144	-0.535822	0.1177	0.99995	no
gene10668	gene10668	ILDR1	chr3:121987322-122121143	BPI	SCZ	OK	2.39061	2.16626	-0.142172	-0.091864	0.81665	0.99995	no
gene10669	gene10669	LOC101927010	chr3:121987322-122121143	BPI	SCZ	NOTEST	0.571672	0.523687	-0.126483	0	1	1	no
gene1067	gene1067	LOC105378650	chr1:37765728-37767316	BPI	SCZ	NOTEST	0	0	0	0	1	1	no
gene10670	gene10670	CD86	chr3:121987322-122121143	BPI	SCZ	OK	3.29162	2.41876	-0.44453	-0.29628	0.4411	0.99995	no
gene10671	gene10671	CASR	chr3:122183682-122286503	BPI	SCZ	NOTEST	0.4406	0.247183	-0.833893	0	1	1	no
gene10672	gene10672	HNRNPA1P23	chr3:122317529-122318803	BPI	SCZ	NOTEST	0	0	0	0	1	1	no
gene10673	gene10673	CSTA	chr3:122325163-122341969	BPI	SCZ	OK	9.46082	9.77269	0.0467909	0.0402452	0.9004	0.99995	no
gene10674	gene10674	CCDC58	chr3:122359586-122383281	BPI	SCZ	OK	8.93738	8.73111	-0.0336862	-0.0277034	0.9374	0.99995	no
gene10675	gene10675	FAM162A	chr3:122384175-122410114	BPI	SCZ	OK	32.272	37.7293	0.225403	0.277727	0.4189	0.99995	no
gene10676	gene10676	WDR5B	chr3:122411852-122416035	BPI	SCZ	OK	3.20207	3.67362	0.198196	0.220583	0.5174	0.99995	no
gene10677	gene10677	LOC102723582	chr3:122416205-122514939	BPI	SCZ	OK	2.24677	1.89887	-0.242711	-0.0426385	0.8043	0.99995	no
gene10678	gene10678	LOC107986122	chr3:122416205-122514939	BPI	SCZ	OK	1.21336	1.74108	0.520968	0.0561632	0.59595	0.99995	no
gene10679	gene10679	KPNA1	chr3:122416205-122514939	BPI	SCZ	OK	11.0438	11.3148	0.0349657	0.0501041	0.8934	0.99995	no
gene1068	gene1068	ACTN4P2	chr1:37776639-37779538	BPI	SCZ	NOTEST	0.00433194	0.00230664	-0.909221	0	1	1	no
gene10680	gene10680	LOC107984000	chr3:122514970-122517358	BPI	SCZ	NOTEST	0.144794	0.155301	0.101069	0	1	1	no
gene10681	gene10681	LOC105374071	chr3:122525589-122575203	BPI	SCZ	NOTEST	0.56287	0.539556	-0.0610293	0	1	1	no
gene10682	gene10682	PARP9	chr3:122525589-122575203	BPI	SCZ	OK	15.5181	13.5587	-0.194726	-0.178336	0.60755	0.99995	no
gene10683	gene10683	DTX3L	chr3:122525589-122575203	BPI	SCZ	OK	14.8443	12.4483	-0.253958	-0.303577	0.38985	0.99995	no
gene10684	gene10684	PARP15	chr3:122575913-122639047	BPI	SCZ	OK	9.45645	8.53518	-0.147877	-0.199825	0.57985	0.99995	no
gene10686	gene10686	EIF4BP8	chr3:122660586-122662120	BPI	SCZ	NOTEST	0	0	0	0	1	1	no
gene10687	gene10687	PARP14	chr3:122680725-122730840	BPI	SCZ	OK	30.144	26.4391	-0.189195	-0.28712	0.41195	0.99995	no
gene10688	gene10688	HSPBAP1	chr3:122739996-122793829	BPI	SCZ	OK	5.3944	4.82632	-0.160539	-0.149736	0.7225	0.99995	no
gene10689	gene10689	DIRC2	chr3:122795053-122892416	BPI	SCZ	OK	7.97351	7.78205	-0.035065	-0.0384312	0.9166	0.99995	no
gene1069	gene1069	LOC100129497	chr1:37782015-37782900	BPI	SCZ	NOTEST	0.0174512	0	#NAME?	0	1	1	no
gene10690	gene10690	LOC100129550	chr3:122795053-122892416	BPI	SCZ	OK	1.01148	1.34387	0.409924	0.206285	0.6622	0.99995	no
gene10691	gene10691	SEMA5B	chr3:122909192-123028605	BPI	SCZ	OK	1.66332	2.38563	0.520302	0.352082	0.29175	0.99995	no
gene10692	gene10692	PDIA5	chr3:123067008-123162106	BPI	SCZ	OK	9.69374	10.776	0.152691	0.174894	0.63985	0.99995	no
gene10693	gene10693	MIR7110	chr3:123067008-123162106	BPI	SCZ	NOTEST	0	0	0	0	1	1	no
gene10694	gene10694	SEC22A	chr3:123201926-123274136	BPI	SCZ	OK	4.56093	4.54772	-0.00418624	-0.00468458	0.99005	0.99995	no
gene10695	gene10695	ADCY5	chr3:123282295-123448632	BPI	SCZ	OK	2.09558	2.0926	-0.00205133	-0.00217913	0.99565	0.99995	no
gene10696	gene10696	HACD2	chr3:123491547-123585093	BPI	SCZ	OK	15.0596	13.2769	-0.181764	-0.209012	0.55025	0.99995	no
gene10697	gene10697	MYLK-AS1	chr3:123585512-123884302	BPI	SCZ	OK	0.922609	1.1638	0.335055	0.0283574	0.79555	0.99995	no
gene10698	gene10698	MYLK	chr3:123585512-123884302	BPI	SCZ	OK	66.4629	62.8575	-0.0804629	-0.0882888	0.81355	0.99995	no
gene10699	gene10699	MYLK-AS2	chr3:123585512-123884302	BPI	SCZ	NOTEST	0.156265	0.260572	0.737685	0	1	1	no
gene107	gene107	ATAD3C	chr1:1449688-1470158	BPI	SCZ	OK	0.297435	0.720818	1.27706	0.655976	0.0711	0.99995	no
gene1070	gene1070	MANEAL	chr1:37793815-37801606	BPI	SCZ	OK	1.57119	2.37163	0.594024	0.498549	0.27655	0.99995	no
gene10700	gene10700	LOC105369194	chr3:123585512-123884302	BPI	SCZ	OK	0.384484	0.824993	1.10146	0.117631	0.24075	0.99995	no
gene10701	gene10701	CCDC14	chr3:123887382-123961412	BPI	SCZ	OK	27.2557	25.3667	-0.103624	-0.136609	0.6861	0.99995	no
gene10702	gene10702	ROPN1	chr3:123969005-123992170	BPI	SCZ	NOTEST	0.140395	0.157307	0.164088	0	1	1	no
gene10703	gene10703	KALRN	chr3:124033340-124726325	BPI	SCZ	OK	9.69162	8.50844	-0.187844	-0.171656	0.6574	0.99995	no
gene10704	gene10704	MIR5002	chr3:124033340-124726325	BPI	SCZ	NOTEST	0	0	0	0	1	1	no
gene10705	gene10705	RPL7P15	chr3:124033340-124726325	BPI	SCZ	OK	0.658669	0.930094	0.497822	0.0504186	0.65255	0.99995	no
gene10706	gene10706	LOC105374077	chr3:124033340-124726325	BPI	SCZ	NOTEST	0.398376	0.457055	0.198237	0	1	1	no
gene10707	gene10707	MIR6083	chr3:124033340-124726325	BPI	SCZ	NOTEST	0	0	0	0	1	1	no
gene10708	gene10708	LOC107986123	chr3:124033340-124726325	BPI	SCZ	NOTEST	0.230462	0.547691	1.24884	0	1	1	no
gene1071	gene1071	YRDC	chr1:37802941-37809454	BPI	SCZ	OK	3.60524	3.81964	0.0833377	0.0494127	0.89105	0.99995	no
gene10710	gene10710	LOC105374076	chr3:124033340-124726325	BPI	SCZ	NOTEST	0.173808	0.18112	0.0594558	0	1	1	no
gene10712	gene10712	UMPS	chr3:124730365-124749273	BPI	SCZ	OK	3.94288	4.0345	0.0331408	0.0420719	0.9093	0.99995	no
gene10713	gene10713	MIR544B	chr3:124730365-124749273	BPI	SCZ	NOTEST	0	0	0	0	1	1	no
gene10715	gene10715	ITGB5	chr3:124761947-124901411	BPI	SCZ	OK	34.6434	35.8728	0.0503103	0.0723171	0.8441	0.99995	no
gene10717	gene10717	MUC13	chr3:124905441-124934751	BPI	SCZ	OK	107.976	78.866	-0.453232	-0.469494	0.16755	0.99995	no
gene10718	gene10718	HEG1	chr3:124965709-125055958	BPI	SCZ	OK	7.68044	9.76864	0.346969	0.49564	0.17295	0.99995	no
gene1072	gene1072	C1orf122	chr1:37802941-37809454	BPI	SCZ	OK	11.397	13.0754	0.198191	0.189081	0.5965	0.99995	no
gene10720	gene10720	SLC12A8	chr3:125082635-125212765	BPI	SCZ	OK	4.89263	5.44346	0.153915	0.168651	0.6388	0.99995	no
gene10722	gene10722	LOC105374079	chr3:125082635-125212765	BPI	SCZ	NOTEST	0.32655	0.369198	0.177091	0	1	1	no
gene10723	gene10723	MIR5092	chr3:125082635-125212765	BPI	SCZ	NOTEST	0	0	0	0	1	1	no
gene10724	gene10724	ZNF148	chr3:125225668-125375354	BPI	SCZ	OK	11.3429	11.027	-0.0407521	-0.0636987	0.8524	0.99995	no
gene10727	gene10727	LOC105374080	chr3:125375396-125386859	BPI	SCZ	NOTEST	0.213261	0.277955	0.382233	0	1	1	no
gene10728	gene10728	LOC105374081	chr3:125414600-125426131	BPI	SCZ	NOTEST	0.00761084	0	#NAME?	0	1	1	no
gene10729	gene10729	SNX4	chr3:125446643-125520214	BPI	SCZ	OK	14.2145	12.3389	-0.204155	-0.269809	0.44135	0.99995	no
gene1073	gene1073	MTF1	chr1:37809566-37859624	BPI	SCZ	OK	3.45916	3.36389	-0.0402949	-0.044469	0.89385	0.99995	no
gene10730	gene10730	OSBPL11	chr3:125528857-125595537	BPI	SCZ	OK	5.79912	5.49124	-0.0787033	-0.0968478	0.7818	0.99995	no
gene10738	gene10738	LOC105374312	chr3:125756191-125799337	BPI	SCZ	NOTEST	0.172338	0.160275	-0.104694	0	1	1	no
gene10740	gene10740	MIR548I1	chr3:125756191-125799337	BPI	SCZ	NOTEST	0	0	0	0	1	1	no
gene10741	gene10741	RPS3AP14	chr3:125756191-125799337	BPI	SCZ	NOTEST	0	0	0	0	1	1	no
gene10743	gene10743	LOC101927056	chr3:125827236-125886077	BPI	SCZ	OK	1.97946	1.05386	-0.909417	-0.470937	0.1755	0.99995	no
gene10745	gene10745	LOC102723696	chr3:125904925-125915646	BPI	SCZ	OK	4.76901	3.55433	-0.424113	-0.399038	0.2918	0.99995	no
gene10746	gene10746	FAM86JP	chr3:125916600-125993832	BPI	SCZ	OK	0.686392	0.73934	0.107206	0.0438104	0.935	0.99995	no
gene10747	gene10747	ALG1L	chr3:125916600-125993832	BPI	SCZ	OK	1.74322	1.04843	-0.733519	-0.399112	0.12025	0.99995	no
gene10749	gene10749	ROPN1B	chr3:125916600-125993832	BPI	SCZ	NOTEST	0.130875	0.112979	-0.212143	0	1	1	no
gene1075	gene1075	INPP5B	chr1:37860696-37947094	BPI	SCZ	OK	9.55045	8.17738	-0.223929	-0.273214	0.46595	0.99995	no
gene10750	gene10750	SLC41A3	chr3:126006356-126103543	BPI	SCZ	OK	12.0059	12.6063	0.070404	0.0871673	0.82145	0.99995	no
gene10751	gene10751	LOC107983957	chr3:126006356-126103543	BPI	SCZ	OK	0.630776	0.602063	-0.067214	-0.0147602	0.9522	0.99995	no
gene10752	gene10752	LOC105374085	chr3:126006356-126103543	BPI	SCZ	NOTEST	0.217761	0.282519	0.375601	0	1	1	no
gene10753	gene10753	ALDH1L1	chr3:126103560-126210169	BPI	SCZ	OK	9.78398	5.35219	-0.870293	-0.946619	0.0167	0.819863	no
gene10754	gene10754	ALDH1L1-AS1	chr3:126103560-126210169	BPI	SCZ	NOTEST	0.165338	0.0833014	-0.989005	0	1	1	no
gene10755	gene10755	LOC105374083	chr3:126103560-126210169	BPI	SCZ	NOTEST	0.575757	0.331507	-0.79642	0	1	1	no
gene10757	gene10757	ALDH1L1-AS2	chr3:126103560-126210169	BPI	SCZ	NOTEST	0.38419	0.201368	-0.931984	0	1	1	no
gene10758	gene10758	LOC105374086	chr3:126213235-126247714	BPI	SCZ	NOTEST	0.424524	0.550019	0.373636	0	1	1	no
gene10759	gene10759	LOC107986124	chr3:126278163-126357393	BPI	SCZ	NOTEST	0.0191169	0.0322765	0.755634	0	1	1	no
gene10760	gene10760	KLF15	chr3:126278163-126357393	BPI	SCZ	OK	0.680091	0.79604	0.227114	0.14456	0.76285	0.99995	no
gene10761	gene10761	LOC105374088	chr3:126278163-126357393	BPI	SCZ	NOTEST	0.0171519	0.00986076	-0.798595	0	1	1	no
gene10762	gene10762	LOC107986044	chr3:126376624-126392248	BPI	SCZ	NOTEST	0	0	0	0	1	1	no
gene10763	gene10763	CCDC37-AS1	chr3:126393031-126394798	BPI	SCZ	NOTEST	0	0	0	0	1	1	no
gene10764	gene10764	CFAP100	chr3:126394892-126436556	BPI	SCZ	OK	0.276085	0.608061	1.1391	0.43449	0.02625	0.99995	no
gene10765	gene10765	LOC105374089	chr3:126394892-126436556	BPI	SCZ	OK	0.524154	0.750711	0.518268	0.258624	0.44785	0.99995	no
gene10766	gene10766	ZXDC	chr3:126437347-126475938	BPI	SCZ	OK	10.943	10.86	-0.0109809	-0.0152471	0.9669	0.99995	no
gene10767	gene10767	UROC1	chr3:126481164-126517773	BPI	SCZ	NOTEST	0.0240869	0.0316425	0.393615	0	1	1	no
gene10768	gene10768	CHST13	chr3:126524287-126558965	BPI	SCZ	OK	0.825416	0.565562	-0.545436	-0.249172	0.74085	0.99995	no
gene10769	gene10769	C3orf22	chr3:126524287-126558965	BPI	SCZ	NOTEST	0.232811	0.188816	-0.302176	0	1	1	no
gene1077	gene1077	LOC105378651	chr1:37860696-37947094	BPI	SCZ	OK	1.17456	0.955286	-0.298115	-0.0634528	0.6872	0.99995	no
gene10770	gene10770	LOC105374090	chr3:126559012-126655124	BPI	SCZ	NOTEST	0	0	0	0	1	1	no
gene10772	gene10772	TXNRD3NB	chr3:126559012-126655124	BPI	SCZ	NOTEST	0.143965	0.0804186	-0.840117	0	1	1	no
gene10773	gene10773	TXNRD3	chr3:126559012-126655124	BPI	SCZ	OK	3.39853	4.12419	0.279197	0.286349	0.4243	0.99995	no
gene10774	gene10774	LOC100419878	chr3:126559012-126655124	BPI	SCZ	OK	0.757486	0.718047	-0.077142	-0.0140089	0.94085	0.99995	no
gene10775	gene10775	NUP210P1	chr3:126662080-126671939	BPI	SCZ	NOTEST	0	0	0	0	1	1	no
gene10776	gene10776	LOC645852	chr3:126672043-126673315	BPI	SCZ	NOTEST	0	0	0	0	1	1	no
gene10777	gene10777	CHCHD6	chr3:126704219-126960420	BPI	SCZ	OK	8.17011	8.05348	-0.0207436	-0.0166263	0.96325	0.99995	no
gene10779	gene10779	PLXNA1	chr3:126982118-127037392	BPI	SCZ	OK	12.7246	14.17	0.155221	0.235821	0.50495	0.99995	no
gene1078	gene1078	SF3A3	chr1:37956974-37990110	BPI	SCZ	OK	18.1486	18.1788	0.00239631	0.00341259	0.99235	0.99995	no
gene10780	gene10780	C3orf56	chr3:127193130-127198185	BPI	SCZ	NOTEST	0.00275251	0	#NAME?	0	1	1	no
gene10781	gene10781	LOC101060159	chr3:127221188-127223539	BPI	SCZ	NOTEST	0	0	0	0	1	1	no
gene10784	gene10784	LOC101927123	chr3:127322306-127390670	BPI	SCZ	NOTEST	0.0271522	0.00748927	-1.85817	0	1	1	no
gene10785	gene10785	LOC105374094	chr3:127322306-127390670	BPI	SCZ	NOTEST	0.0393497	0.0111609	-1.8179	0	1	1	no
gene10786	gene10786	LINC01471	chr3:127497600-127556275	BPI	SCZ	NOTEST	0.0216569	0.00882072	-1.29586	0	1	1	no
gene10787	gene10787	LOC107986125	chr3:127497600-127556275	BPI	SCZ	NOTEST	0.105308	0.066397	-0.665421	0	1	1	no
gene10788	gene10788	TPRA1	chr3:127573063-127598234	BPI	SCZ	OK	11.0084	11.1194	0.0144769	0.0169103	0.9631	0.99995	no
gene10789	gene10789	MIR6825	chr3:127573063-127598234	BPI	SCZ	NOTEST	0	0	0	0	1	1	no
gene1079	gene1079	RNU6-510P	chr1:37991461-37991534	BPI	SCZ	NOTEST	0	0	0	0	1	1	no
gene10790	gene10790	MIR7976	chr3:127573063-127598234	BPI	SCZ	NOTEST	0	0	0	0	1	1	no
gene10791	gene10791	MCM2	chr3:127598356-127628996	BPI	SCZ	OK	6.37593	6.60548	0.0510273	0.0573331	0.8701	0.99995	no
gene10792	gene10792	LOC107986126	chr3:127598356-127628996	BPI	SCZ	OK	2.16884	2.3696	0.12772	0.069863	0.8413	0.99995	no
gene10793	gene10793	PODXL2	chr3:127629158-127672810	BPI	SCZ	OK	3.49431	5.94435	0.766513	0.714977	0.0331	0.99995	no
gene10794	gene10794	ABTB1	chr3:127672927-127680926	BPI	SCZ	OK	2.34877	2.35141	0.00162157	0.00133737	0.99725	0.99995	no
gene10795	gene10795	MGLL	chr3:127689061-127823250	BPI	SCZ	OK	10.3921	13.6095	0.389122	0.352627	0.25005	0.99995	no
gene10796	gene10796	LOC107986127	chr3:127689061-127823250	BPI	SCZ	OK	1.21285	1.29687	0.0966269	0.041649	0.9322	0.99995	no
gene10797	gene10797	LOC107986128	chr3:127689061-127823250	BPI	SCZ	OK	0.482343	0.633976	0.394367	0.102444	0.72755	0.99995	no
gene10798	gene10798	LOC107986129	chr3:127830912-127987858	BPI	SCZ	NOTEST	0.146675	0.197318	0.427904	0	1	1	no
gene10799	gene10799	LOC105374096	chr3:127830912-127987858	BPI	SCZ	NOTEST	0.037042	0.0416456	0.169	0	1	1	no
gene108	gene108	ATAD3B	chr1:1471731-1509466	BPI	SCZ	OK	5.18659	5.53144	0.0928687	0.108185	0.75765	0.99995	no
gene1080	gene1080	FHL3	chr1:37996764-38005515	BPI	SCZ	OK	8.69048	10.1819	0.228503	0.242603	0.50435	0.99995	no
gene10800	gene10800	KBTBD12	chr3:127830912-127987858	BPI	SCZ	NOTEST	0.333605	0.447144	0.422598	0	1	1	no
gene10802	gene10802	LOC102723759	chr3:128031338-128052287	BPI	SCZ	NOTEST	0.154265	0.210274	0.446856	0	1	1	no
gene10803	gene10803	SEC61A1	chr3:128052368-128426193	BPI	SCZ	OK	61.3392	64.7898	0.0789581	0.113637	0.7447	0.99995	no
gene10804	gene10804	RUVBL1	chr3:128052368-128426193	BPI	SCZ	OK	13.2748	16.9195	0.349992	0.171288	0.6168	0.99995	no
gene10805	gene10805	RNU2-37P	chr3:128052368-128426193	BPI	SCZ	NOTEST	0.581024	0.7156	0.300555	0	1	1	no
gene10806	gene10806	RUVBL1-AS1	chr3:128052368-128426193	BPI	SCZ	NOTEST	0.280342	0.241472	-0.215334	0	1	1	no
gene10808	gene10808	EEFSEC	chr3:128052368-128426193	BPI	SCZ	OK	4.85589	5.12535	0.0779154	0.0255243	0.86975	0.99995	no
gene10809	gene10809	DNAJB8	chr3:128462431-128472317	BPI	SCZ	NOTEST	0.0158975	0.035818	1.17188	0	1	1	no
gene1081	gene1081	UTP11	chr1:38012711-38024825	BPI	SCZ	OK	12.1752	13.7271	0.173075	0.171496	0.6252	0.99995	no
gene10810	gene10810	DNAJB8-AS1	chr3:128462431-128472317	BPI	SCZ	NOTEST	0.0212558	0.00266605	-2.99508	0	1	1	no
gene10811	gene10811	GATA2	chr3:128479421-128503207	BPI	SCZ	OK	0.977602	1.48072	0.598983	0.353863	0.43295	0.99995	no
gene10812	gene10812	GATA2-AS1	chr3:128479421-128503207	BPI	SCZ	OK	1.36574	1.27958	-0.0940126	-0.0444793	0.9161	0.99995	no
gene10813	gene10813	LOC90246	chr3:128507834-128510595	BPI	SCZ	OK	1.40406	1.38849	-0.0160895	-0.0114982	0.9722	0.99995	no
gene10814	gene10814	TMED10P2	chr3:128538018-128538831	BPI	SCZ	OK	0.926468	0.8122	-0.189906	-0.0951891	0.7514	0.99995	no
gene10815	gene10815	LINC01565	chr3:128571999-128576086	BPI	SCZ	NOTEST	0.0617616	0.0737079	0.255108	0	1	1	no
gene10816	gene10816	RPN1	chr3:128619969-128650876	BPI	SCZ	OK	74.3888	77.9855	0.0681197	0.1056	0.7661	0.99995	no
gene10818	gene10818	RAB7A	chr3:128726135-128814798	BPI	SCZ	OK	42.4987	40.9839	-0.0523632	-0.077391	0.82755	0.99995	no
gene1082	gene1082	POU3F1	chr1:38043850-38056849	BPI	SCZ	NOTEST	0.278926	0.383428	0.459076	0	1	1	no
gene10820	gene10820	FTH1P4	chr3:128726135-128814798	BPI	SCZ	OK	1.95715	1.80341	-0.118028	-0.0230889	0.89945	0.99995	no
gene10822	gene10822	RPS15AP16	chr3:128726135-128814798	BPI	SCZ	OK	5.32035	4.13551	-0.363458	-0.0619224	0.7039	0.99995	no
gene10826	gene10826	LOC653712	chr3:128861507-128871541	BPI	SCZ	NOTEST	0.33519	0.461859	0.462474	0	1	1	no
gene10827	gene10827	ACAD9	chr3:128879489-129040742	BPI	SCZ	OK	9.50692	9.67083	0.0246618	0.0230003	0.94985	0.99995	no
gene10828	gene10828	KIAA1257	chr3:128879489-129040742	BPI	SCZ	OK	2.02361	2.07577	0.0367172	0.0273246	0.9338	0.99995	no
gene10829	gene10829	EFCC1	chr3:128879489-129040742	BPI	SCZ	OK	1.33967	0.923579	-0.53657	-0.177583	0.4859	0.99995	no
gene1083	gene1083	LOC107985103	chr1:38043850-38056849	BPI	SCZ	NOTEST	0.128426	0.179735	0.484935	0	1	1	no
gene10831	gene10831	GP9	chr3:129055448-129062411	BPI	SCZ	NOTEST	0.0672235	0.0256999	-1.3872	0	1	1	no
gene10832	gene10832	ISY1-RAB43	chr3:129087568-129161230	BPI	SCZ	OK	1.70591	1.95027	0.193128	0.117836	0.73395	0.99995	no
gene10833	gene10833	RAB43	chr3:129087568-129161230	BPI	SCZ	OK	1.21466	1.18186	-0.0394854	-0.019603	0.9665	0.99995	no
gene10834	gene10834	ISY1	chr3:129087568-129161230	BPI	SCZ	OK	5.37844	5.03922	-0.0939884	-0.09296	0.7895	0.99995	no
gene10835	gene10835	CNBP	chr3:129167814-129183967	BPI	SCZ	OK	47.1488	49.209	0.0617001	0.0968642	0.7895	0.99995	no
gene10836	gene10836	LOC105374101	chr3:129184053-129196304	BPI	SCZ	OK	0.981054	0.984428	0.00495185	0.00257833	0.9877	0.99995	no
gene10837	gene10837	RPS27P12	chr3:129218035-129218372	BPI	SCZ	NOTEST	0	0.08033	inf	0	1	1	no
gene10838	gene10838	LOC105374102	chr3:129230741-129236115	BPI	SCZ	NOTEST	0.0488029	0.11016	1.17456	0	1	1	no
gene10839	gene10839	COPG1	chr3:129249574-129277773	BPI	SCZ	OK	46.0618	47.6115	0.0477403	0.0751252	0.82615	0.99995	no
gene1084	gene1084	LOC105378653	chr1:38082386-38119530	BPI	SCZ	NOTEST	0.185629	0.227926	0.296142	0	1	1	no
gene10840	gene10840	MIR6826	chr3:129249574-129277773	BPI	SCZ	NOTEST	0	0	0	0	1	1	no
gene10841	gene10841	HMCES	chr3:129278805-129305293	BPI	SCZ	OK	10.6594	9.86084	-0.112344	-0.124685	0.72955	0.99995	no
gene10842	gene10842	H1FX	chr3:129314770-129324569	BPI	SCZ	OK	25.2382	25.2842	0.00262816	0.00344821	0.9918	0.99995	no
gene10843	gene10843	H1FX-AS1	chr3:129314770-129324569	BPI	SCZ	OK	0.876436	0.868912	-0.0124378	-0.00378181	0.99095	0.99995	no
gene10847	gene10847	RPL32P3	chr3:129382833-129399439	BPI	SCZ	OK	2.63178	3.13977	0.254621	0.207723	0.54725	0.99995	no
gene10848	gene10848	SNORA7B	chr3:129382833-129399439	BPI	SCZ	OK	97.2763	103.368	0.0876317	0.0289166	0.9529	0.99995	no
gene10849	gene10849	EFCAB12	chr3:129401320-129428651	BPI	SCZ	NOTEST	0.301375	0.497847	0.724141	0	1	1	no
gene1085	gene1085	MIR3659	chr1:38082386-38119530	BPI	SCZ	NOTEST	0	0	0	0	1	1	no
gene10850	gene10850	MBD4	chr3:129430943-129520507	BPI	SCZ	OK	10.6381	9.77263	-0.122417	-0.108965	0.75005	0.99995	no
gene10851	gene10851	IFT122	chr3:129430943-129520507	BPI	SCZ	OK	6.44367	6.80839	0.0794316	0.0816708	0.8357	0.99995	no
gene10852	gene10852	RHO	chr3:129528638-129535344	BPI	SCZ	NOTEST	0.0121969	0.039786	1.70574	0	1	1	no
gene10853	gene10853	H1FOO	chr3:129543213-129555185	BPI	SCZ	NOTEST	0.163115	0.094303	-0.790511	0	1	1	no
gene10854	gene10854	PLXND1	chr3:129555212-129606739	BPI	SCZ	OK	14.4032	15.2194	0.0795265	0.105022	0.7722	0.99995	no
gene10855	gene10855	RN7SL752P	chr3:129555212-129606739	BPI	SCZ	NOTEST	0.0538406	0.837448	3.95923	0	1	1	no
gene10856	gene10856	TMCC1	chr3:129647791-129893605	BPI	SCZ	OK	8.71239	9.27819	0.0907744	0.132142	0.73505	0.99995	no
gene10857	gene10857	RNY3P13	chr3:129647791-129893605	BPI	SCZ	NOTEST	0	0	0	0	1	1	no
gene10858	gene10858	TMCC1-AS1	chr3:129893870-129908912	BPI	SCZ	OK	0.968137	1.52149	0.652205	0.477427	0.18715	0.99995	no
gene10859	gene10859	TRH	chr3:129974392-129977938	BPI	SCZ	OK	1.07131	0.408096	-1.39239	-0.587355	0.6111	0.99995	no
gene1086	gene1086	LOC105378655	chr1:38129487-38141542	BPI	SCZ	NOTEST	0.0319788	0.0276319	-0.210783	0	1	1	no
gene10860	gene10860	LOC107986130	chr3:129983243-130003530	BPI	SCZ	NOTEST	0.253674	0.120762	-1.07081	0	1	1	no
gene10864	gene10864	ALG1L2	chr3:130081830-130111433	BPI	SCZ	NOTEST	0.17976	0.0754577	-1.25233	0	1	1	no
gene10865	gene10865	LOC105374105	chr3:130081830-130111433	BPI	SCZ	OK	0.584991	0.606761	0.0527158	0.0306773	0.9467	0.99995	no
gene10866	gene10866	FAM86HP	chr3:130081830-130111433	BPI	SCZ	OK	1.31821	1.15783	-0.187151	-0.101117	0.7853	0.99995	no
gene10867	gene10867	LOC105374104	chr3:130111746-130120577	BPI	SCZ	OK	2.28918	2.06808	-0.14654	-0.132228	0.70915	0.99995	no
gene10868	gene10868	LOC105374103	chr3:130143280-130148818	BPI	SCZ	OK	1.15669	0.761313	-0.603445	-0.479327	0.16205	0.99995	no
gene10869	gene10869	LOC107986131	chr3:130153175-130156175	BPI	SCZ	OK	2.28225	1.35613	-0.750958	-0.437315	0.2056	0.99995	no
gene1087	gene1087	LOC105378654	chr1:38141653-38214767	BPI	SCZ	NOTEST	0.029145	0.155565	2.4162	0	1	1	no
gene10870	gene10870	LOC107986133	chr3:130166491-130176177	BPI	SCZ	OK	2.5205	2.35747	-0.0964683	-0.0554956	0.8586	0.99995	no
gene10872	gene10872	LOC107986134	chr3:130178723-130201855	BPI	SCZ	OK	1.29779	0.517084	-1.32759	-0.757546	0.044	0.99995	no
gene10873	gene10873	LOC107986132	chr3:130178723-130201855	BPI	SCZ	OK	1.66605	1.00338	-0.731568	-0.195236	0.6111	0.99995	no
gene10875	gene10875	COL6A4P2	chr3:130212819-130273806	BPI	SCZ	NOTEST	0.423054	0.18055	-1.22845	0	1	1	no
gene10876	gene10876	LOC105374106	chr3:130274908-130276791	BPI	SCZ	NOTEST	0	0	0	0	1	1	no
gene10877	gene10877	LOC100507083	chr3:130293278-130293913	BPI	SCZ	NOTEST	0	0	0	0	1	1	no
gene10878	gene10878	COL6A5	chr3:130345515-130484846	BPI	SCZ	NOTEST	0.157809	0.114272	-0.465716	0	1	1	no
gene10879	gene10879	COL6A6	chr3:130516708-130678135	BPI	SCZ	OK	3.75396	6.54149	0.801205	0.92443	0.0124	0.687406	no
gene1088	gene1088	LINC01343	chr1:38141653-38214767	BPI	SCZ	NOTEST	0.0163207	0.0146952	-0.151362	0	1	1	no
gene10880	gene10880	PIK3R4	chr3:130678933-130746852	BPI	SCZ	OK	7.84149	7.43512	-0.0767723	-0.103165	0.7653	0.99995	no
gene10881	gene10881	LOC107986023	chr3:130748959-131381475	BPI	SCZ	NOTEST	0.171588	0.19887	0.21288	0	1	1	no
gene10883	gene10883	LOC105374107	chr3:130748959-131381475	BPI	SCZ	NOTEST	0.0123769	0.0141927	0.197497	0	1	1	no
gene10884	gene10884	GSTO3P	chr3:130748959-131381475	BPI	SCZ	NOTEST	0	0.0137519	inf	0	1	1	no
gene10885	gene10885	LOC105374108	chr3:130748959-131381475	BPI	SCZ	NOTEST	0	0.0119681	inf	0	1	1	no
gene10886	gene10886	ATP2C1	chr3:130748959-131381475	BPI	SCZ	OK	20.7552	21.7389	0.066806	0.0880151	0.82695	0.99995	no
gene10887	gene10887	LOC100420832	chr3:130748959-131381475	BPI	SCZ	OK	1.06654	1.59409	0.579803	0.0845276	0.53305	0.99995	no
gene10889	gene10889	ASTE1	chr3:130748959-131381475	BPI	SCZ	OK	3.48687	3.18952	-0.128593	-0.0599013	0.83755	0.99995	no
gene1089	gene1089	LOC105378657	chr1:38300265-38503478	BPI	SCZ	NOTEST	0.00865437	0	#NAME?	0	1	1	no
gene10890	gene10890	NEK11	chr3:130748959-131381475	BPI	SCZ	OK	4.73851	5.71865	0.271239	0.146054	0.4407	0.99995	no
gene10891	gene10891	LOC107986024	chr3:130748959-131381475	BPI	SCZ	NOTEST	0.307762	0.360178	0.226898	0	1	1	no
gene10893	gene10893	LOC339874	chr3:130748959-131381475	BPI	SCZ	NOTEST	0.30808	0.374639	0.282197	0	1	1	no
gene10894	gene10894	NUDT16P1	chr3:130748959-131381475	BPI	SCZ	OK	1.50306	1.21207	-0.310434	-0.079739	0.72415	0.99995	no
gene10895	gene10895	NUDT16	chr3:131381670-131388830	BPI	SCZ	OK	6.95756	6.67732	-0.059313	-0.0553629	0.8406	0.99995	no
gene10896	gene10896	LOC107986025	chr3:131401074-131407396	BPI	SCZ	NOTEST	0.058995	0.0901737	0.612115	0	1	1	no
gene10897	gene10897	LOC105374110	chr3:131431554-131442667	BPI	SCZ	NOTEST	0.0796272	0.0856322	0.104892	0	1	1	no
gene10898	gene10898	MRPL3	chr3:131462200-132285702	BPI	SCZ	OK	25.3782	25.723	0.0194653	0.0267862	0.938	0.99995	no
gene10899	gene10899	SNORA58	chr3:131462200-132285702	BPI	SCZ	OK	0.979065	0.790827	-0.308042	-0.0300956	0.80765	0.99995	no
gene109	gene109	ATAD3A	chr1:1512142-1534687	BPI	SCZ	OK	4.70339	5.06434	0.106672	0.110913	0.76945	0.99995	no
gene10900	gene10900	LOC105374114	chr3:131462200-132285702	BPI	SCZ	NOTEST	0.0538108	0.0724587	0.429263	0	1	1	no
gene10901	gene10901	BCL2L12P1	chr3:131462200-132285702	BPI	SCZ	NOTEST	0	0	0	0	1	1	no
gene10902	gene10902	CPNE4	chr3:131462200-132285702	BPI	SCZ	NOTEST	0.126884	0.165286	0.381458	0	1	1	no
gene10903	gene10903	LOC105374113	chr3:131462200-132285702	BPI	SCZ	NOTEST	0.0142227	0.014832	0.0605153	0	1	1	no
gene10904	gene10904	MIR5704	chr3:131462200-132285702	BPI	SCZ	NOTEST	0	0	0	0	1	1	no
gene10905	gene10905	LOC105374111	chr3:131462200-132285702	BPI	SCZ	NOTEST	0.00618753	0.00663161	0.0999946	0	1	1	no
gene10906	gene10906	LOC729674	chr3:131462200-132285702	BPI	SCZ	NOTEST	0.0157264	0.00661815	-1.24868	0	1	1	no
gene10907	gene10907	TRC-GCA6-1	chr3:131462200-132285702	BPI	SCZ	NOTEST	0	0	0	0	1	1	no
gene10908	gene10908	TRC-GCA9-1	chr3:131462200-132285702	BPI	SCZ	NOTEST	0	0	0	0	1	1	no
gene10909	gene10909	RPL7P16	chr3:131462200-132285702	BPI	SCZ	NOTEST	0.042669	0.124739	1.54765	0	1	1	no
gene10910	gene10910	ACPP	chr3:132317366-132368765	BPI	SCZ	OK	2.3105	2.8606	0.308113	0.248762	0.6163	0.99995	no
gene10911	gene10911	LOC100130550	chr3:132386656-132389237	BPI	SCZ	NOTEST	0.142293	0.145603	0.0331693	0	1	1	no
gene10913	gene10913	DNAJC13	chr3:132417526-132539032	BPI	SCZ	OK	16.0908	15.0371	-0.0977087	-0.151688	0.6692	0.99995	no
gene10914	gene10914	NPHP3-ACAD11	chr3:132558137-132874206	BPI	SCZ	OK	1.67949	1.86718	0.152833	0.0774157	0.8341	0.99995	no
gene10915	gene10915	ACAD11	chr3:132558137-132874206	BPI	SCZ	OK	6.93308	6.76057	-0.0363516	-0.0274191	0.9487	0.99995	no
gene10916	gene10916	ACKR4	chr3:132558137-132874206	BPI	SCZ	OK	2.04011	1.26611	-0.688249	-0.198551	0.44255	0.99995	no
gene10918	gene10918	UBA5	chr3:132558137-132874206	BPI	SCZ	OK	9.87548	9.0462	-0.126538	-0.102461	0.7987	0.99995	no
gene10919	gene10919	NPHP3	chr3:132558137-132874206	BPI	SCZ	OK	6.03369	5.28595	-0.190877	-0.148081	0.67075	0.99995	no
gene1092	gene1092	LOC107984943	chr1:38300265-38503478	BPI	SCZ	NOTEST	0.0524128	0.0162403	-1.69034	0	1	1	no
gene10920	gene10920	NPHP3-AS1	chr3:132558137-132874206	BPI	SCZ	NOTEST	0.0166195	0.0321083	0.95007	0	1	1	no
gene10921	gene10921	LOC105374115	chr3:132558137-132874206	BPI	SCZ	NOTEST	0	0.0102341	inf	0	1	1	no
gene10922	gene10922	TMEM108	chr3:133038287-133397775	BPI	SCZ	OK	0.874023	1.02118	0.224494	0.138329	0.77095	0.99995	no
gene10923	gene10923	TMEM108-AS1	chr3:133038287-133397775	BPI	SCZ	NOTEST	0.549482	0.395408	-0.47473	0	1	1	no
gene10924	gene10924	LOC101927432	chr3:133038287-133397775	BPI	SCZ	NOTEST	0.255227	0.289303	0.180799	0	1	1	no
gene10925	gene10925	BFSP2	chr3:133397881-133491146	BPI	SCZ	NOTEST	0.0803255	0.0657453	-0.288969	0	1	1	no
gene10926	gene10926	BFSP2-AS1	chr3:133397881-133491146	BPI	SCZ	OK	9.23258	9.01613	-0.0342258	-0.0355521	0.92	0.99995	no
gene10928	gene10928	CDV3	chr3:133573562-133590274	BPI	SCZ	OK	37.7075	38.3801	0.0255072	0.0383911	0.91965	0.99995	no
gene10929	gene10929	TOPBP1	chr3:133600604-133779006	BPI	SCZ	OK	9.7909	10.0827	0.0423698	0.0460177	0.90445	0.99995	no
gene1093	gene1093	LOC105378656	chr1:38300265-38503478	BPI	SCZ	NOTEST	0.00257108	0.0107087	2.05834	0	1	1	no
gene10930	gene10930	TF	chr3:133600604-133779006	BPI	SCZ	OK	2.49117	5.08646	1.02984	0.395435	0.4693	0.99995	no
gene10935	gene10935	SRPRB	chr3:133784032-133821492	BPI	SCZ	OK	12.6959	12.3387	-0.0411741	-0.0542733	0.8749	0.99995	no
gene10936	gene10936	LOC105374116	chr3:133784032-133821492	BPI	SCZ	NOTEST	0.0892397	0.0285798	-1.64269	0	1	1	no
gene10937	gene10937	RAB6B	chr3:133824234-133895847	BPI	SCZ	OK	2.23964	3.58677	0.679421	0.667923	0.0707	0.99995	no
gene10938	gene10938	C3orf36	chr3:133928144-133929812	BPI	SCZ	NOTEST	0.0434877	0.0333005	-0.385061	0	1	1	no
gene10939	gene10939	SLCO2A1	chr3:133932695-134030076	BPI	SCZ	OK	0.95015	1.36966	0.527595	0.392201	0.26135	0.99995	no
gene1094	gene1094	LOC105378658	chr1:38518249-38532800	BPI	SCZ	NOTEST	0	0	0	0	1	1	no
gene10940	gene10940	LOC100507210	chr3:134055249-134057648	BPI	SCZ	NOTEST	0.0276395	0.011839	-1.22318	0	1	1	no
gene10941	gene10941	LOC105374117	chr3:134064612-134069052	BPI	SCZ	NOTEST	0.0160776	0.0126596	-0.344822	0	1	1	no
gene10942	gene10942	RYK	chr3:134157132-134250834	BPI	SCZ	OK	26.4675	27.4483	0.0524957	0.0738698	0.839	0.99995	no
gene10943	gene10943	HMGB3P14	chr3:134157132-134250834	BPI	SCZ	OK	3.72888	2.65262	-0.491326	-0.112014	0.6331	0.99995	no
gene10944	gene10944	LOC105374119	chr3:134312162-134327944	BPI	SCZ	NOTEST	0.111543	0.144879	0.377252	0	1	1	no
gene10945	gene10945	LOC105374118	chr3:134312162-134327944	BPI	SCZ	NOTEST	0.10629	0.138475	0.381614	0	1	1	no
gene10946	gene10946	RPL39P5	chr3:134351738-134352143	BPI	SCZ	NOTEST	0.296628	0.408937	0.463224	0	1	1	no
gene10947	gene10947	AMOTL2	chr3:134355344-134375417	BPI	SCZ	OK	15.2228	16.4364	0.110658	0.161519	0.66005	0.99995	no
gene10948	gene10948	MIR6827	chr3:134355344-134375417	BPI	SCZ	NOTEST	0	0	0	0	1	1	no
gene1095	gene1095	LOC105378660	chr1:38692875-38728641	BPI	SCZ	NOTEST	0.268866	0.0151616	-4.14839	0	1	1	no
gene10950	gene10950	HMGB3P13	chr3:134437501-134438388	BPI	SCZ	NOTEST	0	0.0130384	inf	0	1	1	no
gene10951	gene10951	MIR4788	chr3:134437501-134438388	BPI	SCZ	NOTEST	0	0	0	0	1	1	no
gene10952	gene10952	ANAPC13	chr3:134477703-134656053	BPI	SCZ	OK	15.3806	18.8547	0.293812	0.258312	0.4878	0.99995	no
gene10953	gene10953	CEP63	chr3:134477703-134656053	BPI	SCZ	OK	9.49972	8.86235	-0.100195	-0.0917532	0.7726	0.99995	no
gene10955	gene10955	KY	chr3:134477703-134656053	BPI	SCZ	OK	0.251302	0.733929	1.54622	0.496245	0.1299	0.99995	no
gene10956	gene10956	EPHB1	chr3:134776088-135260467	BPI	SCZ	OK	1.28728	1.28163	-0.00635435	-0.00401739	0.99205	0.99995	no
gene10959	gene10959	LOC105374121	chr3:134776088-135260467	BPI	SCZ	NOTEST	0.43857	0.386486	-0.182391	0	1	1	no
gene1096	gene1096	LOC400750	chr1:38692875-38728641	BPI	SCZ	NOTEST	0.340504	0.0120984	-4.81478	0	1	1	no
gene10960	gene10960	LOC105374120	chr3:134776088-135260467	BPI	SCZ	NOTEST	0.106976	0.105077	-0.0258484	0	1	1	no
gene10961	gene10961	LOC102724019	chr3:134776088-135260467	BPI	SCZ	NOTEST	0.12705	0.11481	-0.146141	0	1	1	no
gene10962	gene10962	LOC105374122	chr3:135354802-135516378	BPI	SCZ	NOTEST	0.48804	0.248255	-0.975173	0	1	1	no
gene10963	gene10963	LOC105374123	chr3:135782548-135793926	BPI	SCZ	NOTEST	0	0	0	0	1	1	no
gene10964	gene10964	LOC105374124	chr3:135832430-135840644	BPI	SCZ	NOTEST	0.0270971	0.0172883	-0.648339	0	1	1	no
gene10966	gene10966	PPP2R3A	chr3:135965672-136147910	BPI	SCZ	OK	7.67113	8.07734	0.0744399	0.0925993	0.8021	0.99995	no
gene10967	gene10967	LOC107986135	chr3:135965672-136147910	BPI	SCZ	NOTEST	0.298945	0.455698	0.608198	0	1	1	no
gene10969	gene10969	MSL2	chr3:136148917-136197300	BPI	SCZ	OK	8.56232	8.4493	-0.0191686	-0.0255549	0.9464	0.99995	no
gene1097	gene1097	RRAGC	chr1:38838196-38859823	BPI	SCZ	OK	6.98229	7.49445	0.102122	0.119884	0.731	0.99995	no
gene10971	gene10971	RPL31P23	chr3:136205488-136205943	BPI	SCZ	NOTEST	0	0	0	0	1	1	no
gene10972	gene10972	PCCB	chr3:136250324-136330171	BPI	SCZ	OK	15.5201	16.7174	0.107213	0.130639	0.71825	0.99995	no
gene10973	gene10973	STAG1	chr3:136336234-136752412	BPI	SCZ	OK	18.5277	17.3098	-0.0980942	-0.129734	0.73195	0.99995	no
gene10975	gene10975	RNY4P4	chr3:136336234-136752412	BPI	SCZ	NOTEST	0	0	0	0	1	1	no
gene10978	gene10978	LOC100421438	chr3:136336234-136752412	BPI	SCZ	OK	6.61401	6.67486	0.0132124	0.00511811	0.99255	0.99995	no
gene10979	gene10979	SLC35G2	chr3:136819018-136862063	BPI	SCZ	OK	1.72183	2.94278	0.773237	0.587287	0.10985	0.99995	no
gene1098	gene1098	GJA9-MYCBP	chr1:38862489-38881626	BPI	SCZ	OK	1.37997	1.72741	0.323968	0.195204	0.5688	0.99995	no
gene10980	gene10980	NCK1-AS1	chr3:136819018-136862063	BPI	SCZ	OK	1.51981	1.2539	-0.277472	-0.105747	0.7502	0.99995	no
gene10981	gene10981	NCK1	chr3:136862207-137011085	BPI	SCZ	OK	5.09645	4.46107	-0.192104	-0.217105	0.56545	0.99995	no
gene10983	gene10983	LOC107986136	chr3:136862207-137011085	BPI	SCZ	OK	4.92541	3.92448	-0.32774	-0.144109	0.8111	0.99995	no
gene10984	gene10984	IL20RB	chr3:136862207-137011085	BPI	SCZ	OK	0.984377	0.992454	0.0117887	0.00409591	0.9863	0.99995	no
gene10987	gene10987	LOC105374126	chr3:137626911-137713834	BPI	SCZ	NOTEST	0	0	0	0	1	1	no
gene10989	gene10989	SOX14	chr3:137764291-137766334	BPI	SCZ	NOTEST	0	0.0023189	inf	0	1	1	no
gene1099	gene1099	MYCBP	chr1:38862489-38881626	BPI	SCZ	OK	5.58142	5.28994	-0.0773816	-0.066776	0.8492	0.99995	no
gene10990	gene10990	LINC01210	chr3:137771910-137780878	BPI	SCZ	NOTEST	0.00794604	0	#NAME?	0	1	1	no
gene10991	gene10991	HSPA8P9	chr3:137880209-137881692	BPI	SCZ	NOTEST	0.0062464	0.0129107	1.04747	0	1	1	no
gene10992	gene10992	CLDN18	chr3:137998815-138033652	BPI	SCZ	OK	1.37972	1.30013	-0.0857157	-0.0591948	0.87505	0.99995	no
gene10993	gene10993	LOC105374127	chr3:137998815-138033652	BPI	SCZ	OK	1.63142	1.7024	0.0614386	0.0343486	0.91905	0.99995	no
gene10994	gene10994	LOC105374128	chr3:138046371-138058068	BPI	SCZ	OK	1.39535	1.6483	0.240356	0.206024	0.61945	0.99995	no
gene10995	gene10995	DZIP1L	chr3:138061984-138115862	BPI	SCZ	OK	5.15601	5.89003	0.192021	0.20923	0.6303	0.99995	no
gene10996	gene10996	KRT8P36	chr3:138061984-138115862	BPI	SCZ	NOTEST	0.09618	0.491773	2.35418	0	1	1	no
gene10997	gene10997	A4GNT	chr3:138123717-138133310	BPI	SCZ	NOTEST	0.0811999	0.128792	0.665496	0	1	1	no
gene10998	gene10998	DBR1	chr3:138160987-138174949	BPI	SCZ	OK	4.60436	4.35631	-0.0798931	-0.0801627	0.8232	0.99995	no
gene10999	gene10999	ARMC8	chr3:138187247-138331785	BPI	SCZ	OK	12.9164	12.5277	-0.0440805	-0.0564376	0.89335	0.99995	no
gene11	gene11	SEPT14P18	chr1:91168-267354	BPI	SCZ	NOTEST	0.210452	0.155054	-0.440719	0	1	1	no
gene110	gene110	TMEM240	chr1:1534777-1540360	BPI	SCZ	OK	0.949137	1.31044	0.46536	0.238465	0.509	0.99995	no
gene1100	gene1100	LOC105378663	chr1:38862489-38881626	BPI	SCZ	NOTEST	0.117171	0.107414	-0.125439	0	1	1	no
gene11000	gene11000	NME9	chr3:138187247-138331785	BPI	SCZ	OK	2.51004	2.50184	-0.00472177	-0.00224018	0.99575	0.99995	no
gene11001	gene11001	MRAS	chr3:138347647-138405535	BPI	SCZ	OK	4.64481	6.03627	0.378039	0.445128	0.2554	0.99995	no
gene11002	gene11002	LOC105374129	chr3:138410274-138415087	BPI	SCZ	NOTEST	0.0811474	0.04754	-0.771404	0	1	1	no
gene11003	gene11003	ESYT3	chr3:138434572-138479942	BPI	SCZ	OK	0.493444	0.714317	0.533677	0.429738	0.24265	0.99995	no
gene11004	gene11004	CEP70	chr3:138494338-138594383	BPI	SCZ	OK	16.352	16.1653	-0.0165689	-0.0193772	0.96455	0.99995	no
gene11005	gene11005	FAIM	chr3:138608162-138633376	BPI	SCZ	OK	3.68449	3.86284	0.068197	0.0527925	0.89385	0.99995	no
gene11006	gene11006	LOC256374	chr3:138643308-138644721	BPI	SCZ	OK	1.07307	0.40244	-1.41489	-0.695703	0.0525	0.99995	no
gene11007	gene11007	PIK3CB	chr3:138652697-138834938	BPI	SCZ	OK	5.67615	4.94163	-0.199925	-0.241829	0.52555	0.99995	no
gene11008	gene11008	GAPDHP39	chr3:138652697-138834938	BPI	SCZ	OK	1.61297	1.03381	-0.641745	-0.188264	0.61005	0.99995	no
gene1101	gene1101	GJA9	chr1:38862489-38881626	BPI	SCZ	NOTEST	0.265284	0.391927	0.563049	0	1	1	no
gene11011	gene11011	ATP5G1P3	chr3:138889154-138890004	BPI	SCZ	NOTEST	0.176091	0.154856	-0.185387	0	1	1	no
gene11012	gene11012	LINC01391	chr3:138935188-138944020	BPI	SCZ	NOTEST	0.00128744	0.0161476	3.64874	0	1	1	no
gene11013	gene11013	FOXL2	chr3:138944223-138947140	BPI	SCZ	NOTEST	0	0.106764	inf	0	1	1	no
gene11014	gene11014	FOXL2NB	chr3:138947233-138953992	BPI	SCZ	NOTEST	0.00947061	0.232645	4.61853	0	1	1	no
gene11015	gene11015	PRR23A	chr3:139003961-139006268	BPI	SCZ	NOTEST	0	0	0	0	1	1	no
gene11016	gene11016	PRR23B	chr3:139019030-139020926	BPI	SCZ	NOTEST	0	0	0	0	1	1	no
gene11017	gene11017	PRR23C	chr3:139042101-139044892	BPI	SCZ	NOTEST	0	0	0	0	1	1	no
gene11018	gene11018	RPL7L1P7	chr3:139081490-139082427	BPI	SCZ	NOTEST	0	0	0	0	1	1	no
gene11019	gene11019	BPESC1	chr3:139104184-139125167	BPI	SCZ	NOTEST	0	0	0	0	1	1	no
gene1102	gene1102	RHBDL2	chr1:38885805-38941830	BPI	SCZ	OK	3.09358	2.95852	-0.0643984	-0.0501216	0.893	0.99995	no
gene11020	gene11020	PISRT1	chr3:139232991-139233522	BPI	SCZ	NOTEST	0	0	0	0	1	1	no
gene11021	gene11021	MRPS22	chr3:139343993-139389680	BPI	SCZ	OK	14.0556	14.2048	0.0152326	0.00689429	0.98745	0.99995	no
gene11022	gene11022	COPB2	chr3:139343993-139389680	BPI	SCZ	OK	48.3562	45.4177	-0.090447	-0.133628	0.7139	0.99995	no
gene11023	gene11023	LOC100507291	chr3:139389802-139678050	BPI	SCZ	OK	2.87035	2.6891	-0.0941057	-0.0157369	0.9105	0.99995	no
gene11024	gene11024	RBP2	chr3:139389802-139678050	BPI	SCZ	OK	168.662	23.9881	-2.81374	-1.38445	0.02265	0.950442	no
gene11025	gene11025	ACTG1P1	chr3:139389802-139678050	BPI	SCZ	OK	0.990132	1.34871	0.445891	0.088656	0.695	0.99995	no
gene11026	gene11026	RBP1	chr3:139389802-139678050	BPI	SCZ	OK	66.1646	64.0235	-0.0474569	-0.0249776	0.9127	0.99995	no
gene11027	gene11027	NMNAT3	chr3:139389802-139678050	BPI	SCZ	OK	4.57825	4.45565	-0.039162	-0.0167464	0.934	0.99995	no
gene11028	gene11028	RN7SKP124	chr3:139389802-139678050	BPI	SCZ	NOTEST	0.424054	1.13171	1.41619	0	1	1	no
gene1103	gene1103	LOC105378662	chr1:38885805-38941830	BPI	SCZ	OK	0.938032	1.0466	0.158003	0.0292743	0.8817	0.99995	no
gene11031	gene11031	CLSTN2	chr3:139935184-140577397	BPI	SCZ	OK	2.14442	6.19362	1.53019	1.40656	0.0004	0.0759314	no
gene11032	gene11032	LOC105374132	chr3:139935184-140577397	BPI	SCZ	NOTEST	0.0706515	0.195744	1.47017	0	1	1	no
gene11033	gene11033	CLSTN2-AS1	chr3:139935184-140577397	BPI	SCZ	NOTEST	0.0883696	0.201464	1.1889	0	1	1	no
gene11034	gene11034	LOC102724068	chr3:140592629-140677973	BPI	SCZ	NOTEST	0.0399641	0.0889891	1.15492	0	1	1	no
gene11035	gene11035	TRIM42	chr3:140678023-140701150	BPI	SCZ	NOTEST	0.0016932	0	#NAME?	0	1	1	no
gene11037	gene11037	SLC25A36	chr3:140941819-140979943	BPI	SCZ	OK	19.19	17.947	-0.0966064	-0.145709	0.6795	0.99995	no
gene11038	gene11038	SPSB4	chr3:141051316-141148611	BPI	SCZ	OK	0.505441	0.811238	0.682584	0.368885	0.34805	0.99995	no
gene11039	gene11039	PXYLP1	chr3:141231824-141294903	BPI	SCZ	OK	7.86279	8.93635	0.184645	0.236844	0.54695	0.99995	no
gene11041	gene11041	LOC107986137	chr3:141303832-141305884	BPI	SCZ	NOTEST	0.177828	0.288432	0.697748	0	1	1	no
gene11043	gene11043	ZBTB38	chr3:141324212-141449792	BPI	SCZ	OK	21.374	17.0238	-0.328303	-0.491643	0.22875	0.99995	no
gene11044	gene11044	KRT18P35	chr3:141470547-141471950	BPI	SCZ	NOTEST	0.0140269	0.0232674	0.730113	0	1	1	no
gene11045	gene11045	RASA2	chr3:141487046-141615363	BPI	SCZ	OK	7.43255	6.72436	-0.14446	-0.181933	0.6094	0.99995	no
gene11047	gene11047	LOC646730	chr3:141663198-141721074	BPI	SCZ	NOTEST	0.0800951	0.0518466	-0.627466	0	1	1	no
gene11049	gene11049	RNF7	chr3:141738208-141746803	BPI	SCZ	OK	16.9706	16.5088	-0.0397962	-0.0524892	0.89415	0.99995	no
gene11050	gene11050	GRK7	chr3:141763126-141817373	BPI	SCZ	NOTEST	0.0728896	0.0739637	0.0211044	0	1	1	no
gene11051	gene11051	LOC105374134	chr3:141851578-141861143	BPI	SCZ	NOTEST	0	0.0280464	inf	0	1	1	no
gene11053	gene11053	ATP1B3	chr3:141876627-141926540	BPI	SCZ	OK	36.7438	32.6539	-0.170246	-0.244985	0.4775	0.99995	no
gene11054	gene11054	RNU6-509P	chr3:141876627-141926540	BPI	SCZ	NOTEST	0	0	0	0	1	1	no
gene11055	gene11055	TFDP2	chr3:141944427-142149544	BPI	SCZ	OK	14.2561	12.9496	-0.13867	-0.166115	0.59585	0.99995	no
gene11056	gene11056	RPL19P6	chr3:141944427-142149544	BPI	SCZ	OK	2.38396	1.62184	-0.555731	-0.0851112	0.55165	0.99995	no
gene11058	gene11058	GK5	chr3:142157526-142225607	BPI	SCZ	OK	9.50571	7.1751	-0.405794	-0.450868	0.205	0.99995	no
gene11059	gene11059	XRN1	chr3:142306606-142448062	BPI	SCZ	OK	22.042	18.9744	-0.216202	-0.266619	0.4566	0.99995	no
gene1106	gene1106	AKIRIN1	chr1:38991243-39006065	BPI	SCZ	OK	17.8935	17.3284	-0.0463019	-0.0656288	0.8508	0.99995	no
gene11062	gene11062	ATR	chr3:142449234-142578826	BPI	SCZ	OK	8.27559	7.70793	-0.102519	-0.150467	0.6965	0.99995	no
gene11063	gene11063	LOC731755	chr3:142449234-142578826	BPI	SCZ	OK	1.29714	1.45197	0.16268	0.0484915	0.8912	0.99995	no
gene11067	gene11067	PLS1	chr3:142596386-142713664	BPI	SCZ	OK	13.6801	12.7581	-0.10066	-0.111965	0.7496	0.99995	no
gene11068	gene11068	LOC105374136	chr3:142596386-142713664	BPI	SCZ	OK	1.50223	1.15996	-0.373027	-0.0647046	0.724	0.99995	no
gene11069	gene11069	RN7SKP25	chr3:142596386-142713664	BPI	SCZ	OK	0.970756	0.586468	-0.727057	-0.0534082	0.6955	0.99995	no
gene1107	gene1107	NDUFS5	chr1:39026294-39034636	BPI	SCZ	OK	95.8599	113.604	0.245014	0.334647	0.33635	0.99995	no
gene11070	gene11070	TRPC1	chr3:142724031-142807888	BPI	SCZ	OK	4.23752	5.71823	0.432347	0.503215	0.20695	0.99995	no
gene11071	gene11071	RNU7-47P	chr3:142724031-142807888	BPI	SCZ	NOTEST	0	0	0	0	1	1	no
gene11072	gene11072	PCOLCE2	chr3:142817859-142889203	BPI	SCZ	OK	0.428169	1.54735	1.85354	0.928895	0.00835	0.556629	no
gene11073	gene11073	RPL8P3	chr3:142817859-142889203	BPI	SCZ	NOTEST	0.0342834	0.185855	2.43859	0	1	1	no
gene11074	gene11074	LOC100507389	chr3:142926674-142942536	BPI	SCZ	NOTEST	0	0	0	0	1	1	no
gene11075	gene11075	PAQR9	chr3:142961230-142963336	BPI	SCZ	NOTEST	0.0341517	0.122558	1.84344	0	1	1	no
gene11076	gene11076	PAQR9-AS1	chr3:142964057-143001467	BPI	SCZ	NOTEST	0.026192	0.073434	1.48732	0	1	1	no
gene11077	gene11077	LOC100289361	chr3:142964057-143001467	BPI	SCZ	OK	0.866885	1.37772	0.668366	0.337264	0.3508	0.99995	no
gene11078	gene11078	U2SURP	chr3:143001523-143060725	BPI	SCZ	OK	17.7738	17.2104	-0.0464741	-0.0720226	0.8406	0.99995	no
gene11079	gene11079	LOC105374138	chr3:143083711-143111402	BPI	SCZ	NOTEST	0.0111529	0	#NAME?	0	1	1	no
gene1108	gene1108	LOC107984944	chr1:39038016-39061873	BPI	SCZ	OK	1.96878	1.87815	-0.0679921	-0.0488589	0.88865	0.99995	no
gene11080	gene11080	CHST2	chr3:143119775-143124014	BPI	SCZ	OK	1.64923	2.13569	0.372911	0.286078	0.41465	0.99995	no
gene11081	gene11081	LOC105374137	chr3:143131691-143133301	BPI	SCZ	NOTEST	0.0577311	0.0341907	-0.755745	0	1	1	no
gene11082	gene11082	PBX2P1	chr3:143176061-143179253	BPI	SCZ	NOTEST	0.0692037	0.0792732	0.195984	0	1	1	no
gene11083	gene11083	SLC9A9	chr3:143265221-143848531	BPI	SCZ	OK	5.19392	4.22875	-0.296591	-0.322504	0.3923	0.99995	no
gene11084	gene11084	SLC9A9-AS1	chr3:143265221-143848531	BPI	SCZ	NOTEST	0.208902	0.325735	0.64087	0	1	1	no
gene11085	gene11085	GAPDHP47	chr3:143265221-143848531	BPI	SCZ	NOTEST	0.204349	0.151886	-0.428045	0	1	1	no
gene11088	gene11088	LOC102724120	chr3:143265221-143848531	BPI	SCZ	NOTEST	0.411082	0.316657	-0.376503	0	1	1	no
gene11089	gene11089	RPS17P10	chr3:143855691-143856165	BPI	SCZ	NOTEST	0	0	0	0	1	1	no
gene1109	gene1109	MACF1	chr1:39084166-39487138	BPI	SCZ	OK	35.3683	36.4332	0.0427964	0.0580836	0.87725	0.99995	no
gene11090	gene11090	C3orf58	chr3:143971797-143992368	BPI	SCZ	OK	11.9048	9.22786	-0.367471	-0.482825	0.1861	0.99995	no
gene11092	gene11092	LOC105374140	chr3:144231595-144478093	BPI	SCZ	NOTEST	0.358031	0.372236	0.0561352	0	1	1	no
gene11093	gene11093	LOC105374139	chr3:144231595-144478093	BPI	SCZ	NOTEST	0.203556	0.16701	-0.285488	0	1	1	no
gene11094	gene11094	LOC105374141	chr3:144884608-144896241	BPI	SCZ	NOTEST	0	0	0	0	1	1	no
gene11096	gene11096	LOC105374142	chr3:145556487-145569222	BPI	SCZ	NOTEST	0.0886443	0.0649052	-0.449694	0	1	1	no
gene11097	gene11097	LOC105374143	chr3:145569267-145573605	BPI	SCZ	NOTEST	0.187593	0.170309	-0.139449	0	1	1	no
gene11098	gene11098	LOC105374144	chr3:145623081-145650558	BPI	SCZ	NOTEST	0.152373	0.195035	0.356122	0	1	1	no
gene111	gene111	SSU72	chr1:1541672-1574882	BPI	SCZ	OK	22.1224	20.9373	-0.0794333	-0.0976501	0.78775	0.99995	no
gene11100	gene11100	RPL21P39	chr3:145824242-145824778	BPI	SCZ	NOTEST	0.0219749	0.0155568	-0.498309	0	1	1	no
gene11101	gene11101	LOC107986138	chr3:145939840-145964125	BPI	SCZ	NOTEST	0.0363319	0.0334439	-0.119496	0	1	1	no
gene11102	gene11102	PLOD2	chr3:146069435-146161495	BPI	SCZ	OK	42.9345	37.482	-0.195941	-0.264856	0.462	0.99995	no
gene11103	gene11103	LOC105374145	chr3:146164656-146191717	BPI	SCZ	NOTEST	0.19329	0.128305	-0.591188	0	1	1	no
gene11104	gene11104	PLSCR4	chr3:146192334-146251179	BPI	SCZ	OK	7.82371	8.70852	0.154575	0.192481	0.64105	0.99995	no
gene11106	gene11106	PLSCR2	chr3:146391362-146497163	BPI	SCZ	OK	0.597611	0.61525	0.0419662	0.0235829	0.9066	0.99995	no
gene11107	gene11107	PLSCR1	chr3:146515177-146544841	BPI	SCZ	OK	30.7992	25.3325	-0.281906	-0.3659	0.3258	0.99995	no
gene11108	gene11108	RNU6-428P	chr3:146571476-146571567	BPI	SCZ	NOTEST	0	0	0	0	1	1	no
gene11109	gene11109	PLSCR5	chr3:146576554-146606216	BPI	SCZ	NOTEST	0	0.0228344	inf	0	1	1	no
gene11110	gene11110	LOC101927866	chr3:146921922-146925218	BPI	SCZ	NOTEST	0.00482736	0.0176398	1.86953	0	1	1	no
gene11112	gene11112	LOC107986139	chr3:147155839-147370439	BPI	SCZ	NOTEST	0.0214846	0.521488	4.60126	0	1	1	no
gene11113	gene11113	RPL21P71	chr3:147155839-147370439	BPI	SCZ	NOTEST	0.00969772	0.119218	3.61982	0	1	1	no
gene11114	gene11114	ZIC4	chr3:147386047-147406893	BPI	SCZ	NOTEST	0.319244	0.411205	0.365196	0	1	1	no
gene11115	gene11115	ZIC1	chr3:147409393-147416719	BPI	SCZ	OK	1.18108	1.14793	-0.0410666	-0.026422	0.9382	0.99995	no
gene11116	gene11116	LOC440982	chr3:147421326-147509910	BPI	SCZ	NOTEST	0.245889	0.229826	-0.0974637	0	1	1	no
gene11118	gene11118	LOC102724145	chr3:147736353-147758761	BPI	SCZ	NOTEST	0.0305661	0	#NAME?	0	1	1	no
gene11119	gene11119	LOC100507461	chr3:148078158-148088029	BPI	SCZ	NOTEST	0.0365128	0.0856777	1.23052	0	1	1	no
gene1112	gene1112	HSPE1P8	chr1:39084166-39487138	BPI	SCZ	OK	0.672062	0.730431	0.120153	0.00295763	0.9138	0.99995	no
gene11120	gene11120	HNRNPA1P20	chr3:148166138-148167381	BPI	SCZ	NOTEST	0.00356358	0	#NAME?	0	1	1	no
gene11121	gene11121	LOC105374146	chr3:148193119-148220595	BPI	SCZ	NOTEST	0	0	0	0	1	1	no
gene11122	gene11122	LOC105374149	chr3:148280890-148409741	BPI	SCZ	NOTEST	0.0730304	0.0492919	-0.567147	0	1	1	no
gene11123	gene11123	LOC105374148	chr3:148280890-148409741	BPI	SCZ	NOTEST	0	0	0	0	1	1	no
gene11124	gene11124	LOC105374147	chr3:148280890-148409741	BPI	SCZ	NOTEST	0.0241368	0.0097863	-1.3024	0	1	1	no
gene11125	gene11125	LOC105374150	chr3:148439991-148465791	BPI	SCZ	NOTEST	0.00190474	0	#NAME?	0	1	1	no
gene11127	gene11127	AGTR1	chr3:148697870-148743003	BPI	SCZ	OK	0.308674	0.763418	1.30639	0.706256	0.04435	0.99995	no
gene11129	gene11129	CPB1	chr3:148827800-148860187	BPI	SCZ	NOTEST	0.470684	0.353118	-0.414609	0	1	1	no
gene1113	gene1113	KIAA0754	chr1:39084166-39487138	BPI	SCZ	OK	8.28018	8.90368	0.10474	0.0407012	0.94545	0.99995	no
gene11130	gene11130	CPA3	chr3:148865255-148897091	BPI	SCZ	OK	0.615876	0.89856	0.544975	0.275617	0.58685	0.99995	no
gene11131	gene11131	LOC107986045	chr3:148936578-148957454	BPI	SCZ	NOTEST	0.00632225	0	#NAME?	0	1	1	no
gene11132	gene11132	UBQLN4P1	chr3:148984183-148987750	BPI	SCZ	NOTEST	0.0737253	0.0548453	-0.426792	0	1	1	no
gene11133	gene11133	GYG1	chr3:148991407-149027669	BPI	SCZ	OK	10.0484	9.03925	-0.152693	-0.174589	0.64505	0.99995	no
gene11134	gene11134	HLTF	chr3:149030063-149102823	BPI	SCZ	OK	10.3395	10.2592	-0.011243	-0.0152923	0.9655	0.99995	no
gene11135	gene11135	HLTF-AS1	chr3:149030063-149102823	BPI	SCZ	OK	0.912533	0.763963	-0.256373	-0.0241171	0.7981	0.99995	no
gene11137	gene11137	HPS3	chr3:149129583-149222050	BPI	SCZ	OK	9.11833	8.61674	-0.0816273	-0.0441852	0.902	0.99995	no
gene11138	gene11138	CP	chr3:149129583-149222050	BPI	SCZ	OK	14.8923	19.1163	0.36024	0.341139	0.443	0.99995	no
gene11139	gene11139	LOC101927942	chr3:149224289-149226353	BPI	SCZ	NOTEST	0.0431675	0.0295995	-0.544369	0	1	1	no
gene1114	gene1114	LOC105378950	chr1:39488956-39559698	BPI	SCZ	NOTEST	0.289572	0.195067	-0.569955	0	1	1	no
gene11141	gene11141	LOC107986140	chr3:149285034-149287859	BPI	SCZ	NOTEST	0	0	0	0	1	1	no
gene11142	gene11142	TM4SF18	chr3:149318497-149333761	BPI	SCZ	NOTEST	0.0213724	0.48309	4.49847	0	1	1	no
gene11143	gene11143	RPS25P5	chr3:149357121-149357604	BPI	SCZ	NOTEST	0	0	0	0	1	1	no
gene11144	gene11144	TM4SF1	chr3:149369017-149386583	BPI	SCZ	OK	22.4092	29.3517	0.389351	0.492457	0.16145	0.99995	no
gene11145	gene11145	TM4SF1-AS1	chr3:149369017-149386583	BPI	SCZ	NOTEST	0.271156	0.132154	-1.0369	0	1	1	no
gene11146	gene11146	LOC105374151	chr3:149390382-149404790	BPI	SCZ	NOTEST	0.0499418	0	#NAME?	0	1	1	no
gene11148	gene11148	FKBP1AP4	chr3:149462598-149464217	BPI	SCZ	NOTEST	0	0	0	0	1	1	no
gene11149	gene11149	LOC107986038	chr3:149464235-149471758	BPI	SCZ	NOTEST	0	0	0	0	1	1	no
gene1115	gene1115	BMP8A	chr1:39488956-39559698	BPI	SCZ	OK	1.22319	1.25228	0.0339088	0.021541	0.94515	0.99995	no
gene11150	gene11150	TM4SF4	chr3:149474580-149503394	BPI	SCZ	OK	2.81123	1.0498	-1.42109	-0.883829	0.0191	0.876742	no
gene11152	gene11152	WWTR1	chr3:149517234-149724783	BPI	SCZ	OK	14.3573	17.037	0.246885	0.362998	0.3086	0.99995	no
gene11154	gene11154	WWTR1-AS1	chr3:149517234-149724783	BPI	SCZ	NOTEST	0.145311	0.167086	0.201455	0	1	1	no
gene11155	gene11155	COMMD2	chr3:149737159-149752507	BPI	SCZ	OK	8.11276	8.62106	0.0876738	0.115166	0.7473	0.99995	no
gene11156	gene11156	ANKUB1	chr3:149760647-149792823	BPI	SCZ	NOTEST	0.142657	0.276595	0.955231	0	1	1	no
gene11158	gene11158	RNF13	chr3:149812687-149962139	BPI	SCZ	OK	17.6919	16.239	-0.123625	-0.160292	0.65815	0.99995	no
gene11160	gene11160	NPM1P29	chr3:149812687-149962139	BPI	SCZ	OK	2.65736	2.16519	-0.295499	-0.0936594	0.82895	0.99995	no
gene11161	gene11161	LOC105374152	chr3:149812687-149962139	BPI	SCZ	OK	2.14105	1.89559	-0.175673	-0.0436674	0.88085	0.99995	no
gene11162	gene11162	PFN2	chr3:149964903-149970954	BPI	SCZ	OK	41.6535	50.9346	0.290207	0.428714	0.225	0.99995	no
gene11163	gene11163	LOC646903	chr3:149971278-149973242	BPI	SCZ	OK	0.815125	1.21267	0.573089	0.323825	0.31265	0.99995	no
gene11164	gene11164	TMEM183B	chr3:149981660-149983366	BPI	SCZ	NOTEST	0.241341	0.292891	0.279293	0	1	1	no
gene11165	gene11165	LOC391587	chr3:149984253-149984989	BPI	SCZ	NOTEST	0.102623	0.138389	0.431383	0	1	1	no
gene11166	gene11166	HNRNPA1P24	chr3:149999582-150000890	BPI	SCZ	NOTEST	0.140779	0.110773	-0.345833	0	1	1	no
gene11167	gene11167	LOC105374153	chr3:150039220-150040948	BPI	SCZ	NOTEST	0.0743678	0.0408422	-0.864617	0	1	1	no
gene11168	gene11168	LOC730021	chr3:150050644-150052601	BPI	SCZ	NOTEST	0.0352061	0.0052582	-2.74318	0	1	1	no
gene11169	gene11169	LOC107986046	chr3:150077493-150080119	BPI	SCZ	NOTEST	0.0308287	0.0431278	0.484346	0	1	1	no
gene1117	gene1117	OXCT2P1	chr1:39488956-39559698	BPI	SCZ	NOTEST	0.0782935	0.0606011	-0.369549	0	1	1	no
gene11170	gene11170	LOC105374313	chr3:150096442-150151001	BPI	SCZ	NOTEST	0.0287136	0.0199175	-0.527693	0	1	1	no
gene11172	gene11172	LINC01213	chr3:150238518-150240206	BPI	SCZ	NOTEST	0.0647596	0.1558	1.26653	0	1	1	no
gene11173	gene11173	LINC01214	chr3:150265406-150353289	BPI	SCZ	NOTEST	0.191055	0.108785	-0.812511	0	1	1	no
gene11174	gene11174	LOC105374154	chr3:150265406-150353289	BPI	SCZ	NOTEST	0.0178425	0.043673	1.29142	0	1	1	no
gene11175	gene11175	LOC107986141	chr3:150265406-150353289	BPI	SCZ	NOTEST	0.0366658	0.044328	0.273785	0	1	1	no
gene11176	gene11176	LOC107986142	chr3:150265406-150353289	BPI	SCZ	NOTEST	0.0386245	0.0386788	0.00202867	0	1	1	no
gene11177	gene11177	LOC107986143	chr3:150358930-150408169	BPI	SCZ	OK	0.682719	0.766012	0.166075	0.12242	0.7287	0.99995	no
gene11178	gene11178	TSC22D2	chr3:150408267-150460119	BPI	SCZ	OK	9.87175	10.373	0.0714491	0.10014	0.7828	0.99995	no
gene11179	gene11179	SERP1	chr3:150541992-150603177	BPI	SCZ	OK	30.4533	29.6734	-0.0374267	-0.0441982	0.90175	0.99995	no
gene1118	gene1118	PPIEL	chr1:39488956-39559698	BPI	SCZ	OK	3.24853	3.03089	-0.100044	-0.073949	0.8364	0.99995	no
gene11180	gene11180	EIF2A	chr3:150541992-150603177	BPI	SCZ	OK	23.7293	23.7115	-0.00107853	-0.000887613	0.99745	0.99995	no
gene11181	gene11181	SELT	chr3:150603278-150630447	BPI	SCZ	OK	14.392	13.6707	-0.0741847	-0.104077	0.76765	0.99995	no
gene11182	gene11182	LOC677762	chr3:150603278-150630447	BPI	SCZ	OK	0.813231	1.02179	0.329366	0.060978	0.75495	0.99995	no
gene11183	gene11183	ERICH6	chr3:150659884-150720146	BPI	SCZ	NOTEST	0.0893964	0.0994443	0.153672	0	1	1	no
gene11184	gene11184	ERICH6-AS1	chr3:150659884-150720146	BPI	SCZ	OK	0.744799	1.13895	0.612778	0.293825	0.43665	0.99995	no
gene11186	gene11186	LOC101928105	chr3:150734470-150738985	BPI	SCZ	NOTEST	0.124088	0.0862844	-0.524191	0	1	1	no
gene11187	gene11187	SIAH2	chr3:150741122-150785150	BPI	SCZ	OK	6.84432	7.54149	0.139943	0.154922	0.65975	0.99995	no
gene11188	gene11188	LOC105374155	chr3:150741122-150785150	BPI	SCZ	NOTEST	0.0767119	0.0818438	0.0934213	0	1	1	no
gene11189	gene11189	LOC107986145	chr3:150861309-150870474	BPI	SCZ	NOTEST	0.0427134	0.02365	-0.852852	0	1	1	no
gene1119	gene1119	PABPC4	chr1:39560812-39576849	BPI	SCZ	OK	19.4436	20.3897	0.0685497	0.0983467	0.7784	0.99995	no
gene11190	gene11190	FAM188B2	chr3:150871029-150891522	BPI	SCZ	NOTEST	0.0436805	0.0146588	-1.57522	0	1	1	no
gene11191	gene11191	LOC107986144	chr3:150901751-150910916	BPI	SCZ	NOTEST	0.128912	0.0514174	-1.32606	0	1	1	no
gene11192	gene11192	CLRN1	chr3:150926162-151079830	BPI	SCZ	NOTEST	0.398974	0.065149	-2.61448	0	1	1	no
gene11193	gene11193	CLRN1-AS1	chr3:150926162-151079830	BPI	SCZ	NOTEST	0.0334031	0.0282447	-0.242002	0	1	1	no
gene11194	gene11194	MED12L	chr3:151085664-151619926	BPI	SCZ	OK	1.13412	1.26216	0.154323	0.0852825	0.82725	0.99995	no
gene11196	gene11196	GPR171	chr3:151085664-151619926	BPI	SCZ	NOTEST	0.418833	0.433266	0.0488769	0	1	1	no
gene11197	gene11197	P2RY14	chr3:151085664-151619926	BPI	SCZ	OK	0.659541	0.732708	0.151777	0.0447177	0.8556	0.99995	no
gene11199	gene11199	GPR87	chr3:151085664-151619926	BPI	SCZ	OK	6.32735	6.22946	-0.0224932	-0.00868967	0.98345	0.99995	no
gene112	gene112	C1orf233	chr1:1598007-1600096	BPI	SCZ	OK	0.993341	1.13075	0.18692	0.106988	0.7317	0.99995	no
gene1120	gene1120	LOC101929516	chr1:39560812-39576849	BPI	SCZ	OK	1.10554	1.10446	-0.00141754	-0.000196633	0.9904	0.99995	no
gene11200	gene11200	P2RY13	chr3:151085664-151619926	BPI	SCZ	OK	1.09134	0.622908	-0.809007	-0.219726	0.377	0.99995	no
gene11201	gene11201	P2RY12	chr3:151085664-151619926	BPI	SCZ	OK	0.974855	0.368342	-1.40414	-0.312427	0.13825	0.99995	no
gene11202	gene11202	IGSF10	chr3:151085664-151619926	BPI	SCZ	OK	2.70035	2.81746	0.0612456	0.0459376	0.90845	0.99995	no
gene11204	gene11204	MIR5186	chr3:151085664-151619926	BPI	SCZ	NOTEST	0	0	0	0	1	1	no
gene11205	gene11205	LOC105374157	chr3:151619928-151625998	BPI	SCZ	NOTEST	0	0	0	0	1	1	no
gene11206	gene11206	LOC105374158	chr3:151628524-151661441	BPI	SCZ	NOTEST	0.0112797	0.0332486	1.55957	0	1	1	no
gene11207	gene11207	AADACL2	chr3:151733915-151928175	BPI	SCZ	NOTEST	0.00830547	0.0223573	1.42861	0	1	1	no
gene11208	gene11208	AADACL2-AS1	chr3:151733915-151928175	BPI	SCZ	NOTEST	0.038896	0.0615926	0.663135	0	1	1	no
gene11209	gene11209	AADACP1	chr3:151733915-151928175	BPI	SCZ	OK	0.878524	0.438495	-1.00252	-0.300766	0.5072	0.99995	no
gene1121	gene1121	SNORA55	chr1:39560812-39576849	BPI	SCZ	NOTEST	1.76006	1.30164	-0.435293	0	1	1	no
gene11210	gene11210	LOC105374160	chr3:151733915-151928175	BPI	SCZ	NOTEST	0.184727	0.0817562	-1.17599	0	1	1	no
gene11211	gene11211	AADAC	chr3:151733915-151928175	BPI	SCZ	OK	2.58795	0.867223	-1.57734	-0.676072	0.26485	0.99995	no
gene11212	gene11212	SUCNR1	chr3:151733915-151928175	BPI	SCZ	OK	0.611469	0.61474	0.00769717	0.00267367	0.99395	0.99995	no
gene11213	gene11213	LOC105374159	chr3:151733915-151928175	BPI	SCZ	NOTEST	0.00456017	0.00416798	-0.129741	0	1	1	no
gene11214	gene11214	LOC107986047	chr3:151930551-151969499	BPI	SCZ	NOTEST	0	0	0	0	1	1	no
gene11215	gene11215	LOC101928166	chr3:152159463-152205429	BPI	SCZ	NOTEST	0	0	0	0	1	1	no
gene11216	gene11216	MBNL1	chr3:152243655-152465780	BPI	SCZ	OK	32.5159	29.0364	-0.16328	-0.182202	0.67325	0.99995	no
gene11217	gene11217	MBNL1-AS1	chr3:152243655-152465780	BPI	SCZ	OK	0.748888	0.589511	-0.34523	-0.082766	0.7007	0.99995	no
gene11218	gene11218	LOC105374162	chr3:152243655-152465780	BPI	SCZ	OK	5.11859	4.39126	-0.221113	-0.154731	0.66645	0.99995	no
gene11219	gene11219	TMEM14EP	chr3:152243655-152465780	BPI	SCZ	OK	7.531	6.28392	-0.261177	-0.0838764	0.844	0.99995	no
gene1122	gene1122	HEYL	chr1:39623430-39639676	BPI	SCZ	OK	1.40807	2.42383	0.783575	0.672658	0.06325	0.99995	no
gene11220	gene11220	LOC105374163	chr3:152494819-152497083	BPI	SCZ	NOTEST	0.0172457	0.00845573	-1.02823	0	1	1	no
gene11221	gene11221	LOC102724289	chr3:152650368-152681744	BPI	SCZ	NOTEST	0.238449	0.281715	0.240557	0	1	1	no
gene11223	gene11223	P2RY1	chr3:152834692-152841439	BPI	SCZ	OK	3.90121	4.18239	0.100405	0.123382	0.7238	0.99995	no
gene11224	gene11224	LOC107986146	chr3:152856709-152870540	BPI	SCZ	NOTEST	0	0	0	0	1	1	no
gene11225	gene11225	HMGN2P13	chr3:153067168-153068361	BPI	SCZ	NOTEST	0.0258368	0.014195	-0.86404	0	1	1	no
gene11227	gene11227	RAP2B	chr3:153162211-153170624	BPI	SCZ	OK	9.7979	9.65709	-0.0208844	-0.03109	0.92425	0.99995	no
gene11228	gene11228	LOC105374164	chr3:153178748-153252043	BPI	SCZ	NOTEST	0.362838	0.382937	0.0777821	0	1	1	no
gene11229	gene11229	RN7SL300P	chr3:153178748-153252043	BPI	SCZ	NOTEST	0.164078	0.178622	0.122526	0	1	1	no
gene1123	gene1123	NT5C1A	chr1:39659120-39672038	BPI	SCZ	NOTEST	0.0955957	0.196988	1.04309	0	1	1	no
gene11230	gene11230	LOC105374166	chr3:153319448-153937947	BPI	SCZ	NOTEST	0.383841	0.247067	-0.635604	0	1	1	no
gene11231	gene11231	LOC105374165	chr3:153319448-153937947	BPI	SCZ	NOTEST	0.416842	0.252918	-0.720833	0	1	1	no
gene11232	gene11232	LOC107986147	chr3:153319448-153937947	BPI	SCZ	NOTEST	0.0621142	0	#NAME?	0	1	1	no
gene11234	gene11234	C3orf79	chr3:153319448-153937947	BPI	SCZ	NOTEST	0.0403123	0.05373	0.414507	0	1	1	no
gene11235	gene11235	RPL21P42	chr3:154023795-154024337	BPI	SCZ	NOTEST	0.0446149	0.0114651	-1.96028	0	1	1	no
gene11236	gene11236	ARHGEF26-AS1	chr3:154024400-154257827	BPI	SCZ	OK	1.20185	1.27804	0.0886775	0.0654258	0.85545	0.99995	no
gene11237	gene11237	ARHGEF26	chr3:154024400-154257827	BPI	SCZ	NOTEST	0.0116826	0.00516781	-1.17674	0	1	1	no
gene11238	gene11238	LOC105374167	chr3:154024400-154257827	BPI	SCZ	NOTEST	0	0	0	0	1	1	no
gene11239	gene11239	DHX36	chr3:154275667-154324497	BPI	SCZ	OK	9.05789	8.93069	-0.0204019	-0.0269558	0.9377	0.99995	no
gene1124	gene1124	HPCAL4	chr1:39678647-39691710	BPI	SCZ	NOTEST	0.343937	0.361439	0.0716069	0	1	1	no
gene11240	gene11240	GPR149	chr3:154337671-154429715	BPI	SCZ	NOTEST	0.0118879	0.0195158	0.715145	0	1	1	no
gene11241	gene11241	DDX50P2	chr3:154337671-154429715	BPI	SCZ	NOTEST	0.0103281	0.013372	0.372633	0	1	1	no
gene11245	gene11245	LOC105374170	chr3:154863717-154887414	BPI	SCZ	NOTEST	0.0637473	0	#NAME?	0	1	1	no
gene11246	gene11246	LOC105374171	chr3:154899065-154970303	BPI	SCZ	NOTEST	0.090529	0.0619736	-0.546727	0	1	1	no
gene11247	gene11247	MME	chr3:155024123-155183729	BPI	SCZ	OK	44.252	20.9918	-1.07592	-1.54228	5e-05	0.0168915	yes
gene11248	gene11248	LINC01487	chr3:155240944-155243124	BPI	SCZ	NOTEST	0	0	0	0	1	1	no
gene11249	gene11249	LOC100507537	chr3:155290231-155293700	BPI	SCZ	OK	0.830457	1.56921	0.918056	0.374719	0.6467	0.99995	no
gene11250	gene11250	PABPC1P10	chr3:155309426-155310005	BPI	SCZ	NOTEST	0.0289189	0.0567472	0.972536	0	1	1	no
gene11251	gene11251	LOC105374172	chr3:155315470-155318933	BPI	SCZ	NOTEST	0	0	0	0	1	1	no
gene11254	gene11254	PLCH1	chr3:155458602-155745723	BPI	SCZ	OK	3.79015	2.5827	-0.553374	-0.626715	0.1511	0.99995	no
gene11255	gene11255	PLCH1-AS2	chr3:155458602-155745723	BPI	SCZ	NOTEST	0.116165	0.113876	-0.0287046	0	1	1	no
gene11256	gene11256	RPL6P7	chr3:155458602-155745723	BPI	SCZ	OK	0.928532	0.56297	-0.721895	-0.136165	0.50375	0.99995	no
gene11258	gene11258	C3orf33	chr3:155762611-155806287	BPI	SCZ	OK	2.21353	2.15793	-0.0367006	-0.0287316	0.94165	0.99995	no
gene11259	gene11259	SLC33A1	chr3:155826510-155862815	BPI	SCZ	OK	11.5089	10.7656	-0.0963247	-0.123474	0.74825	0.99995	no
gene11260	gene11260	LOC105374174	chr3:155826510-155862815	BPI	SCZ	NOTEST	0.170409	0.226738	0.412022	0	1	1	no
gene11261	gene11261	GMPS	chr3:155869429-155943679	BPI	SCZ	OK	20.857	22.3446	0.0993938	0.128071	0.7186	0.99995	no
gene11262	gene11262	SETP14	chr3:155987414-155989042	BPI	SCZ	NOTEST	0.191774	0.151661	-0.338562	0	1	1	no
gene11264	gene11264	ALG1L15P	chr3:156044128-156044950	BPI	SCZ	NOTEST	0.00729081	0.00878341	0.268701	0	1	1	no
gene11265	gene11265	MRE11B	chr3:156110590-156114445	BPI	SCZ	NOTEST	0	0.00322107	inf	0	1	1	no
gene11266	gene11266	KCNAB1	chr3:156118210-156555200	BPI	SCZ	OK	2.63513	2.82112	0.0983967	0.0451155	0.85665	0.99995	no
gene11267	gene11267	LOC751837	chr3:156118210-156555200	BPI	SCZ	NOTEST	0.00303515	0.0304004	3.32425	0	1	1	no
gene11268	gene11268	KCNAB1-AS2	chr3:156118210-156555200	BPI	SCZ	NOTEST	0	0	0	0	1	1	no
gene11269	gene11269	KCNAB1-AS1	chr3:156118210-156555200	BPI	SCZ	NOTEST	0.0792139	0.0951341	0.264209	0	1	1	no
gene1127	gene1127	PPIE	chr1:39738844-39788861	BPI	SCZ	OK	15.4718	15.8379	0.0337424	0.0357023	0.9312	0.99995	no
gene11270	gene11270	SSR3	chr3:156118210-156555200	BPI	SCZ	OK	28.3551	28.7613	0.0205191	0.0303086	0.93225	0.99995	no
gene11271	gene11271	TIPARP-AS1	chr3:156673170-156706770	BPI	SCZ	NOTEST	0.172625	0.179437	0.0558376	0	1	1	no
gene11272	gene11272	TIPARP	chr3:156673170-156706770	BPI	SCZ	OK	11.5103	11.605	0.0118215	0.0150011	0.9664	0.99995	no
gene11273	gene11273	LOC107986148	chr3:156673170-156706770	BPI	SCZ	OK	1.60687	1.64176	0.0309889	0.0137825	0.98295	0.99995	no
gene11274	gene11274	METTL15P1	chr3:156711402-156715029	BPI	SCZ	OK	0.921425	0.828837	-0.152779	-0.114458	0.7497	0.99995	no
gene11275	gene11275	LINC00886	chr3:156747342-156817062	BPI	SCZ	NOTEST	0.436869	0.385788	-0.179394	0	1	1	no
gene11276	gene11276	PA2G4P4	chr3:156747342-156817062	BPI	SCZ	OK	1.81331	1.45264	-0.319954	-0.233415	0.5342	0.99995	no
gene11277	gene11277	LEKR1	chr3:156825227-157047659	BPI	SCZ	OK	0.635906	0.705918	0.150688	0.0846175	0.76275	0.99995	no
gene11279	gene11279	LOC100422426	chr3:156825227-157047659	BPI	SCZ	NOTEST	0.0590606	0.0783718	0.408138	0	1	1	no
gene1128	gene1128	BMP8B	chr1:39738844-39788861	BPI	SCZ	OK	0.87522	0.908414	0.0537035	0.0225184	0.9463	0.99995	no
gene11281	gene11281	LINC00880	chr3:157081666-157123002	BPI	SCZ	NOTEST	0.0865517	0.180374	1.05936	0	1	1	no
gene11282	gene11282	LOC105374177	chr3:157081666-157123002	BPI	SCZ	NOTEST	0.201782	0.476199	1.23877	0	1	1	no
gene11283	gene11283	LINC00881	chr3:157081666-157123002	BPI	SCZ	NOTEST	0.0723452	0.265185	1.87403	0	1	1	no
gene11284	gene11284	CCNL1	chr3:157146501-157160760	BPI	SCZ	OK	33.053	27.9425	-0.24232	-0.337146	0.3599	0.99995	no
gene11285	gene11285	KRT18P34	chr3:157162608-157163934	BPI	SCZ	NOTEST	0.342882	0.278227	-0.30145	0	1	1	no
gene11286	gene11286	LOC101928236	chr3:157167347-157503626	BPI	SCZ	OK	0.513591	1.5569	1.59999	0.786799	0.04535	0.99995	no
gene11289	gene11289	LOC105374179	chr3:157167347-157503626	BPI	SCZ	OK	0.30467	1.11249	1.86848	0.603789	0.2226	0.99995	no
gene1129	gene1129	OXCT2	chr1:39738844-39788861	BPI	SCZ	NOTEST	0.0351819	0.0565714	0.685238	0	1	1	no
gene11290	gene11290	VEPH1	chr3:157167347-157503626	BPI	SCZ	OK	1.03913	5.10493	2.29651	1.08802	0.0066	0.492701	no
gene11291	gene11291	PTX3	chr3:157167347-157503626	BPI	SCZ	OK	2.153	4.03109	0.904822	0.293953	0.36425	0.99995	no
gene11292	gene11292	PQLC2L	chr3:157543343-157601233	BPI	SCZ	NOTEST	0.274647	0.263837	-0.0579335	0	1	1	no
gene11294	gene11294	SHOX2	chr3:158096010-158106212	BPI	SCZ	OK	0.186475	2.17856	3.54632	1.80154	5e-05	0.0168915	yes
gene11295	gene11295	RSRC1	chr3:158110051-158544835	BPI	SCZ	OK	11.8299	12.0315	0.0243744	0.0281313	0.9365	0.99995	no
gene11299	gene11299	LOC100996447	chr3:158545219-158571066	BPI	SCZ	OK	0.872008	0.801141	-0.122286	-0.0607826	0.86245	0.99995	no
gene113	gene113	LOC105378586	chr1:1600313-1607383	BPI	SCZ	NOTEST	0.131963	0.16536	0.325478	0	1	1	no
gene1130	gene1130	LOC105378666	chr1:39738844-39788861	BPI	SCZ	NOTEST	0.0725056	0	#NAME?	0	1	1	no
gene11300	gene11300	MLF1	chr3:158571161-158606460	BPI	SCZ	OK	6.5056	10.2946	0.66214	0.662925	0.13695	0.99995	no
gene11302	gene11302	GFM1	chr3:158644496-158692572	BPI	SCZ	OK	11.6306	11.2519	-0.0477587	-0.049749	0.88705	0.99995	no
gene11303	gene11303	LXN	chr3:158644496-158692572	BPI	SCZ	OK	23.6309	24.0516	0.0254592	0.0209146	0.95565	0.99995	no
gene11304	gene11304	RARRES1	chr3:158697102-158784552	BPI	SCZ	OK	54.82	47.9425	-0.193398	-0.20153	0.57395	0.99995	no
gene11305	gene11305	LOC100287290	chr3:158697102-158784552	BPI	SCZ	OK	5.10057	5.72089	0.16558	0.153357	0.7292	0.99995	no
gene11306	gene11306	RPL35AP9	chr3:158697102-158784552	BPI	SCZ	OK	2.60916	2.35098	-0.150323	-0.017812	0.8678	0.99995	no
gene11307	gene11307	MFSD1	chr3:158801869-158829719	BPI	SCZ	OK	24.727	19.3216	-0.355872	-0.475617	0.1685	0.99995	no
gene11309	gene11309	LOC105374181	chr3:158866997-158873236	BPI	SCZ	NOTEST	0.388616	0.537968	0.469174	0	1	1	no
gene1131	gene1131	LOC101929536	chr1:39788975-39790171	BPI	SCZ	NOTEST	0.102606	0.0657502	-0.642052	0	1	1	no
gene11310	gene11310	IQCJ-SCHIP1	chr3:159069251-159897366	BPI	SCZ	OK	1.822	2.15285	0.240723	0.0971778	0.77605	0.99995	no
gene11311	gene11311	IQCJ	chr3:159069251-159897366	BPI	SCZ	NOTEST	0.231024	0.284033	0.298016	0	1	1	no
gene11312	gene11312	SCHIP1	chr3:159069251-159897366	BPI	SCZ	OK	4.1732	7.55477	0.856234	0.539942	0.2642	0.99995	no
gene11313	gene11313	MIR3919	chr3:159069251-159897366	BPI	SCZ	NOTEST	0	0	0	0	1	1	no
gene11316	gene11316	IQCJ-SCHIP1-AS1	chr3:159069251-159897366	BPI	SCZ	OK	0.76655	0.855041	0.157615	0.0279824	0.89425	0.99995	no
gene11317	gene11317	LOC101928351	chr3:159069251-159897366	BPI	SCZ	OK	0.979015	1.19546	0.288169	0.140118	0.78895	0.99995	no
gene11319	gene11319	IL12A-AS1	chr3:159913399-160207092	BPI	SCZ	NOTEST	0.0153189	0.0175114	0.192989	0	1	1	no
gene1132	gene1132	LOC105378951	chr1:39799306-39817675	BPI	SCZ	NOTEST	0.121809	0.11942	-0.0285738	0	1	1	no
gene11320	gene11320	IL12A	chr3:159913399-160207092	BPI	SCZ	NOTEST	0.395452	0.248254	-0.671686	0	1	1	no
gene11321	gene11321	LINC01100	chr3:159913399-160207092	BPI	SCZ	NOTEST	0	0	0	0	1	1	no
gene11322	gene11322	LOC105374314	chr3:159913399-160207092	BPI	SCZ	NOTEST	0	0	0	0	1	1	no
gene11323	gene11323	BRD7P2	chr3:159913399-160207092	BPI	SCZ	NOTEST	0.0452565	0.0622721	0.460461	0	1	1	no
gene11324	gene11324	LOC107986149	chr3:159913399-160207092	BPI	SCZ	NOTEST	0.0198704	0.0641524	1.69088	0	1	1	no
gene11325	gene11325	C3orf80	chr3:160225635-160228213	BPI	SCZ	OK	0.495641	0.835306	0.75301	0.402712	0.2642	0.99995	no
gene11326	gene11326	IFT80	chr3:160256985-160434962	BPI	SCZ	OK	8.45373	8.22446	-0.0396663	-0.0329333	0.91965	0.99995	no
gene11328	gene11328	SMC4	chr3:160256985-160434962	BPI	SCZ	OK	12.2172	11.668	-0.0663604	-0.0791456	0.8437	0.99995	no
gene11329	gene11329	MIR15B	chr3:160256985-160434962	BPI	SCZ	NOTEST	0	0	0	0	1	1	no
gene1133	gene1133	LOC107985740	chr1:39799306-39817675	BPI	SCZ	NOTEST	0.0465824	0.0357915	-0.380168	0	1	1	no
gene11330	gene11330	MIR16-2	chr3:160256985-160434962	BPI	SCZ	NOTEST	0	0	0	0	1	1	no
gene11331	gene11331	TRIM59	chr3:160435502-160449838	BPI	SCZ	OK	4.44175	4.37781	-0.0209189	-0.0234704	0.94575	0.99995	no
gene11332	gene11332	B3GAT3P1	chr3:160452367-160453809	BPI	SCZ	NOTEST	0.0574597	0.0196335	-1.54924	0	1	1	no
gene11334	gene11334	KPNA4	chr3:160494994-160565588	BPI	SCZ	OK	11.0922	11.1156	0.0030417	0.00302852	0.9935	0.99995	no
gene11335	gene11335	SCARNA7	chr3:160494994-160565588	BPI	SCZ	OK	805.757	722.495	-0.157357	-0.180812	0.60725	0.99995	no
gene11336	gene11336	KRT8P12	chr3:160567778-160569472	BPI	SCZ	OK	1.43497	2.02076	0.493882	0.358297	0.2864	0.99995	no
gene11338	gene11338	ARL14	chr3:160677159-160678448	BPI	SCZ	OK	1.31232	1.00739	-0.381496	-0.212774	0.5493	0.99995	no
gene11339	gene11339	PPM1L	chr3:160755531-161078907	BPI	SCZ	OK	3.74112	3.95664	0.0808076	0.0814433	0.7947	0.99995	no
gene1134	gene1134	LOC105378665	chr1:39799306-39817675	BPI	SCZ	NOTEST	0	0	0	0	1	1	no
gene11340	gene11340	B3GALNT1	chr3:161083882-161105528	BPI	SCZ	OK	4.47616	5.1864	0.212472	0.213477	0.55985	0.99995	no
gene11341	gene11341	LOC105374186	chr3:161173531-161182289	BPI	SCZ	NOTEST	0.220568	0.307017	0.477095	0	1	1	no
gene11342	gene11342	NMD3	chr3:161221261-161253532	BPI	SCZ	OK	16.3788	15.591	-0.0711088	-0.0983984	0.7939	0.99995	no
gene11343	gene11343	LOC105374187	chr3:161263151-161312003	BPI	SCZ	OK	0.743527	0.815166	0.132708	0.0866588	0.71665	0.99995	no
gene11344	gene11344	EEF1GP4	chr3:161324836-161326238	BPI	SCZ	NOTEST	0.0306963	0.0613897	0.999931	0	1	1	no
gene11345	gene11345	PSMC1P7	chr3:161328704-161330262	BPI	SCZ	NOTEST	0.0837211	0.0695882	-0.266748	0	1	1	no
gene11346	gene11346	SPTSSB	chr3:161344783-161373123	BPI	SCZ	OK	0.760825	0.911118	0.260072	0.151049	0.68215	0.99995	no
gene11347	gene11347	LOC107986150	chr3:161385119-161402205	BPI	SCZ	NOTEST	0	0.327561	inf	0	1	1	no
gene11348	gene11348	LOC101243545	chr3:161426426-161448242	BPI	SCZ	NOTEST	0.0306206	0.00723509	-2.08142	0	1	1	no
gene11349	gene11349	RPL23AP42	chr3:161426426-161448242	BPI	SCZ	OK	16.7035	18.3194	0.133222	0.116467	0.7418	0.99995	no
gene1135	gene1135	LOC105378667	chr1:39824055-39838083	BPI	SCZ	NOTEST	0.161352	0.215661	0.41855	0	1	1	no
gene11350	gene11350	OTOL1	chr3:161496807-161503942	BPI	SCZ	NOTEST	0	0.00342865	inf	0	1	1	no
gene11351	gene11351	LOC107986048	chr3:162161821-162194737	BPI	SCZ	NOTEST	0.305644	0	#NAME?	0	1	1	no
gene11352	gene11352	LOC107986049	chr3:162204735-162216420	BPI	SCZ	NOTEST	0	0	0	0	1	1	no
gene11355	gene11355	LINC01192	chr3:163177242-163303301	BPI	SCZ	NOTEST	0.0060802	0	#NAME?	0	1	1	no
gene11356	gene11356	LOC105374188	chr3:163304190-163381162	BPI	SCZ	NOTEST	0	0	0	0	1	1	no
gene11358	gene11358	LOC730129	chr3:164001172-164002554	BPI	SCZ	NOTEST	0	0	0	0	1	1	no
gene11359	gene11359	LOC102724419	chr3:164029275-164196702	BPI	SCZ	NOTEST	0.266548	0.127265	-1.06656	0	1	1	no
gene1136	gene1136	TRIT1	chr1:39841030-39883511	BPI	SCZ	OK	10.0034	9.69037	-0.0458731	-0.0566311	0.8925	0.99995	no
gene11360	gene11360	MIR1263	chr3:164029275-164196702	BPI	SCZ	NOTEST	0	0	0	0	1	1	no
gene11361	gene11361	LOC105374189	chr3:164338942-164370676	BPI	SCZ	NOTEST	0	0	0	0	1	1	no
gene11362	gene11362	LOC105374190	chr3:164402461-164419607	BPI	SCZ	NOTEST	0	0	0	0	1	1	no
gene11363	gene11363	LOC105374191	chr3:164450686-164688154	BPI	SCZ	NOTEST	0.542822	0.518191	-0.0669935	0	1	1	no
gene11364	gene11364	LOC107986151	chr3:164450686-164688154	BPI	SCZ	NOTEST	0.108832	0.0805639	-0.433894	0	1	1	no
gene11365	gene11365	LINC01324	chr3:164714094-164831480	BPI	SCZ	NOTEST	0.0532839	0.0293356	-0.861048	0	1	1	no
gene11366	gene11366	LOC107986050	chr3:164898304-164904698	BPI	SCZ	NOTEST	0	0	0	0	1	1	no
gene11367	gene11367	SI	chr3:164978897-165083824	BPI	SCZ	OK	71.3937	18.8241	-1.92321	-2.29557	5e-05	0.0168915	yes
gene11368	gene11368	LOC105374192	chr3:164978897-165083824	BPI	SCZ	OK	2.43346	0.565769	-2.10473	-0.189701	0.0186	0.868232	no
gene11369	gene11369	LOC101928405	chr3:165150005-165158164	BPI	SCZ	NOTEST	0.0521163	0.207512	1.99339	0	1	1	no
gene1137	gene1137	MYCL	chr1:39895423-39902015	BPI	SCZ	OK	6.71167	6.40349	-0.067813	-0.0733337	0.84155	0.99995	no
gene11370	gene11370	SLITRK3	chr3:165186719-165197109	BPI	SCZ	NOTEST	0.454112	0.582037	0.358065	0	1	1	no
gene11371	gene11371	LINC01322	chr3:165206959-165513728	BPI	SCZ	NOTEST	0.00735307	0.0194462	1.40307	0	1	1	no
gene11372	gene11372	BCHE	chr3:165772903-165837467	BPI	SCZ	OK	2.81739	4.61308	0.711371	0.634336	0.0886	0.99995	no
gene1138	gene1138	LOC105378668	chr1:39895423-39902015	BPI	SCZ	OK	1.39113	1.02318	-0.443195	-0.0981103	0.67355	0.99995	no
gene11380	gene11380	CBX1P5	chr3:166810828-166812743	BPI	SCZ	NOTEST	0.00470356	0.00656074	0.480106	0	1	1	no
gene11381	gene11381	LOC105374194	chr3:166898682-166971621	BPI	SCZ	NOTEST	0	0	0	0	1	1	no
gene11382	gene11382	LOC105374193	chr3:166898682-166971621	BPI	SCZ	NOTEST	0.0106971	0.0219364	1.0361	0	1	1	no
gene11383	gene11383	LOC105374195	chr3:166971878-166973797	BPI	SCZ	NOTEST	0	0	0	0	1	1	no
gene11384	gene11384	LOC131055	chr3:167065788-167066542	BPI	SCZ	NOTEST	0.0139905	0.0294532	1.07397	0	1	1	no
gene11385	gene11385	LOC105374196	chr3:167068680-167106760	BPI	SCZ	NOTEST	0.013719	0.0447804	1.7067	0	1	1	no
gene11386	gene11386	ZBBX	chr3:167178398-167380405	BPI	SCZ	OK	0.539419	1.2598	1.22372	0.589911	0.03935	0.99995	no
gene11387	gene11387	LINC01327	chr3:167392795-167408519	BPI	SCZ	NOTEST	0	0	0	0	1	1	no
gene11388	gene11388	SERPINI2	chr3:167441788-167475759	BPI	SCZ	NOTEST	0.208633	0.26595	0.350188	0	1	1	no
gene11389	gene11389	LOC105374197	chr3:167441788-167475759	BPI	SCZ	NOTEST	0.101754	0.165287	0.699892	0	1	1	no
gene1139	gene1139	MFSD2A	chr1:39955111-39969968	BPI	SCZ	OK	2.11189	2.7732	0.393015	0.308486	0.4112	0.99995	no
gene11390	gene11390	WDR49	chr3:167478683-167653501	BPI	SCZ	OK	0.483887	1.04273	1.10763	0.584333	0.0971	0.99995	no
gene11391	gene11391	PDCD10	chr3:167683890-167825569	BPI	SCZ	OK	20.9855	18.2843	-0.198785	-0.218943	0.5521	0.99995	no
gene11393	gene11393	SERPINI1	chr3:167683890-167825569	BPI	SCZ	OK	1.70583	2.14449	0.330158	0.149204	0.669	0.99995	no
gene11394	gene11394	MEMO1P3	chr3:167888412-167888878	BPI	SCZ	NOTEST	0	0	0	0	1	1	no
gene11395	gene11395	LINC01330	chr3:167895947-167924011	BPI	SCZ	NOTEST	0.02985	0.0346432	0.214845	0	1	1	no
gene11396	gene11396	LOC107986039	chr3:167956298-167956614	BPI	SCZ	NOTEST	0.0276112	0	#NAME?	0	1	1	no
gene11398	gene11398	LOC107986152	chr3:167996666-168095925	BPI	SCZ	NOTEST	0.415275	0.20482	-1.01971	0	1	1	no
gene11399	gene11399	GOLIM4	chr3:167996666-168095925	BPI	SCZ	OK	22.3597	20.9845	-0.0915757	-0.137316	0.7124	0.99995	no
gene114	gene114	MIB2	chr1:1615187-1630610	BPI	SCZ	OK	5.25612	6.00187	0.191413	0.223816	0.583	0.99995	no
gene1140	gene1140	RPS2P12	chr1:39955111-39969968	BPI	SCZ	OK	0.449455	0.700995	0.641227	0.155101	0.59505	0.99995	no
gene11400	gene11400	EGFEM1P	chr3:168249521-168830599	BPI	SCZ	OK	2.19929	2.77002	0.332858	0.267538	0.45785	0.99995	no
gene11402	gene11402	MIR551B	chr3:168249521-168830599	BPI	SCZ	NOTEST	0	0	0	0	1	1	no
gene11403	gene11403	LOC105374200	chr3:168249521-168830599	BPI	SCZ	NOTEST	0.384755	0.324204	-0.247038	0	1	1	no
gene11404	gene11404	RPSAP33	chr3:168249521-168830599	BPI	SCZ	NOTEST	0.321857	0.334523	0.0556858	0	1	1	no
gene11405	gene11405	RPL21P43	chr3:168858621-168859172	BPI	SCZ	OK	1.31772	0.71493	-0.882175	-0.417683	0.3697	0.99995	no
gene11406	gene11406	LOC100507661	chr3:168901944-168921996	BPI	SCZ	NOTEST	0.489125	0.564786	0.207503	0	1	1	no
gene11407	gene11407	LOC105374201	chr3:169002995-169006031	BPI	SCZ	NOTEST	0	0	0	0	1	1	no
gene11408	gene11408	LOC107986051	chr3:169028781-169064203	BPI	SCZ	NOTEST	0	0	0	0	1	1	no
gene11409	gene11409	MECOM	chr3:169083498-169663781	BPI	SCZ	OK	16.2813	11.8425	-0.459245	-0.673776	0.1256	0.99995	no
gene1141	gene1141	LOC105378669	chr1:40014566-40039977	BPI	SCZ	NOTEST	0.0951327	0.287788	1.597	0	1	1	no
gene11410	gene11410	LOC105374206	chr3:169083498-169663781	BPI	SCZ	OK	1.37061	1.17047	-0.227727	-0.0330173	0.84195	0.99995	no
gene11411	gene11411	LOC105374205	chr3:169083498-169663781	BPI	SCZ	NOTEST	0.204854	0.156933	-0.384443	0	1	1	no
gene11413	gene11413	SDHDP3	chr3:169709271-169710578	BPI	SCZ	NOTEST	0.0072099	0	#NAME?	0	1	1	no
gene11414	gene11414	TERC	chr3:169764609-169765060	BPI	SCZ	OK	72.4107	80.372	0.150489	0.184654	0.59155	0.99995	no
gene11415	gene11415	ACTRT3	chr3:169766920-169769895	BPI	SCZ	OK	1.14424	1.08974	-0.0704126	-0.0490369	0.87365	0.99995	no
gene11416	gene11416	TRV-AAC1-1	chr3:169772229-169789716	BPI	SCZ	NOTEST	0	0	0	0	1	1	no
gene11417	gene11417	MYNN	chr3:169772229-169789716	BPI	SCZ	OK	4.80779	5.12926	0.0933759	0.120625	0.75845	0.99995	no
gene11418	gene11418	LRRC34	chr3:169793005-169812904	BPI	SCZ	OK	1.28407	1.88224	0.55173	0.430179	0.3362	0.99995	no
gene11419	gene11419	LRRIQ4	chr3:169812946-169838007	BPI	SCZ	NOTEST	0.0722104	0.126096	0.804247	0	1	1	no
gene1142	gene1142	CAP1	chr1:40040069-40072649	BPI	SCZ	OK	76.0038	70.9419	-0.099433	-0.151528	0.68935	0.99995	no
gene11420	gene11420	LRRC31	chr3:169839174-169869935	BPI	SCZ	OK	2.66731	1.69945	-0.650316	-0.4661	0.2749	0.99995	no
gene11421	gene11421	KRT18P43	chr3:169902912-169904258	BPI	SCZ	NOTEST	0	0	0	0	1	1	no
gene11422	gene11422	SAMD7	chr3:169911571-169939175	BPI	SCZ	NOTEST	0.00567787	0.0653345	3.52442	0	1	1	no
gene11424	gene11424	LOC100128164	chr3:169943983-169966734	BPI	SCZ	NOTEST	0.0714498	0.0966447	0.43576	0	1	1	no
gene11425	gene11425	SEC62	chr3:169966791-169998373	BPI	SCZ	OK	20.6575	18.9866	-0.121683	-0.185489	0.60465	0.99995	no
gene11426	gene11426	GPR160	chr3:170037322-170085415	BPI	SCZ	OK	22.1377	12.7389	-0.797262	-0.900009	0.01795	0.847818	no
gene11428	gene11428	LOC100421819	chr3:170037322-170085415	BPI	SCZ	OK	6.92928	3.58298	-0.951547	-0.329082	0.54895	0.99995	no
gene11429	gene11429	PHC3	chr3:170087579-170181779	BPI	SCZ	OK	19.2055	20.3731	0.0851432	0.0981078	0.73835	0.99995	no
gene1143	gene1143	PPT1	chr1:40072709-40097470	BPI	SCZ	OK	26.853	25.1699	-0.0933825	-0.134045	0.7143	0.99995	no
gene11430	gene11430	LOC105374209	chr3:170087579-170181779	BPI	SCZ	OK	1.06117	0.664898	-0.674449	-0.0954167	0.44805	0.99995	no
gene11433	gene11433	PRKCI	chr3:170222431-170305982	BPI	SCZ	OK	16.8637	16.3815	-0.0418526	-0.0626847	0.8566	0.99995	no
gene11434	gene11434	SKIL	chr3:170357677-170396849	BPI	SCZ	OK	34.5784	33.433	-0.0485959	-0.0557078	0.87185	0.99995	no
gene11435	gene11435	CLDN11	chr3:170418864-170434691	BPI	SCZ	OK	15.9065	14.3136	-0.152226	-0.190918	0.59725	0.99995	no
gene11436	gene11436	MIR6828	chr3:170418864-170434691	BPI	SCZ	NOTEST	0	0	0	0	1	1	no
gene11437	gene11437	SLC7A14	chr3:170459553-170755205	BPI	SCZ	NOTEST	0.451078	0.511655	0.181795	0	1	1	no
gene11438	gene11438	LOC101928583	chr3:170459553-170755205	BPI	SCZ	NOTEST	0.591868	0.571691	-0.0500409	0	1	1	no
gene11439	gene11439	KRT8P13	chr3:170459553-170755205	BPI	SCZ	NOTEST	0.420913	0.321762	-0.387527	0	1	1	no
gene1144	gene1144	LOC728602	chr1:40132708-40133576	BPI	SCZ	NOTEST	0	0.0138199	inf	0	1	1	no
gene11441	gene11441	LOC105374211	chr3:170767914-170837623	BPI	SCZ	NOTEST	0.166053	0.0912481	-0.863776	0	1	1	no
gene11443	gene11443	RPL22L1	chr3:170864874-170870256	BPI	SCZ	OK	8.07165	8.28458	0.0375643	0.0407982	0.91275	0.99995	no
gene11444	gene11444	EIF5A2	chr3:170888414-170908637	BPI	SCZ	OK	1.25949	1.47659	0.229435	0.212105	0.5262	0.99995	no
gene11447	gene11447	SLC2A2	chr3:170996340-171026979	BPI	SCZ	OK	3.11505	0.451573	-2.78622	-1.61142	0.0001	0.0297493	yes
gene11448	gene11448	TNIK	chr3:171058413-171460408	BPI	SCZ	OK	10.3315	9.00049	-0.198979	-0.129773	0.5812	0.99995	no
gene11449	gene11449	LOC105374216	chr3:171058413-171460408	BPI	SCZ	OK	1.77399	1.38411	-0.358031	-0.115527	0.54405	0.99995	no
gene1145	gene1145	LOC105378671	chr1:40147700-40161312	BPI	SCZ	NOTEST	0.0617153	0.0757251	0.295144	0	1	1	no
gene11450	gene11450	MIR569	chr3:171058413-171460408	BPI	SCZ	NOTEST	0	0	0	0	1	1	no
gene11451	gene11451	LOC107986026	chr3:171058413-171460408	BPI	SCZ	OK	2.13366	1.79441	-0.249814	-0.0876462	0.8726	0.99995	no
gene11452	gene11452	LOC102724479	chr3:171460494-171469673	BPI	SCZ	NOTEST	0.423486	0.290329	-0.544623	0	1	1	no
gene11454	gene11454	PLD1	chr3:171600403-171810494	BPI	SCZ	OK	21.2188	15.0987	-0.490919	-0.652947	0.07565	0.99995	no
gene11455	gene11455	TMEM212	chr3:171843338-171859318	BPI	SCZ	OK	6.7297	6.05467	-0.152494	-0.151423	0.65965	0.99995	no
gene11456	gene11456	TMEM212-AS1	chr3:171876351-171938643	BPI	SCZ	NOTEST	0	0	0	0	1	1	no
gene11457	gene11457	LOC105374218	chr3:171876351-171938643	BPI	SCZ	NOTEST	0	0	0	0	1	1	no
gene11458	gene11458	LOC105374217	chr3:171938888-171983165	BPI	SCZ	NOTEST	0.011038	0	#NAME?	0	1	1	no
gene11459	gene11459	FNDC3B	chr3:172039627-172400703	BPI	SCZ	OK	47.2931	41.784	-0.178679	-0.203658	0.5643	0.99995	no
gene1146	gene1146	RLF	chr1:40161368-40240921	BPI	SCZ	OK	10.8982	11.5803	0.0875818	0.131274	0.72315	0.99995	no
gene11460	gene11460	LOC107986153	chr3:172039627-172400703	BPI	SCZ	OK	6.25298	4.4167	-0.501576	-0.205658	0.8236	0.99995	no
gene11462	gene11462	RN7SL141P	chr3:172039627-172400703	BPI	SCZ	OK	4.01226	2.41443	-0.732734	-0.040936	0.4633	0.99995	no
gene11463	gene11463	BZW1P1	chr3:172424194-172427097	BPI	SCZ	NOTEST	0.0501555	0.0208674	-1.26516	0	1	1	no
gene11464	gene11464	GHSR	chr3:172443290-172448456	BPI	SCZ	NOTEST	0.0669784	0.0213991	-1.64615	0	1	1	no
gene11465	gene11465	TNFSF10	chr3:172505507-172523507	BPI	SCZ	OK	49.4974	31.0176	-0.674265	-0.910063	0.0078	0.53243	no
gene11467	gene11467	LOC105374219	chr3:172592856-172595643	BPI	SCZ	NOTEST	0.107716	0.110044	0.0308504	0	1	1	no
gene11468	gene11468	SLC31A1P1	chr3:172599385-172604183	BPI	SCZ	NOTEST	0.0858808	0.0900816	0.0688961	0	1	1	no
gene11469	gene11469	NCEH1	chr3:172630644-172711218	BPI	SCZ	OK	5.05599	3.96291	-0.351435	-0.401057	0.27435	0.99995	no
gene11472	gene11472	ECT2	chr3:172750681-172829273	BPI	SCZ	OK	5.53031	5.91164	0.0961963	0.120006	0.7626	0.99995	no
gene11474	gene11474	ATP5G1P4	chr3:172750681-172829273	BPI	SCZ	NOTEST	0.261096	0.0659067	-1.98609	0	1	1	no
gene11475	gene11475	LOC107986052	chr3:172849088-172852671	BPI	SCZ	NOTEST	0	0	0	0	1	1	no
gene11476	gene11476	SPATA16	chr3:172889356-173162893	BPI	SCZ	NOTEST	0	0	0	0	1	1	no
gene11477	gene11477	LOC105374221	chr3:172889356-173162893	BPI	SCZ	NOTEST	0	0.0105759	inf	0	1	1	no
gene11478	gene11478	LOC105374220	chr3:172889356-173162893	BPI	SCZ	NOTEST	0	0	0	0	1	1	no
gene11479	gene11479	LOC105374224	chr3:173206577-173336965	BPI	SCZ	NOTEST	0	0.00571362	inf	0	1	1	no
gene1148	gene1148	TMCO2	chr1:40247900-40251693	BPI	SCZ	NOTEST	0.0149844	0.00752846	-0.993038	0	1	1	no
gene11480	gene11480	NLGN1	chr3:173395898-174291287	BPI	SCZ	OK	2.30641	2.30719	0.000487804	0.000393223	0.9993	0.99995	no
gene11481	gene11481	LOC105374225	chr3:173395898-174291287	BPI	SCZ	NOTEST	0.280238	0.279869	-0.00190049	0	1	1	no
gene11482	gene11482	NLGN1-AS1	chr3:173395898-174291287	BPI	SCZ	NOTEST	0.503334	0.569524	0.178242	0	1	1	no
gene11484	gene11484	RPL8P4	chr3:174377208-174378042	BPI	SCZ	NOTEST	0	0	0	0	1	1	no
gene11485	gene11485	LOC105374226	chr3:174417099-174438564	BPI	SCZ	NOTEST	0	0.0137816	inf	0	1	1	no
gene11486	gene11486	NAALADL2	chr3:174439668-175809510	BPI	SCZ	OK	6.9412	6.20677	-0.161341	-0.192056	0.62325	0.99995	no
gene11488	gene11488	LOC107986027	chr3:174439668-175809510	BPI	SCZ	OK	1.7074	1.42494	-0.2609	-0.0512858	0.8001	0.99995	no
gene11489	gene11489	EEF1B2P8	chr3:174439668-175809510	BPI	SCZ	OK	1.02212	0.690329	-0.566202	-0.0812074	0.54525	0.99995	no
gene1149	gene1149	ZMPSTE24	chr1:40258049-40294184	BPI	SCZ	OK	12.9172	10.9759	-0.234958	-0.316832	0.37675	0.99995	no
gene11490	gene11490	NAALADL2-AS3	chr3:174439668-175809510	BPI	SCZ	NOTEST	0.0881615	0.039203	-1.16918	0	1	1	no
gene11491	gene11491	NAALADL2-AS2	chr3:174439668-175809510	BPI	SCZ	NOTEST	0.355813	0.441565	0.311509	0	1	1	no
gene11492	gene11492	MIR4789	chr3:174439668-175809510	BPI	SCZ	NOTEST	0	0	0	0	1	1	no
gene11496	gene11496	UBE2V1P2	chr3:174439668-175809510	BPI	SCZ	NOTEST	0.421293	0.297809	-0.500438	0	1	1	no
gene11498	gene11498	NAALADL2-AS1	chr3:174439668-175809510	BPI	SCZ	NOTEST	0.10187	0.237534	1.2214	0	1	1	no
gene11499	gene11499	ACTG1P23	chr3:175977485-175978575	BPI	SCZ	NOTEST	0	0	0	0	1	1	no
gene115	gene115	MMP23B	chr1:1631680-1634654	BPI	SCZ	OK	2.98592	2.90445	-0.0399063	-0.0308758	0.939	0.99995	no
gene1150	gene1150	COL9A2	chr1:40300486-40317653	BPI	SCZ	OK	11.872	9.93837	-0.256486	-0.258333	0.48025	0.99995	no
gene11500	gene11500	EI24P1	chr3:176067835-176068900	BPI	SCZ	NOTEST	0	0	0	0	1	1	no
gene11502	gene11502	MIR7977	chr3:176515102-176515151	BPI	SCZ	NOTEST	0	0	0	0	1	1	no
gene11503	gene11503	LOC105374230	chr3:176543299-176565281	BPI	SCZ	NOTEST	0.0518198	0.0976172	0.913633	0	1	1	no
gene11504	gene11504	LINC01208	chr3:176604147-176635532	BPI	SCZ	NOTEST	0.0920112	0.0713664	-0.366565	0	1	1	no
gene11505	gene11505	LOC105374229	chr3:176693037-176719294	BPI	SCZ	NOTEST	0.0380399	0.0522688	0.458436	0	1	1	no
gene11507	gene11507	LINC01209	chr3:176814154-176817001	BPI	SCZ	NOTEST	0.201627	0.22386	0.150906	0	1	1	no
gene11509	gene11509	TBL1XR1	chr3:177019354-177197357	BPI	SCZ	OK	43.6859	40.637	-0.104373	-0.158801	0.67315	0.99995	no
gene1151	gene1151	RPL21P20	chr1:40333041-40333598	BPI	SCZ	NOTEST	0	0	0	0	1	1	no
gene11511	gene11511	LOC107986053	chr3:177226410-177248633	BPI	SCZ	NOTEST	0.124482	0.153885	0.305914	0	1	1	no
gene11512	gene11512	LINC00501	chr3:177294441-177323435	BPI	SCZ	NOTEST	0.459861	0.315827	-0.542063	0	1	1	no
gene11513	gene11513	ASS1P7	chr3:177294441-177323435	BPI	SCZ	NOTEST	0.136742	0.167865	0.295845	0	1	1	no
gene11514	gene11514	LINC00578	chr3:177441920-177752704	BPI	SCZ	OK	1.95853	1.79316	-0.127266	-0.0659208	0.8543	0.99995	no
gene11517	gene11517	LOC101928711	chr3:177765618-177767316	BPI	SCZ	OK	0.928807	1.0238	0.140479	0.0725358	0.815	0.99995	no
gene11518	gene11518	KCCAT211	chr3:177816864-177899224	BPI	SCZ	NOTEST	0.217106	0.349374	0.686372	0	1	1	no
gene11519	gene11519	LOC107986154	chr3:177920642-177934362	BPI	SCZ	NOTEST	0.0246266	0.0490274	0.993373	0	1	1	no
gene1152	gene1152	LOC107984945	chr1:40344671-40364336	BPI	SCZ	NOTEST	0.0458493	0.052532	0.196296	0	1	1	no
gene11521	gene11521	LOC105374234	chr3:178015778-178065848	BPI	SCZ	NOTEST	0	0.449657	inf	0	1	1	no
gene11522	gene11522	LOC107986155	chr3:178201405-178206917	BPI	SCZ	NOTEST	0.0281338	0.0362835	0.367006	0	1	1	no
gene11523	gene11523	LOC107986156	chr3:178224175-178226387	BPI	SCZ	NOTEST	0	0	0	0	1	1	no
gene11524	gene11524	LOC105374235	chr3:178274665-178385432	BPI	SCZ	NOTEST	0.0541521	0.145378	1.42472	0	1	1	no
gene11525	gene11525	LINC01014	chr3:178419200-178457305	BPI	SCZ	NOTEST	0.125762	0.207627	0.723294	0	1	1	no
gene11527	gene11527	KCNMB2-AS1	chr3:178525466-178860405	BPI	SCZ	NOTEST	0.591897	0.303222	-0.964968	0	1	1	no
gene11528	gene11528	KCNMB2	chr3:178525466-178860405	BPI	SCZ	OK	0.968562	0.969463	0.00134041	0.000781177	0.9984	0.99995	no
gene11529	gene11529	ZMAT3	chr3:179017222-179072279	BPI	SCZ	OK	11.6158	12.2945	0.0819187	0.126456	0.72525	0.99995	no
gene1153	gene1153	SMAP2	chr1:40373705-40423326	BPI	SCZ	OK	8.92622	7.94983	-0.167125	-0.200351	0.5888	0.99995	no
gene11530	gene11530	LOC101928739	chr3:179101370-179147973	BPI	SCZ	NOTEST	0	0	0	0	1	1	no
gene11531	gene11531	PIK3CA	chr3:179148113-179267050	BPI	SCZ	OK	8.91515	8.83499	-0.013031	-0.0160018	0.96305	0.99995	no
gene11532	gene11532	KCNMB3	chr3:179148113-179267050	BPI	SCZ	OK	2.59828	2.30097	-0.175314	-0.0714966	0.7931	0.99995	no
gene11534	gene11534	ZNF639	chr3:179322909-179335535	BPI	SCZ	OK	9.00852	8.86656	-0.0229161	-0.0285486	0.9444	0.99995	no
gene11535	gene11535	MFN1	chr3:179347691-179394944	BPI	SCZ	OK	16.1608	14.2229	-0.184288	-0.263742	0.4554	0.99995	no
gene11536	gene11536	GNB4	chr3:179396087-179451583	BPI	SCZ	OK	14.4362	13.274	-0.121081	-0.16073	0.66505	0.99995	no
gene11538	gene11538	LOC107986157	chr3:179489625-179527877	BPI	SCZ	NOTEST	0.230769	0.16673	-0.468938	0	1	1	no
gene11539	gene11539	ACTL6A	chr3:179562879-179588405	BPI	SCZ	OK	13.6906	13.3095	-0.0407301	-0.0495389	0.89155	0.99995	no
gene1154	gene1154	ZFP69B	chr1:40450067-40466765	BPI	SCZ	OK	2.36769	2.67902	0.178225	0.155824	0.69055	0.99995	no
gene11540	gene11540	MRPL47	chr3:179588464-179604646	BPI	SCZ	OK	11.8623	12.6978	0.0981946	0.100715	0.7802	0.99995	no
gene11541	gene11541	NDUFB5	chr3:179604786-179624500	BPI	SCZ	OK	30.7669	32.0437	0.0586656	0.0737282	0.83615	0.99995	no
gene11542	gene11542	LOC107986158	chr3:179648908-179789401	BPI	SCZ	NOTEST	0	0	0	0	1	1	no
gene11543	gene11543	USP13	chr3:179648908-179789401	BPI	SCZ	OK	2.82876	3.30039	0.222466	0.238076	0.4848	0.99995	no
gene11544	gene11544	PEX5L	chr3:179794957-180037053	BPI	SCZ	NOTEST	0.511239	0.537705	0.0728174	0	1	1	no
gene11545	gene11545	PEX5L-AS2	chr3:179794957-180037053	BPI	SCZ	NOTEST	0.0852462	0.181915	1.09356	0	1	1	no
gene11546	gene11546	RNA5SP149	chr3:180161886-180161977	BPI	SCZ	NOTEST	0	0	0	0	1	1	no
gene11549	gene11549	LOC100505609	chr3:180414172-180422501	BPI	SCZ	NOTEST	0	0	0	0	1	1	no
gene1155	gene1155	ZFP69	chr1:40477219-40508692	BPI	SCZ	OK	2.32334	2.36371	0.0248567	0.0205747	0.9643	0.99995	no
gene11550	gene11550	LOC101928856	chr3:180481502-180679495	BPI	SCZ	NOTEST	0.135606	0.138804	0.0336264	0	1	1	no
gene11552	gene11552	TTC14	chr3:180481502-180679495	BPI	SCZ	OK	20.1695	17.7741	-0.182397	-0.26891	0.4969	0.99995	no
gene11553	gene11553	CCDC39	chr3:180481502-180679495	BPI	SCZ	OK	1.19807	1.16593	-0.0392291	-0.0137457	0.97625	0.99995	no
gene11554	gene11554	LOC101928882	chr3:180707588-180871402	BPI	SCZ	OK	0.853432	0.0360377	-4.5657	-1.37463	0.1219	0.99995	no
gene11555	gene11555	RN7SL229P	chr3:180707588-180871402	BPI	SCZ	NOTEST	0.53107	0.0641456	-3.04948	0	1	1	no
gene11556	gene11556	LOC647253	chr3:180707588-180871402	BPI	SCZ	NOTEST	0.365716	0.0483238	-2.91992	0	1	1	no
gene11557	gene11557	LOC100132223	chr3:180707588-180871402	BPI	SCZ	NOTEST	0.134869	0.0132832	-3.34388	0	1	1	no
gene11558	gene11558	FLYWCH1P1	chr3:180707588-180871402	BPI	SCZ	NOTEST	0.134831	0.00840323	-4.00407	0	1	1	no
gene11559	gene11559	LOC105374240	chr3:180707588-180871402	BPI	SCZ	NOTEST	0.374581	0.0410147	-3.19107	0	1	1	no
gene1156	gene1156	LOC105378672	chr1:40477219-40508692	BPI	SCZ	OK	0.907324	1.05805	0.221719	0.0471661	0.84055	0.99995	no
gene11561	gene11561	FXR1	chr3:180912445-180982753	BPI	SCZ	OK	35.0842	37.0559	0.0788804	0.107521	0.77095	0.99995	no
gene11562	gene11562	DNAJC19	chr3:180983708-180989774	BPI	SCZ	OK	7.73019	7.01179	-0.140721	-0.139832	0.6997	0.99995	no
gene11563	gene11563	SOX2-OT	chr3:181056679-181742228	BPI	SCZ	OK	1.1786	1.19487	0.0197863	0.00558502	0.98595	0.99995	no
gene11564	gene11564	RNU6-4P	chr3:181056679-181742228	BPI	SCZ	NOTEST	0	0	0	0	1	1	no
gene11566	gene11566	LOC102724604	chr3:181056679-181742228	BPI	SCZ	NOTEST	0.138594	0.065846	-1.0737	0	1	1	no
gene11567	gene11567	RPL7AP25	chr3:181056679-181742228	BPI	SCZ	NOTEST	0.168286	0.0715887	-1.23311	0	1	1	no
gene11568	gene11568	SOX2	chr3:181056679-181742228	BPI	SCZ	OK	10.1974	12.5203	0.296064	0.259767	0.48795	0.99995	no
gene1157	gene1157	EXO5	chr1:40508718-40516556	BPI	SCZ	OK	3.31176	3.19286	-0.0527499	-0.0506112	0.91405	0.99995	no
gene11571	gene11571	LOC101929598	chr3:181866308-181867154	BPI	SCZ	NOTEST	0	0	0	0	1	1	no
gene11572	gene11572	LINC01206	chr3:181952363-182010678	BPI	SCZ	NOTEST	0.313529	0.26548	-0.239994	0	1	1	no
gene11574	gene11574	LOC105374242	chr3:182025653-182027708	BPI	SCZ	NOTEST	0	0	0	0	1	1	no
gene11575	gene11575	LOC105374243	chr3:182149524-182182762	BPI	SCZ	NOTEST	0.0354558	0	#NAME?	0	1	1	no
gene11576	gene11576	FLJ46066	chr3:182446969-182486362	BPI	SCZ	NOTEST	0.0906073	0.0571934	-0.663778	0	1	1	no
gene11577	gene11577	EIF4EP3	chr3:182446969-182486362	BPI	SCZ	NOTEST	0.0382581	0.0129364	-1.56433	0	1	1	no
gene11578	gene11578	LOC105374244	chr3:182498289-182507124	BPI	SCZ	NOTEST	0.107723	0.0321872	-1.74276	0	1	1	no
gene11579	gene11579	RPL7L1P8	chr3:182610652-182611567	BPI	SCZ	NOTEST	0.358551	0.0894257	-2.00342	0	1	1	no
gene1158	gene1158	ZNF684	chr1:40531348-40548169	BPI	SCZ	OK	1.47184	1.55528	0.0795492	0.0608884	0.88355	0.99995	no
gene11580	gene11580	LOC102724617	chr3:182644099-182674596	BPI	SCZ	NOTEST	0.0643081	0.0409215	-0.652142	0	1	1	no
gene11581	gene11581	LOC107986054	chr3:182693051-182699988	BPI	SCZ	NOTEST	0	0.0514376	inf	0	1	1	no
gene11582	gene11582	LOC105374245	chr3:182783332-182793388	BPI	SCZ	NOTEST	0.0219093	0.0187347	-0.225831	0	1	1	no
gene11583	gene11583	ATP11B	chr3:182793502-182923010	BPI	SCZ	OK	17.3583	15.8616	-0.130088	-0.194601	0.5956	0.99995	no
gene11585	gene11585	DCUN1D1	chr3:182938157-182986729	BPI	SCZ	OK	10.2698	9.27539	-0.14693	-0.203093	0.5586	0.99995	no
gene11587	gene11587	LOC105374246	chr3:182938157-182986729	BPI	SCZ	NOTEST	0.147389	0.271423	0.880917	0	1	1	no
gene11588	gene11588	MCCC1	chr3:183015217-183099587	BPI	SCZ	OK	12.0203	9.70864	-0.308127	-0.347272	0.34145	0.99995	no
gene11589	gene11589	LOC107986159	chr3:183015217-183099587	BPI	SCZ	OK	3.52381	2.89654	-0.282805	-0.149538	0.68635	0.99995	no
gene1159	gene1159	LOC100328982	chr1:40559339-40561055	BPI	SCZ	NOTEST	0.165258	0.227559	0.461515	0	1	1	no
gene11590	gene11590	LOC105374247	chr3:183107865-183114410	BPI	SCZ	NOTEST	0.100689	0.0572032	-0.815734	0	1	1	no
gene11591	gene11591	LAMP3	chr3:183122212-183162879	BPI	SCZ	OK	0.839995	1.21413	0.531475	0.352965	0.29535	0.99995	no
gene11593	gene11593	MCF2L2	chr3:183176115-183428990	BPI	SCZ	OK	1.62747	1.52941	-0.089648	-0.052667	0.874	0.99995	no
gene11594	gene11594	B3GNT5	chr3:183176115-183428990	BPI	SCZ	OK	9.01567	6.39851	-0.494698	-0.555887	0.1648	0.99995	no
gene11596	gene11596	LOC107986160	chr3:183176115-183428990	BPI	SCZ	NOTEST	0.370707	0.439193	0.244578	0	1	1	no
gene11597	gene11597	LOC107986161	chr3:183176115-183428990	BPI	SCZ	NOTEST	0.268324	0.166222	-0.690861	0	1	1	no
gene11598	gene11598	LINC00888	chr3:183447607-183456013	BPI	SCZ	OK	2.22512	2.20731	-0.011597	-0.00899676	0.9796	0.99995	no
gene11599	gene11599	KLHL6	chr3:183487530-183555712	BPI	SCZ	OK	1.95506	1.19786	-0.706756	-0.543827	0.12525	0.99995	no
gene116	gene116	CDK11B	chr1:1635225-1659839	BPI	SCZ	OK	4.37759	4.51089	0.0432745	0.0475627	0.90855	0.99995	no
gene1160	gene1160	LOC105378673	chr1:40563188-40568566	BPI	SCZ	NOTEST	0.0138613	0.117817	3.08741	0	1	1	no
gene11600	gene11600	KLHL6-AS1	chr3:183487530-183555712	BPI	SCZ	OK	1.28796	1.02071	-0.335512	-0.0726624	0.77475	0.99995	no
gene11601	gene11601	LOC100131977	chr3:183613563-183615266	BPI	SCZ	NOTEST	0.0162529	0.0209984	0.369584	0	1	1	no
gene11602	gene11602	LOC105374248	chr3:183629966-183632985	BPI	SCZ	NOTEST	0	0	0	0	1	1	no
gene11603	gene11603	KLHL24	chr3:183635116-183684519	BPI	SCZ	OK	18.9214	20.7687	0.134394	0.183583	0.6176	0.99995	no
gene11604	gene11604	LOC107986162	chr3:183635116-183684519	BPI	SCZ	NOTEST	0.538777	0.527892	-0.0294451	0	1	1	no
gene11605	gene11605	YEATS2	chr3:183697796-183812625	BPI	SCZ	OK	15.0835	18.2461	0.274615	0.42241	0.2735	0.99995	no
gene11606	gene11606	MAP6D1	chr3:183815875-183825605	BPI	SCZ	OK	1.04003	2.06199	0.987417	0.746426	0.0413	0.99995	no
gene11607	gene11607	PARL	chr3:183826487-183884908	BPI	SCZ	OK	13.7867	13.0529	-0.0789002	-0.091447	0.7892	0.99995	no
gene11608	gene11608	MIR4448	chr3:183886799-183886885	BPI	SCZ	NOTEST	0	0	0	0	1	1	no
gene11609	gene11609	RPSAP31	chr3:183887521-183888537	BPI	SCZ	NOTEST	0.0203952	0.0102115	-0.998031	0	1	1	no
gene11611	gene11611	ABCC5	chr3:183919933-184018010	BPI	SCZ	OK	14.1715	16.2277	0.195472	0.211973	0.5851	0.99995	no
gene11612	gene11612	ABCC5-AS1	chr3:183919933-184018010	BPI	SCZ	NOTEST	0.22673	0.224402	-0.0148867	0	1	1	no
gene11614	gene11614	HTR3D	chr3:184031543-184039369	BPI	SCZ	NOTEST	0	0.0194057	inf	0	1	1	no
gene11615	gene11615	HTR3C	chr3:184053046-184060673	BPI	SCZ	NOTEST	0	0.0215657	inf	0	1	1	no
gene11616	gene11616	5-HT3C2	chr3:184083171-184084219	BPI	SCZ	NOTEST	0	0	0	0	1	1	no
gene11617	gene11617	HTR3E-AS1	chr3:184095117-184106995	BPI	SCZ	NOTEST	0	0	0	0	1	1	no
gene11618	gene11618	HTR3E	chr3:184095117-184106995	BPI	SCZ	NOTEST	0.109294	0.141909	0.376751	0	1	1	no
gene11619	gene11619	HSP90AA5P	chr3:184115841-184118003	BPI	SCZ	NOTEST	0.093236	0.140339	0.58996	0	1	1	no
gene1162	gene1162	RIMS3	chr1:40620679-40771603	BPI	SCZ	OK	1.91055	2.93413	0.618943	0.461693	0.2194	0.99995	no
gene11620	gene11620	LOC105374249	chr3:184132941-184145311	BPI	SCZ	NOTEST	0.229852	0.409849	0.834389	0	1	1	no
gene11621	gene11621	EIF2B5	chr3:184132941-184145311	BPI	SCZ	OK	12.9915	13.654	0.0717558	0.0873257	0.81435	0.99995	no
gene11623	gene11623	DVL3	chr3:184155310-184173614	BPI	SCZ	OK	19.0488	20.6981	0.119793	0.18071	0.60555	0.99995	no
gene11624	gene11624	AP2M1	chr3:184174845-184184091	BPI	SCZ	OK	80.3706	79.9408	-0.00773418	-0.0121834	0.97275	0.99995	no
gene11625	gene11625	ABCF3	chr3:184186074-184194012	BPI	SCZ	OK	11.4106	10.3773	-0.136948	-0.172788	0.62695	0.99995	no
gene11626	gene11626	VWA5B2	chr3:184229592-184249525	BPI	SCZ	NOTEST	0.487324	0.439412	-0.149305	0	1	1	no
gene11627	gene11627	MIR1224	chr3:184229592-184249525	BPI	SCZ	NOTEST	0	0	0	0	1	1	no
gene11628	gene11628	ALG3	chr3:184229592-184249525	BPI	SCZ	OK	9.77324	9.89881	0.0184175	0.0188972	0.95825	0.99995	no
gene11629	gene11629	ECE2	chr3:184249656-184293031	BPI	SCZ	OK	2.60891	3.01951	0.210863	0.133121	0.7191	0.99995	no
gene1163	gene1163	LOC105378675	chr1:40620679-40771603	BPI	SCZ	NOTEST	0.0534933	0.123558	1.20776	0	1	1	no
gene11630	gene11630	CAMK2N2	chr3:184249656-184293031	BPI	SCZ	NOTEST	0.311603	0.367531	0.238157	0	1	1	no
gene11631	gene11631	PSMD2	chr3:184299097-184309054	BPI	SCZ	OK	30.203	31.8384	0.0760751	0.115289	0.7503	0.99995	no
gene11632	gene11632	EIF4G1	chr3:184314494-184335358	BPI	SCZ	OK	47.3958	48.1276	0.0221061	0.033391	0.9255	0.99995	no
gene11633	gene11633	SNORD66	chr3:184314494-184335358	BPI	SCZ	NOTEST	0	0	0	0	1	1	no
gene11634	gene11634	FAM131A	chr3:184335923-184361651	BPI	SCZ	OK	3.50434	4.23476	0.273139	0.242723	0.60385	0.99995	no
gene11635	gene11635	CLCN2	chr3:184335923-184361651	BPI	SCZ	OK	2.6053	3.02035	0.213267	0.16381	0.68935	0.99995	no
gene11636	gene11636	POLR2H	chr3:184361709-184368595	BPI	SCZ	OK	17.0179	17.0431	0.00213275	0.00252411	0.9949	0.99995	no
gene11637	gene11637	THPO	chr3:184371934-184379688	BPI	SCZ	NOTEST	0.169463	0.280229	0.725639	0	1	1	no
gene11638	gene11638	CHRD	chr3:184380072-184389835	BPI	SCZ	OK	0.593762	1.30722	1.13855	0.839952	0.0153	0.77205	no
gene11639	gene11639	LOC105374250	chr3:184401536-184451071	BPI	SCZ	NOTEST	0.00746687	0.00437823	-0.770157	0	1	1	no
gene1164	gene1164	LOC105378674	chr1:40620679-40771603	BPI	SCZ	NOTEST	0.0327932	0.0173632	-0.917369	0	1	1	no
gene11641	gene11641	LOC105374251	chr3:184504712-184556918	BPI	SCZ	NOTEST	0.00572883	0.00319242	-0.84359	0	1	1	no
gene11642	gene11642	EIF2B5-AS1	chr3:184504712-184556918	BPI	SCZ	NOTEST	0.136356	0.156872	0.202213	0	1	1	no
gene11643	gene11643	EPHB3	chr3:184561798-184582408	BPI	SCZ	OK	4.19963	5.77469	0.45948	0.536424	0.12645	0.99995	no
gene11644	gene11644	MAGEF1	chr3:184710366-184712048	BPI	SCZ	OK	16.2313	16.1943	-0.00329132	-0.00405614	0.99085	0.99995	no
gene11645	gene11645	LOC107986163	chr3:184712169-184743284	BPI	SCZ	OK	0.84017	0.968663	0.205313	0.187646	0.657	0.99995	no
gene11646	gene11646	LOC101928992	chr3:184756388-184773155	BPI	SCZ	NOTEST	0.00964818	0.0119188	0.304907	0	1	1	no
gene11647	gene11647	LOC105374253	chr3:184773259-184780944	BPI	SCZ	NOTEST	0.0116008	0.00714363	-0.6995	0	1	1	no
gene11648	gene11648	VPS8	chr3:184812136-185052614	BPI	SCZ	OK	13.8526	13.1428	-0.0758832	-0.112576	0.77465	0.99995	no
gene11649	gene11649	C3orf70	chr3:185078049-185153014	BPI	SCZ	OK	4.49349	4.35844	-0.0440247	-0.0544019	0.8751	0.99995	no
gene1165	gene1165	NFYC-AS1	chr1:40620679-40771603	BPI	SCZ	OK	1.44542	1.56317	0.112979	0.0505202	0.9355	0.99995	no
gene11650	gene11650	EHHADH-AS1	chr3:185162900-185282886	BPI	SCZ	NOTEST	0	0	0	0	1	1	no
gene11651	gene11651	EHHADH	chr3:185162900-185282886	BPI	SCZ	OK	3.74968	3.32019	-0.1755	-0.188581	0.6013	0.99995	no
gene11653	gene11653	MIR5588	chr3:185162900-185282886	BPI	SCZ	NOTEST	0	0	0	0	1	1	no
gene11654	gene11654	MAP3K13	chr3:185282937-185499057	BPI	SCZ	OK	12.2319	12.4392	0.0242439	0.0200076	0.9574	0.99995	no
gene11655	gene11655	RPL4P4	chr3:185282937-185499057	BPI	SCZ	OK	1.41111	1.20265	-0.230611	-0.0533826	0.81345	0.99995	no
gene11656	gene11656	LOC101929018	chr3:185282937-185499057	BPI	SCZ	OK	1.05256	0.871474	-0.272372	-0.0565848	0.7656	0.99995	no
gene11657	gene11657	TMEM41A	chr3:185282937-185499057	BPI	SCZ	OK	8.75329	7.58036	-0.207559	-0.158724	0.70755	0.99995	no
gene11658	gene11658	LOC105374254	chr3:185499141-185504492	BPI	SCZ	NOTEST	0.32335	0.426823	0.40054	0	1	1	no
gene11659	gene11659	LIPH	chr3:185506261-185552661	BPI	SCZ	OK	5.50333	5.31042	-0.0514807	-0.0524438	0.88285	0.99995	no
gene1166	gene1166	NFYC	chr1:40620679-40771603	BPI	SCZ	OK	12.2488	11.6877	-0.0676443	-0.0662067	0.8608	0.99995	no
gene11660	gene11660	LOC107986055	chr3:185558319-185562097	BPI	SCZ	NOTEST	0.0227863	0	#NAME?	0	1	1	no
gene11661	gene11661	SENP2	chr3:185586227-185631101	BPI	SCZ	OK	9.95002	9.75148	-0.0290775	-0.0383318	0.9122	0.99995	no
gene11663	gene11663	IGF2BP2	chr3:185643738-185825051	BPI	SCZ	OK	33.1074	33.3824	0.0119338	0.0167867	0.9614	0.99995	no
gene11664	gene11664	IGF2BP2-AS1	chr3:185643738-185825051	BPI	SCZ	OK	0.83743	1.06913	0.352395	0.0620718	0.70175	0.99995	no
gene11665	gene11665	MIR548AQ	chr3:185643738-185825051	BPI	SCZ	NOTEST	0	0	0	0	1	1	no
gene11666	gene11666	TRA2B	chr3:185914567-185938136	BPI	SCZ	OK	32.487	30.3508	-0.0981305	-0.132673	0.70215	0.99995	no
gene11667	gene11667	LOC344887	chr3:185959968-185980877	BPI	SCZ	NOTEST	0.124007	0.108981	-0.186347	0	1	1	no
gene11668	gene11668	ETV5	chr3:186046316-186109112	BPI	SCZ	OK	4.98298	5.16338	0.0513063	0.0599006	0.85925	0.99995	no
gene11669	gene11669	LOC105374257	chr3:186121529-186140279	BPI	SCZ	NOTEST	0.0144563	0.0421014	1.54217	0	1	1	no
gene1167	gene1167	MIR30E	chr1:40620679-40771603	BPI	SCZ	NOTEST	0	0	0	0	1	1	no
gene11670	gene11670	DGKG	chr3:186147200-186362234	BPI	SCZ	OK	0.149358	0.754768	2.33726	1.27582	0.0003	0.0604	no
gene11671	gene11671	LOC107986164	chr3:186439272-186450673	BPI	SCZ	NOTEST	0	0.016091	inf	0	1	1	no
gene11672	gene11672	LOC253573	chr3:186454980-186493661	BPI	SCZ	NOTEST	0.00203616	0.00603552	1.56763	0	1	1	no
gene11673	gene11673	LOC107986165	chr3:186454980-186493661	BPI	SCZ	NOTEST	0.0374619	0.0558765	0.576815	0	1	1	no
gene11674	gene11674	CRYGS	chr3:186538442-186544378	BPI	SCZ	OK	1.89833	1.90681	0.00643178	0.00328906	0.99415	0.99995	no
gene11675	gene11675	TBCCD1	chr3:186546066-186570543	BPI	SCZ	OK	5.85761	5.82625	-0.00774476	-0.00883716	0.9799	0.99995	no
gene11676	gene11676	DNAJB11	chr3:186570675-186585800	BPI	SCZ	OK	19.7511	18.8345	-0.0685502	-0.0897064	0.7883	0.99995	no
gene11677	gene11677	LOC100287402	chr3:186596963-186597281	BPI	SCZ	NOTEST	0.0248879	0.0277167	0.155307	0	1	1	no
gene11678	gene11678	AHSG	chr3:186612927-186621318	BPI	SCZ	OK	0.0253345	0.776905	4.93857	1.16865	0.29815	0.99995	no
gene11679	gene11679	FETUB	chr3:186635827-186715029	BPI	SCZ	NOTEST	0	0.0218088	inf	0	1	1	no
gene1168	gene1168	MIR30C1	chr1:40620679-40771603	BPI	SCZ	NOTEST	0	0	0	0	1	1	no
gene11680	gene11680	LOC105374258	chr3:186635827-186715029	BPI	SCZ	NOTEST	0	0.0311044	inf	0	1	1	no
gene11681	gene11681	HRG	chr3:186635827-186715029	BPI	SCZ	NOTEST	0.00206217	0.00305483	0.566929	0	1	1	no
gene11682	gene11682	LOC100533663	chr3:186635827-186715029	BPI	SCZ	NOTEST	0	0	0	0	1	1	no
gene11683	gene11683	KNG1	chr3:186717308-186744410	BPI	SCZ	OK	0.643646	0.540335	-0.252415	-0.118488	0.84755	0.99995	no
gene11684	gene11684	LOC105374259	chr3:186753216-186761048	BPI	SCZ	NOTEST	0.0804383	0.179231	1.15586	0	1	1	no
gene11685	gene11685	PSMD10P2	chr3:186761110-186763825	BPI	SCZ	NOTEST	0.164988	0.143284	-0.203485	0	1	1	no
gene11687	gene11687	GPS2P2	chr3:186772611-186773579	BPI	SCZ	NOTEST	0.174978	0.0854193	-1.03454	0	1	1	no
gene11688	gene11688	EIF4A2	chr3:186783571-186806695	BPI	SCZ	OK	135.578	146.076	0.107598	0.156123	0.65855	0.99995	no
gene11689	gene11689	SNORD2	chr3:186783571-186806695	BPI	SCZ	NOTEST	0	0	0	0	1	1	no
gene1169	gene1169	KCNQ4	chr1:40784011-40840457	BPI	SCZ	OK	0.486059	0.771679	0.66687	0.439135	0.27475	0.99995	no
gene11690	gene11690	MIR1248	chr3:186783571-186806695	BPI	SCZ	OK	67.7824	30.7484	-1.1404	-1.62587	0.616	0.99995	no
gene11691	gene11691	SNORA81	chr3:186783571-186806695	BPI	SCZ	OK	10.5306	11.3376	0.106535	0.00578771	0.9135	0.99995	no
gene11692	gene11692	SNORA63	chr3:186783571-186806695	BPI	SCZ	OK	3709.99	3465.3	-0.0984383	-0.0460227	0.9421	0.99995	no
gene11693	gene11693	SNORA4	chr3:186783571-186806695	BPI	SCZ	OK	41.1029	28.8033	-0.513005	-0.0364899	0.62235	0.99995	no
gene11694	gene11694	RFC4	chr3:186783571-186806695	BPI	SCZ	OK	6.99841	7.29423	0.0597277	0.0166949	0.94635	0.99995	no
gene11695	gene11695	LOC102724699	chr3:186810879-186825521	BPI	SCZ	OK	10.3915	10.5632	0.0236543	0.0265789	0.94255	0.99995	no
gene11696	gene11696	ADIPOQ	chr3:186842673-186858463	BPI	SCZ	NOTEST	0.00186303	0	#NAME?	0	1	1	no
gene11697	gene11697	ADIPOQ-AS1	chr3:186842673-186858463	BPI	SCZ	NOTEST	0	0	0	0	1	1	no
gene11698	gene11698	RPS20P14	chr3:186900072-186900622	BPI	SCZ	NOTEST	0	0.0498023	inf	0	1	1	no
gene11699	gene11699	RPL29P9	chr3:186922151-186922800	BPI	SCZ	NOTEST	0	0	0	0	1	1	no
gene117	gene117	SLC35E2B	chr1:1661477-1699202	BPI	SCZ	OK	12.2915	14.0694	0.194899	0.228038	0.4256	0.99995	no
gene11700	gene11700	ST6GAL1	chr3:186930342-187078553	BPI	SCZ	OK	9.56935	8.19079	-0.224418	-0.289084	0.44455	0.99995	no
gene11701	gene11701	RPL39L	chr3:187120952-187139475	BPI	SCZ	OK	4.83485	5.62393	0.218108	0.157804	0.6531	0.99995	no
gene11702	gene11702	RPL39P19	chr3:187120952-187139475	BPI	SCZ	NOTEST	0.297012	0.553809	0.898867	0	1	1	no
gene11703	gene11703	LOC101929106	chr3:187197089-187207629	BPI	SCZ	NOTEST	0.00732838	0.00573077	-0.354765	0	1	1	no
gene11704	gene11704	RTP1	chr3:187197089-187207629	BPI	SCZ	NOTEST	0.0126808	0.0773271	2.60833	0	1	1	no
gene11705	gene11705	MASP1	chr3:187216084-187297933	BPI	SCZ	OK	2.6684	2.67123	0.00153003	0.00134141	0.9972	0.99995	no
gene11706	gene11706	LOC105374260	chr3:187216084-187297933	BPI	SCZ	NOTEST	0.00525643	0.0358996	2.77181	0	1	1	no
gene11707	gene11707	LOC101929130	chr3:187216084-187297933	BPI	SCZ	NOTEST	0.141661	0.205777	0.538639	0	1	1	no
gene11708	gene11708	RTP4	chr3:187368379-187371584	BPI	SCZ	OK	4.53374	3.03902	-0.577097	-0.417574	0.2232	0.99995	no
gene11709	gene11709	LOC105374261	chr3:187447025-187449953	BPI	SCZ	NOTEST	0.54713	0.261128	-1.06712	0	1	1	no
gene1171	gene1171	LOC105378676	chr1:40847980-40857494	BPI	SCZ	NOTEST	0.0184616	0	#NAME?	0	1	1	no
gene11710	gene11710	LOC105374262	chr3:187522779-187535944	BPI	SCZ	NOTEST	0.0193562	0	#NAME?	0	1	1	no
gene11711	gene11711	SST	chr3:187668905-187670413	BPI	SCZ	OK	116.686	100.598	-0.214035	-0.237032	0.48225	0.99995	no
gene11712	gene11712	RTP2	chr3:187698258-187745725	BPI	SCZ	NOTEST	0.0134821	0.00737181	-0.870956	0	1	1	no
gene11713	gene11713	LOC100131635	chr3:187698258-187745725	BPI	SCZ	NOTEST	0	0	0	0	1	1	no
gene11714	gene11714	BCL6	chr3:187698258-187745725	BPI	SCZ	OK	10.3944	10.844	0.0610901	0.0763564	0.83265	0.99995	no
gene11715	gene11715	LOC105374263	chr3:187792594-187795687	BPI	SCZ	NOTEST	0.287249	0.2513	-0.192891	0	1	1	no
gene11716	gene11716	LOC105374264	chr3:187835688-187890244	BPI	SCZ	OK	1.97831	2.50792	0.342223	0.177843	0.61725	0.99995	no
gene11717	gene11717	LOC105374265	chr3:187931468-187933225	BPI	SCZ	NOTEST	0	0	0	0	1	1	no
gene11718	gene11718	LOC105374266	chr3:187958774-187976407	BPI	SCZ	NOTEST	0	0	0	0	1	1	no
gene11719	gene11719	LOC107986166	chr3:187994322-188042597	BPI	SCZ	NOTEST	0.0141361	0.00598432	-1.24012	0	1	1	no
gene1172	gene1172	CITED4	chr1:40861055-40862346	BPI	SCZ	OK	6.80136	5.38162	-0.337783	-0.29524	0.4032	0.99995	no
gene11720	gene11720	LPP-AS2	chr3:188151205-188890671	BPI	SCZ	OK	0.727691	0.725092	-0.00516115	-0.000462859	0.9959	0.99995	no
gene11721	gene11721	LPP	chr3:188151205-188890671	BPI	SCZ	OK	57.1736	45.8072	-0.319774	-0.237473	0.50945	0.99995	no
gene11722	gene11722	FLJ42393	chr3:188151205-188890671	BPI	SCZ	OK	3.83583	2.95951	-0.374177	-0.0613312	0.677	0.99995	no
gene11723	gene11723	LPP-AS1	chr3:188151205-188890671	BPI	SCZ	OK	1.5954	0.806465	-0.984235	-0.0391003	0.3163	0.99995	no
gene11724	gene11724	MIR28	chr3:188151205-188890671	BPI	SCZ	NOTEST	0	0	0	0	1	1	no
gene11725	gene11725	TPRG1-AS1	chr3:188941714-188957657	BPI	SCZ	NOTEST	0.541648	0.248796	-1.12239	0	1	1	no
gene11726	gene11726	LOC107986168	chr3:188941714-188957657	BPI	SCZ	NOTEST	0.388478	0.270269	-0.523439	0	1	1	no
gene11727	gene11727	LOC647299	chr3:188989184-188990314	BPI	SCZ	NOTEST	0.300655	0.465592	0.630955	0	1	1	no
gene11728	gene11728	LOC107986167	chr3:188992206-189325304	BPI	SCZ	NOTEST	0.587834	0.3391	-0.7937	0	1	1	no
gene11729	gene11729	TPRG1	chr3:188992206-189325304	BPI	SCZ	OK	1.41182	1.071	-0.3986	-0.271127	0.45875	0.99995	no
gene11730	gene11730	TPRG1-AS2	chr3:188992206-189325304	BPI	SCZ	NOTEST	0.120699	0.122156	0.0173014	0	1	1	no
gene11731	gene11731	LOC105374270	chr3:189455150-189478306	BPI	SCZ	NOTEST	0.0368352	0.0371211	0.0111541	0	1	1	no
gene11732	gene11732	LOC107986169	chr3:189490230-189568246	BPI	SCZ	NOTEST	0.0345616	0.0352364	0.0278957	0	1	1	no
gene11733	gene11733	TP63	chr3:189597114-189897279	BPI	SCZ	OK	14.5187	16.8228	0.212503	0.2279	0.5531	0.99995	no
gene11734	gene11734	MIR944	chr3:189597114-189897279	BPI	SCZ	NOTEST	0	0	0	0	1	1	no
gene11735	gene11735	P3H2	chr3:189956727-190144846	BPI	SCZ	OK	3.64061	4.63478	0.348321	0.338725	0.3478	0.99995	no
gene11737	gene11737	P3H2-AS1	chr3:189956727-190144846	BPI	SCZ	OK	2.14905	1.73592	-0.307993	-0.0962798	0.82815	0.99995	no
gene1174	gene1174	UBE2V1P8	chr1:40942041-40942518	BPI	SCZ	NOTEST	0	0.0310926	inf	0	1	1	no
gene11740	gene11740	LOC107986170	chr3:190280289-190322446	BPI	SCZ	OK	1.59403	1.89407	0.248815	0.102961	0.91425	0.99995	no
gene11741	gene11741	CLDN1	chr3:190280289-190322446	BPI	SCZ	OK	18.5215	20.0674	0.11565	0.158045	0.65	0.99995	no
gene11742	gene11742	CLDN16	chr3:190387871-190412143	BPI	SCZ	NOTEST	0.248641	0.25308	0.0255278	0	1	1	no
gene11743	gene11743	TMEM207	chr3:190428654-190449876	BPI	SCZ	NOTEST	0.174263	0.0365376	-2.25381	0	1	1	no
gene11744	gene11744	IL1RAP	chr3:190514050-190657197	BPI	SCZ	OK	12.4565	13.6858	0.135775	0.171	0.6381	0.99995	no
gene11746	gene11746	RN7SKP296	chr3:190514050-190657197	BPI	SCZ	OK	3.57773	2.79219	-0.357647	-0.0394262	0.70115	0.99995	no
gene11747	gene11747	LOC105374272	chr3:190696277-190699390	BPI	SCZ	NOTEST	0	0	0	0	1	1	no
gene11748	gene11748	CCT6P4	chr3:190714707-190717377	BPI	SCZ	NOTEST	0	0	0	0	1	1	no
gene1175	gene1175	CTPS1	chr1:40979298-41012565	BPI	SCZ	OK	7.78333	7.38826	-0.0751544	-0.0867504	0.82815	0.99995	no
gene11750	gene11750	GMNC	chr3:190843270-190864200	BPI	SCZ	NOTEST	0.0542772	0.247778	2.19063	0	1	1	no
gene11751	gene11751	SNAR-I	chr3:190877929-190878050	BPI	SCZ	NOTEST	0	0	0	0	1	1	no
gene11752	gene11752	LOC107986171	chr3:191156152-191169185	BPI	SCZ	NOTEST	0.13004	0.29172	1.16562	0	1	1	no
gene11753	gene11753	OSTN	chr3:191199059-191265601	BPI	SCZ	NOTEST	0.158844	0.216254	0.445119	0	1	1	no
gene11754	gene11754	OSTN-AS1	chr3:191199059-191265601	BPI	SCZ	NOTEST	0.0109709	0	#NAME?	0	1	1	no
gene11755	gene11755	UTS2B	chr3:191267154-191398670	BPI	SCZ	NOTEST	0.338607	0.239911	-0.497109	0	1	1	no
gene11756	gene11756	CCDC50	chr3:191267154-191398670	BPI	SCZ	OK	18.4141	14.8856	-0.306892	-0.32944	0.3746	0.99995	no
gene11757	gene11757	LINCR-0002	chr3:191425523-191590356	BPI	SCZ	NOTEST	0.0971633	0.0797671	-0.284617	0	1	1	no
gene11758	gene11758	PYDC2	chr3:191425523-191590356	BPI	SCZ	NOTEST	0	0.0325844	inf	0	1	1	no
gene11759	gene11759	LOC105374275	chr3:191748641-191759658	BPI	SCZ	NOTEST	0	0	0	0	1	1	no
gene1176	gene1176	SLFNL1-AS1	chr1:41014589-41242155	BPI	SCZ	OK	0.843304	0.843577	0.000466739	0.000194583	0.98815	0.99995	no
gene11760	gene11760	LOC105374276	chr3:191781069-191808560	BPI	SCZ	NOTEST	0	0	0	0	1	1	no
gene11762	gene11762	LOC105374277	chr3:192005063-192037436	BPI	SCZ	NOTEST	0	0	0	0	1	1	no
gene11763	gene11763	RN7SKP222	chr3:192093123-192093378	BPI	SCZ	NOTEST	0	0	0	0	1	1	no
gene11764	gene11764	FGF12	chr3:192139392-192727599	BPI	SCZ	NOTEST	0.419477	0.401099	-0.0646359	0	1	1	no
gene11765	gene11765	FGF12-AS1	chr3:192139392-192727599	BPI	SCZ	NOTEST	0.0198706	0	#NAME?	0	1	1	no
gene11766	gene11766	FGF12-AS3	chr3:192139392-192727599	BPI	SCZ	NOTEST	0.147846	0.108326	-0.448718	0	1	1	no
gene11767	gene11767	LOC107986028	chr3:192139392-192727599	BPI	SCZ	NOTEST	0.25082	0.166719	-0.589232	0	1	1	no
gene11768	gene11768	LOC107986056	chr3:192727722-192745186	BPI	SCZ	NOTEST	0.170873	0.069025	-1.30773	0	1	1	no
gene1177	gene1177	SLFNL1	chr1:41014589-41242155	BPI	SCZ	OK	1.82114	2.09814	0.204271	0.0967219	0.6939	0.99995	no
gene11770	gene11770	MB21D2	chr3:192796814-192918161	BPI	SCZ	OK	5.26699	4.33937	-0.279494	-0.312722	0.366	0.99995	no
gene11771	gene11771	VEZF1P1	chr3:193153536-193157299	BPI	SCZ	NOTEST	0	0	0	0	1	1	no
gene11772	gene11772	LOC105374280	chr3:193237468-193241029	BPI	SCZ	NOTEST	0.505174	0.587622	0.218109	0	1	1	no
gene11773	gene11773	HRASLS	chr3:193241127-193378824	BPI	SCZ	OK	0.515277	1.21907	1.24236	0.497731	0.23775	0.99995	no
gene11774	gene11774	MGC2889	chr3:193241127-193378824	BPI	SCZ	NOTEST	0.17017	0.456605	1.42397	0	1	1	no
gene11775	gene11775	ATP13A5	chr3:193241127-193378824	BPI	SCZ	NOTEST	0.0484436	0.127711	1.39851	0	1	1	no
gene11776	gene11776	ATP13A5-AS1	chr3:193241127-193378824	BPI	SCZ	NOTEST	0.00914568	0.024291	1.40926	0	1	1	no
gene11777	gene11777	ATP13A4	chr3:193398966-193581725	BPI	SCZ	OK	2.99106	2.27023	-0.397815	-0.401088	0.3291	0.99995	no
gene11778	gene11778	ATP13A4-AS1	chr3:193398966-193581725	BPI	SCZ	NOTEST	0.339284	0.211992	-0.678487	0	1	1	no
gene1178	gene1178	SCMH1	chr1:41014589-41242155	BPI	SCZ	OK	12.6332	11.9981	-0.0744116	-0.0933113	0.81525	0.99995	no
gene11780	gene11780	OPA1	chr3:193593143-193697811	BPI	SCZ	OK	14.4783	14.6715	0.0191306	0.0290862	0.94075	0.99995	no
gene11781	gene11781	OPA1-AS1	chr3:193593143-193697811	BPI	SCZ	NOTEST	0.367111	0.556083	0.599083	0	1	1	no
gene11782	gene11782	LOC102724808	chr3:193593143-193697811	BPI	SCZ	OK	1.52822	1.64583	0.106964	0.0201319	0.8753	0.99995	no
gene11784	gene11784	LOC105374282	chr3:193770958-193772372	BPI	SCZ	NOTEST	0	0	0	0	1	1	no
gene11785	gene11785	LOC105374283	chr3:193787251-193792084	BPI	SCZ	NOTEST	0	0	0	0	1	1	no
gene11786	gene11786	LOC105374284	chr3:193832778-193838019	BPI	SCZ	OK	1.20483	1.27117	0.0773289	0.0398625	0.9201	0.99995	no
gene11787	gene11787	LOC105374285	chr3:193840598-193844009	BPI	SCZ	OK	2.5863	1.32837	-0.961229	-0.760545	0.02495	0.9966	no
gene11788	gene11788	LOC105374287	chr3:193849049-193942349	BPI	SCZ	NOTEST	0.0758132	0.066822	-0.182125	0	1	1	no
gene11789	gene11789	LOC105374286	chr3:193849049-193942349	BPI	SCZ	NOTEST	0.0796129	0.0293595	-1.43918	0	1	1	no
gene11790	gene11790	LOC647323	chr3:193957371-194003659	BPI	SCZ	NOTEST	0.0113151	0.0325656	1.5251	0	1	1	no
gene11791	gene11791	DPPA2P3	chr3:193957371-194003659	BPI	SCZ	NOTEST	0.0932562	0.104577	0.165292	0	1	1	no
gene11792	gene11792	LOC285389	chr3:194005455-194123474	BPI	SCZ	NOTEST	0.0674532	0.194322	1.52649	0	1	1	no
gene11793	gene11793	LOC102724877	chr3:194005455-194123474	BPI	SCZ	NOTEST	0.0363177	0.0619637	0.77075	0	1	1	no
gene11794	gene11794	LOC105374288	chr3:194005455-194123474	BPI	SCZ	NOTEST	0.0454396	0.0480583	0.0808375	0	1	1	no
gene11795	gene11795	HES1	chr3:194136141-194138612	BPI	SCZ	OK	28.2551	22.9379	-0.300778	-0.382724	0.27965	0.99995	no
gene11797	gene11797	LOC107986172	chr3:194159792-194162285	BPI	SCZ	NOTEST	0.224303	0.0438855	-2.35363	0	1	1	no
gene11798	gene11798	LOC100505920	chr3:194203015-194257772	BPI	SCZ	NOTEST	0.19106	0.272904	0.514367	0	1	1	no
gene11799	gene11799	LOC101929337	chr3:194203015-194257772	BPI	SCZ	NOTEST	0.0242704	0.0283068	0.221953	0	1	1	no
gene118	gene118	LOC100288379	chr1:1661477-1699202	BPI	SCZ	OK	1.67969	2.40555	0.518177	0.08254	0.5822	0.99995	no
gene11800	gene11800	LOC105374289	chr3:194276587-194291532	BPI	SCZ	NOTEST	0.128459	0.105588	-0.282861	0	1	1	no
gene11801	gene11801	LINC00887	chr3:194301198-194312804	BPI	SCZ	NOTEST	0.122221	0.130514	0.0947134	0	1	1	no
gene11802	gene11802	CPN2	chr3:194339764-194351387	BPI	SCZ	NOTEST	0.0601646	0.0390476	-0.623681	0	1	1	no
gene11803	gene11803	LRRC15	chr3:194355246-194369743	BPI	SCZ	OK	0.910647	1.64152	0.850067	0.670961	0.063	0.99995	no
gene11804	gene11804	GP5	chr3:194394820-194399266	BPI	SCZ	NOTEST	0.0614103	0.0444633	-0.465864	0	1	1	no
gene11805	gene11805	ATP13A3	chr3:194402673-194487006	BPI	SCZ	OK	18.3245	17.5343	-0.0635975	-0.097519	0.7964	0.99995	no
gene11806	gene11806	LINC00884	chr3:194487139-194488545	BPI	SCZ	NOTEST	0.530761	0.394687	-0.427353	0	1	1	no
gene11808	gene11808	RPL23AP93	chr3:194562926-194564012	BPI	SCZ	NOTEST	0	0.0530489	inf	0	1	1	no
gene11809	gene11809	TMEM44-AS1	chr3:194584267-194633819	BPI	SCZ	OK	1.20859	1.37159	0.182524	0.0655432	0.86115	0.99995	no
gene1181	gene1181	FOXO6	chr1:41361930-41383591	BPI	SCZ	OK	0.886559	1.34515	0.601478	0.401719	0.25295	0.99995	no
gene11810	gene11810	TMEM44	chr3:194584267-194633819	BPI	SCZ	OK	5.72379	5.08966	-0.169402	-0.167867	0.65305	0.99995	no
gene11811	gene11811	LOC105374291	chr3:194584267-194633819	BPI	SCZ	OK	0.63607	0.63432	-0.00397445	-0.000697326	0.9845	0.99995	no
gene11812	gene11812	LSG1	chr3:194640787-194672477	BPI	SCZ	OK	9.31318	8.90563	-0.0645553	-0.084672	0.81205	0.99995	no
gene11813	gene11813	FAM43A	chr3:194685892-194689037	BPI	SCZ	OK	1.58886	2.34146	0.559418	0.483487	0.14135	0.99995	no
gene11814	gene11814	LOC105374292	chr3:194705547-194826859	BPI	SCZ	NOTEST	0.00497192	0.00400445	-0.312201	0	1	1	no
gene11815	gene11815	LOC100507391	chr3:194705547-194826859	BPI	SCZ	NOTEST	0.00731121	0.0141556	0.953188	0	1	1	no
gene11816	gene11816	LOC285303	chr3:194705547-194826859	BPI	SCZ	NOTEST	0	0.00962374	inf	0	1	1	no
gene11817	gene11817	LOC105374293	chr3:194705547-194826859	BPI	SCZ	NOTEST	0.0228135	0	#NAME?	0	1	1	no
gene11818	gene11818	LOC107986174	chr3:194835608-194841132	BPI	SCZ	NOTEST	0.00927813	0.00424198	-1.1291	0	1	1	no
gene11819	gene11819	LOC107986173	chr3:194848200-194853903	BPI	SCZ	NOTEST	0	0	0	0	1	1	no
gene1182	gene1182	LOC101929901	chr1:41361930-41383591	BPI	SCZ	OK	0.711077	0.974452	0.454586	0.0927353	0.70385	0.99995	no
gene11820	gene11820	LOC105374294	chr3:194981582-194998957	BPI	SCZ	NOTEST	0	0	0	0	1	1	no
gene11821	gene11821	LOC105374295	chr3:195005768-195014907	BPI	SCZ	NOTEST	0	0.0189366	inf	0	1	1	no
gene11822	gene11822	XXYLT1	chr3:195068275-195271166	BPI	SCZ	OK	8.33566	8.75375	0.0706053	0.0799229	0.82985	0.99995	no
gene11823	gene11823	XXYLT1-AS1	chr3:195068275-195271166	BPI	SCZ	NOTEST	0	0.0161802	inf	0	1	1	no
gene11824	gene11824	MIR3137	chr3:195068275-195271166	BPI	SCZ	NOTEST	0	0	0	0	1	1	no
gene11825	gene11825	RN7SL36P	chr3:195068275-195271166	BPI	SCZ	OK	0.46532	0.850891	0.870751	0.0849933	0.485	0.99995	no
gene11826	gene11826	XXYLT1-AS2	chr3:195068275-195271166	BPI	SCZ	NOTEST	0.46527	0.475805	0.0323028	0	1	1	no
gene11827	gene11827	LOC105374296	chr3:195068275-195271166	BPI	SCZ	NOTEST	0.516989	0.466488	-0.148291	0	1	1	no
gene11828	gene11828	RNU6-25P	chr3:195068275-195271166	BPI	SCZ	NOTEST	0	0	0	0	1	1	no
gene11829	gene11829	ACAP2	chr3:195274735-195443176	BPI	SCZ	OK	15.9355	15.8145	-0.0110023	-0.0164384	0.96365	0.99995	no
gene1183	gene1183	LOC105378678	chr1:41428211-41464911	BPI	SCZ	NOTEST	0.137421	0.237281	0.787996	0	1	1	no
gene11831	gene11831	PPP1R2	chr3:195514421-195543401	BPI	SCZ	OK	19.0212	17.7265	-0.101702	-0.108128	0.7581	0.99995	no
gene11834	gene11834	RPL24P6	chr3:195554569-195555127	BPI	SCZ	NOTEST	0.0535392	0	#NAME?	0	1	1	no
gene11835	gene11835	APOD	chr3:195568701-195584205	BPI	SCZ	OK	2.62481	2.67857	0.0292476	0.0148298	0.96555	0.99995	no
gene11836	gene11836	MUC20P1	chr3:195618624-195620237	BPI	SCZ	OK	3.01828	4.20534	0.478496	0.345579	0.3362	0.99995	no
gene11837	gene11837	LOC107986029	chr3:195623917-195625834	BPI	SCZ	OK	0.66346	1.5145	1.19076	0.604419	0.07	0.99995	no
gene11838	gene11838	LOC105374298	chr3:195635502-195640642	BPI	SCZ	NOTEST	0	0	0	0	1	1	no
gene11839	gene11839	LOC105374297	chr3:195646695-195652159	BPI	SCZ	NOTEST	0	0	0	0	1	1	no
gene11840	gene11840	LOC100288016	chr3:195646695-195652159	BPI	SCZ	NOTEST	0	0	0	0	1	1	no
gene11841	gene11841	SDHAP2	chr3:195658038-195711875	BPI	SCZ	NOTEST	0	0	0	0	1	1	no
gene11842	gene11842	LINC00969	chr3:195658038-195711875	BPI	SCZ	NOTEST	0	0	0	0	1	1	no
gene11843	gene11843	MIR570	chr3:195658038-195711875	BPI	SCZ	NOTEST	0	0	0	0	1	1	no
gene11844	gene11844	MUC20	chr3:195720881-195733553	BPI	SCZ	NOTEST	0	0	0	0	1	1	no
gene11845	gene11845	MUC4	chr3:195746764-195811973	BPI	SCZ	NOTEST	0	0	0	0	1	1	no
gene11846	gene11846	LOC105374299	chr3:195815705-195818776	BPI	SCZ	NOTEST	0	0	0	0	1	1	no
gene11847	gene11847	LOC101929697	chr3:195836454-195860404	BPI	SCZ	NOTEST	0.244881	0.0537917	-2.18663	0	1	1	no
gene11848	gene11848	LOC107984010	chr3:195836454-195860404	BPI	SCZ	NOTEST	0.0502578	0.0164902	-1.60774	0	1	1	no
gene11849	gene11849	LOC100419880	chr3:195836454-195860404	BPI	SCZ	NOTEST	0	0.011681	inf	0	1	1	no
gene1185	gene1185	EDN2	chr1:41478774-41484699	BPI	SCZ	OK	0.663654	1.00836	0.603502	0.288132	0.40665	0.99995	no
gene11850	gene11850	TNK2	chr3:195863363-195909009	BPI	SCZ	OK	4.77784	5.26678	0.140562	0.170188	0.65835	0.99995	no
gene11851	gene11851	MIR6829	chr3:195863363-195909009	BPI	SCZ	NOTEST	0	0	0	0	1	1	no
gene11853	gene11853	LOC727978	chr3:195935574-195941723	BPI	SCZ	OK	0.991082	1.18606	0.259105	0.188055	0.59485	0.99995	no
gene11854	gene11854	LOC100133326	chr3:195935574-195941723	BPI	SCZ	NOTEST	0	0	0	0	1	1	no
gene11855	gene11855	SDHAP1	chr3:195959920-195990279	BPI	SCZ	OK	4.73021	5.15187	0.123192	0.125678	0.72245	0.99995	no
gene11856	gene11856	LOC105374301	chr3:195996278-196002217	BPI	SCZ	NOTEST	0.330854	0.40175	0.280105	0	1	1	no
gene11857	gene11857	LOC100131360	chr3:195996278-196002217	BPI	SCZ	NOTEST	0.264777	0.331551	0.324454	0	1	1	no
gene11858	gene11858	LOC105374300	chr3:196018634-196035453	BPI	SCZ	NOTEST	0.0731879	0.103488	0.499781	0	1	1	no
gene11859	gene11859	LOC107986030	chr3:196018634-196035453	BPI	SCZ	NOTEST	0.039514	0.0366794	-0.107394	0	1	1	no
gene1186	gene1186	HIVEP3	chr1:41506364-42035925	BPI	SCZ	OK	2.74145	2.41166	-0.184909	-0.137929	0.75195	0.99995	no
gene11860	gene11860	TFRC	chr3:196049283-196082161	BPI	SCZ	OK	32.0645	25.6609	-0.321404	-0.476186	0.1766	0.99995	no
gene11861	gene11861	RNU7-18P	chr3:196049283-196082161	BPI	SCZ	NOTEST	0	0	0	0	1	1	no
gene11862	gene11862	LINC00885	chr3:196142635-196160890	BPI	SCZ	NOTEST	0.227775	0.240012	0.0754988	0	1	1	no
gene11863	gene11863	LOC105374303	chr3:196192767-196194041	BPI	SCZ	NOTEST	0	0.0159652	inf	0	1	1	no
gene11864	gene11864	ZDHHC19	chr3:196197442-196211437	BPI	SCZ	NOTEST	0.110284	0.063888	-0.78761	0	1	1	no
gene11865	gene11865	LOC105374304	chr3:196213615-196233430	BPI	SCZ	NOTEST	0.271522	0.345527	0.347726	0	1	1	no
gene11866	gene11866	SLC51A	chr3:196213615-196233430	BPI	SCZ	OK	2.69513	2.5992	-0.0522887	-0.0322565	0.9297	0.99995	no
gene11867	gene11867	PCYT1A	chr3:196237744-196287752	BPI	SCZ	OK	14.7385	12.0376	-0.292047	-0.369861	0.2832	0.99995	no
gene11868	gene11868	TCTEX1D2	chr3:196291218-196338420	BPI	SCZ	OK	5.01142	5.92498	0.241591	0.127908	0.71605	0.99995	no
gene11869	gene11869	TM4SF19-TCTEX1D2	chr3:196291218-196338420	BPI	SCZ	NOTEST	0.0645175	0.0436389	-0.564077	0	1	1	no
gene11870	gene11870	LOC107986031	chr3:196291218-196338420	BPI	SCZ	OK	1.40086	1.86345	0.411666	0.197227	0.70215	0.99995	no
gene11871	gene11871	TM4SF19-AS1	chr3:196291218-196338420	BPI	SCZ	NOTEST	0.330207	0.289393	-0.190339	0	1	1	no
gene11872	gene11872	TM4SF19	chr3:196291218-196338420	BPI	SCZ	NOTEST	0.36301	0.295954	-0.294636	0	1	1	no
gene11874	gene11874	UBXN7	chr3:196347658-196454323	BPI	SCZ	OK	11.6302	11.4303	-0.0250057	-0.033761	0.91965	0.99995	no
gene11878	gene11878	UBXN7-AS1	chr3:196347658-196454323	BPI	SCZ	OK	0.870208	1.00775	0.2117	0.0390016	0.8258	0.99995	no
gene11879	gene11879	RNF168	chr3:196468782-196503768	BPI	SCZ	OK	8.12612	7.88713	-0.0430676	-0.0599809	0.85845	0.99995	no
gene11880	gene11880	LOC105374306	chr3:196468782-196503768	BPI	SCZ	OK	0.708142	1.44139	1.02535	0.133329	0.30015	0.99995	no
gene11881	gene11881	LOC105374307	chr3:196505819-196515366	BPI	SCZ	NOTEST	0	0	0	0	1	1	no
gene11882	gene11882	SMCO1	chr3:196505819-196515366	BPI	SCZ	NOTEST	0.00233124	0.00741877	1.67008	0	1	1	no
gene11883	gene11883	RPS29P3	chr3:196536494-196536792	BPI	SCZ	NOTEST	0.0284869	0	#NAME?	0	1	1	no
gene11884	gene11884	WDR53	chr3:196554187-196568542	BPI	SCZ	OK	2.92208	2.62577	-0.154258	-0.108802	0.76265	0.99995	no
gene11885	gene11885	FBXO45	chr3:196568853-196589059	BPI	SCZ	OK	2.67343	3.14562	0.234655	0.263482	0.45695	0.99995	no
gene11886	gene11886	LINC01063	chr3:196631503-196632587	BPI	SCZ	NOTEST	0.148753	0.06226	-1.25654	0	1	1	no
gene11887	gene11887	NRROS	chr3:196639695-196662004	BPI	SCZ	OK	1.00902	0.771816	-0.386632	-0.217806	0.4802	0.99995	no
gene11888	gene11888	CEP19	chr3:196706272-196712294	BPI	SCZ	OK	0.880638	1.22688	0.478372	0.35395	0.4465	0.99995	no
gene1189	gene1189	GUCA2B	chr1:42153420-42155824	BPI	SCZ	NOTEST	0.107131	0.100815	-0.0876599	0	1	1	no
gene11890	gene11890	PIGX	chr3:196712373-196736007	BPI	SCZ	OK	4.05358	4.19534	0.0495935	0.0495677	0.89075	0.99995	no
gene11891	gene11891	PAK2	chr3:196739856-196832647	BPI	SCZ	OK	15.4715	16.1721	0.0638983	0.0971504	0.7834	0.99995	no
gene11894	gene11894	SENP5	chr3:196867855-196934714	BPI	SCZ	OK	12.9968	13.3001	0.033277	0.0460843	0.9035	0.99995	no
gene11895	gene11895	NCBP2	chr3:196935401-196942594	BPI	SCZ	OK	26.5919	26.193	-0.0218019	-0.0319164	0.9304	0.99995	no
gene11896	gene11896	NCBP2-AS2	chr3:196942622-196944013	BPI	SCZ	OK	5.46304	5.1891	-0.0742185	-0.0658029	0.85235	0.99995	no
gene11897	gene11897	PIGZ	chr3:196946342-196969411	BPI	SCZ	OK	5.2122	4.35982	-0.257625	-0.258906	0.4772	0.99995	no
gene11898	gene11898	RPSAP69	chr3:196986659-196988269	BPI	SCZ	NOTEST	0.115474	0.0781831	-0.562643	0	1	1	no
gene119	gene119	LOC107985731	chr1:1661477-1699202	BPI	SCZ	NOTEST	0.419019	0.135787	-1.62567	0	1	1	no
gene1190	gene1190	GUCA2A	chr1:42162690-42164724	BPI	SCZ	OK	2.63781	3.47632	0.398219	0.216291	0.49705	0.99995	no
gene11900	gene11900	MELTF	chr3:197001739-197029816	BPI	SCZ	OK	10.4047	4.53851	-1.19694	-1.25081	0.0039	0.354953	no
gene11901	gene11901	MFI2-AS1	chr3:197001739-197029816	BPI	SCZ	OK	1.76041	1.74807	-0.0101542	-0.00313477	0.993	0.99995	no
gene11902	gene11902	DLG1	chr3:197042559-197303751	BPI	SCZ	OK	27.3077	23.5744	-0.212088	-0.309322	0.4381	0.99995	no
gene11903	gene11903	MIR4797	chr3:197042559-197303751	BPI	SCZ	NOTEST	0	0	0	0	1	1	no
gene11904	gene11904	DLG1-AS1	chr3:197042559-197303751	BPI	SCZ	NOTEST	0.181137	0.214384	0.243119	0	1	1	no
gene11905	gene11905	LOC101926923	chr3:197333676-197338935	BPI	SCZ	NOTEST	0.00905772	0	#NAME?	0	1	1	no
gene11906	gene11906	LOC105374308	chr3:197419855-197458406	BPI	SCZ	NOTEST	0	0	0	0	1	1	no
gene11907	gene11907	LOC105374309	chr3:197477985-197479651	BPI	SCZ	NOTEST	0	0.0136407	inf	0	1	1	no
gene11908	gene11908	LOC100129516	chr3:197505261-197506747	BPI	SCZ	NOTEST	0	0	0	0	1	1	no
gene11909	gene11909	BDH1	chr3:197509782-197573323	BPI	SCZ	OK	2.16331	1.84222	-0.231796	-0.191624	0.5358	0.99995	no
gene1191	gene1191	FOXJ3	chr1:42176538-42335877	BPI	SCZ	OK	14.8972	14.4785	-0.0411287	-0.0599254	0.86955	0.99995	no
gene11911	gene11911	LOC220729	chr3:197614026-197627881	BPI	SCZ	OK	8.03732	8.64295	0.10481	0.106343	0.76725	0.99995	no
gene11912	gene11912	LOC100131868	chr3:197634074-197634427	BPI	SCZ	OK	2.85714	1.77805	-0.684275	-0.357232	0.32215	0.99995	no
gene11913	gene11913	LOC107986175	chr3:197637004-197638438	BPI	SCZ	OK	1.12344	1.1802	0.0711046	0.0362313	0.9183	0.99995	no
gene11914	gene11914	LOC107986176	chr3:197638438-197640451	BPI	SCZ	OK	2.4167	2.54078	0.0722319	0.0504132	0.8871	0.99995	no
gene11915	gene11915	RUBCN	chr3:197670212-197784446	BPI	SCZ	OK	4.03733	4.30754	0.0934597	0.0766439	0.84085	0.99995	no
gene11916	gene11916	MIR922	chr3:197670212-197784446	BPI	SCZ	NOTEST	0	0	0	0	1	1	no
gene11917	gene11917	FYTTD1	chr3:197670212-197784446	BPI	SCZ	OK	15.4557	16.2994	0.0766722	0.0931293	0.8003	0.99995	no
gene11918	gene11918	LRCH3	chr3:197790854-197960019	BPI	SCZ	OK	13.4959	14.2936	0.0828497	0.0518403	0.87845	0.99995	no
gene11919	gene11919	LOC105374310	chr3:197790854-197960019	BPI	SCZ	OK	1.64676	1.6135	-0.02943	-0.00261843	0.9733	0.99995	no
gene1192	gene1192	RIMKLA	chr1:42380796-42425813	BPI	SCZ	NOTEST	0.392501	0.589496	0.586787	0	1	1	no
gene11920	gene11920	RPL17P18	chr3:197790854-197960019	BPI	SCZ	OK	3.58445	3.58214	-0.000932568	-0.000117428	0.99665	0.99995	no
gene11921	gene11921	IQCG	chr3:197790854-197960019	BPI	SCZ	OK	4.95043	5.58302	0.173491	0.0481768	0.7437	0.99995	no
gene11923	gene11923	RPL35A	chr3:197790854-197960019	BPI	SCZ	OK	582.212	658.863	0.178433	0.235426	0.5134	0.99995	no
gene11924	gene11924	LMLN	chr3:197960199-198043720	BPI	SCZ	OK	1.67376	1.90152	0.18406	0.195047	0.595	0.99995	no
gene11925	gene11925	LMLN-AS1	chr3:197960199-198043720	BPI	SCZ	NOTEST	0.0903808	0.0557972	-0.695824	0	1	1	no
gene11926	gene11926	ANKRD18DP	chr3:198057530-198080671	BPI	SCZ	NOTEST	0	0	0	0	1	1	no
gene11928	gene11928	FRG2FP	chr3:198110108-198112057	BPI	SCZ	NOTEST	0	0	0	0	1	1	no
gene11929	gene11929	TUBB8P8	chr3:198119650-198120864	BPI	SCZ	NOTEST	0.00732416	0.0407778	2.47705	0	1	1	no
gene1193	gene1193	RPS15AP8	chr1:42380796-42425813	BPI	SCZ	NOTEST	0.0700266	0.142847	1.0285	0	1	1	no
gene11930	gene11930	FAM157A	chr3:198152154-198198958	BPI	SCZ	NOTEST	0.110841	0.079061	-0.487453	0	1	1	no
gene11931	gene11931	LOC107986177	chr3:198152154-198198958	BPI	SCZ	NOTEST	0	0	0	0	1	1	no
gene11932	gene11932	GTF2IP18	chr3:198152154-198198958	BPI	SCZ	OK	1.47692	1.7584	0.25167	0.104737	0.88775	0.99995	no
gene11935	gene11935	CICP6	chr3:198222575-198226350	BPI	SCZ	NOTEST	0	0	0	0	1	1	no
gene11937	gene11937	LOC105379426	chr3_GL000221v1_random:85-80022	BPI	SCZ	NOTEST	0.277512	0.464504	0.74314	0	1	1	no
gene11938	gene11938	LOC101928669	chr3_GL000221v1_random:85-80022	BPI	SCZ	OK	0.493367	0.730926	0.567065	0.173666	0.3774	0.99995	no
gene11939	gene11939	LOC101059949	chr3_GL000221v1_random:85-80022	BPI	SCZ	NOTEST	0.479066	0.394755	-0.279266	0	1	1	no
gene1194	gene1194	ZMYND12	chr1:42430328-42456267	BPI	SCZ	NOTEST	0.424049	0.438127	0.0471154	0	1	1	no
gene11940	gene11940	LOC107987361	chr3_GL000221v1_random:85-80022	BPI	SCZ	NOTEST	0.00923922	0.0197435	1.09554	0	1	1	no
gene11941	gene11941	LOC105374377	chr4:48203-51521	BPI	SCZ	NOTEST	0.00239961	0	#NAME?	0	1	1	no
gene11942	gene11942	ZNF595	chr4:53275-88211	BPI	SCZ	OK	5.22016	6.19055	0.245973	0.278456	0.43535	0.99995	no
gene11944	gene11944	ZNF718	chr4:124246-202306	BPI	SCZ	OK	5.09686	4.94397	-0.0439389	-0.042302	0.89015	0.99995	no
gene11946	gene11946	ZNF876P	chr4:212599-255985	BPI	SCZ	OK	1.93156	2.23921	0.213223	0.161193	0.62505	0.99995	no
gene11947	gene11947	LOC107986244	chr4:212599-255985	BPI	SCZ	OK	0.549913	0.832702	0.598597	0.116897	0.59105	0.99995	no
gene11949	gene11949	ZNF732	chr4:270674-305321	BPI	SCZ	OK	1.71317	2.13722	0.319063	0.229138	0.52475	0.99995	no
gene1195	gene1195	PPCS	chr1:42456340-42473381	BPI	SCZ	OK	15.215	13.5998	-0.161909	-0.196201	0.59855	0.99995	no
gene11950	gene11950	LOC105374336	chr4:307334-310074	BPI	SCZ	OK	0.776219	0.864409	0.155249	0.0787162	0.83045	0.99995	no
gene11951	gene11951	ZNF141	chr4:336994-377071	BPI	SCZ	OK	12.9216	13.2538	0.0366143	0.0407883	0.90845	0.99995	no
gene11952	gene11952	MIR571	chr4:336994-377071	BPI	SCZ	NOTEST	0	0	0	0	1	1	no
gene11954	gene11954	ABCA11P	chr4:425434-499171	BPI	SCZ	OK	5.3416	4.57985	-0.221971	-0.122259	0.7224	0.99995	no
gene11956	gene11956	ZNF721	chr4:425434-499171	BPI	SCZ	OK	9.96597	9.59259	-0.0550894	-0.0724447	0.83765	0.99995	no
gene11958	gene11958	PIGG	chr4:499199-539921	BPI	SCZ	OK	11.9841	11.9598	-0.00292701	-0.00382287	0.991	0.99995	no
gene11959	gene11959	LOC105374338	chr4:577026-584529	BPI	SCZ	NOTEST	0.22255	0.272052	0.28975	0	1	1	no
gene1196	gene1196	RPS3AP11	chr1:42491714-42492513	BPI	SCZ	NOTEST	0.0669956	0.050945	-0.395126	0	1	1	no
gene11960	gene11960	PDE6B	chr4:587592-670892	BPI	SCZ	OK	2.44795	2.77048	0.178562	0.143863	0.70065	0.99995	no
gene11961	gene11961	LOC101928521	chr4:587592-670892	BPI	SCZ	NOTEST	0.15419	0.395341	1.35839	0	1	1	no
gene11962	gene11962	ATP5I	chr4:672435-689468	BPI	SCZ	OK	148.027	152.528	0.0432095	0.0491259	0.8847	0.99995	no
gene11963	gene11963	MYL5	chr4:672435-689468	BPI	SCZ	OK	7.34648	6.33396	-0.213946	-0.119367	0.7477	0.99995	no
gene11964	gene11964	MFSD7	chr4:672435-689468	BPI	SCZ	OK	2.34418	1.8722	-0.324349	-0.144043	0.52335	0.99995	no
gene11965	gene11965	LOC107986245	chr4:694769-700629	BPI	SCZ	NOTEST	0.12614	0.0169977	-2.89162	0	1	1	no
gene11966	gene11966	PCGF3	chr4:705740-770980	BPI	SCZ	OK	14.2826	15.6625	0.133052	0.190553	0.5868	0.99995	no
gene11967	gene11967	LOC107986246	chr4:705740-770980	BPI	SCZ	OK	1.2118	1.4252	0.234012	0.0425151	0.79875	0.99995	no
gene11968	gene11968	LOC107986211	chr4:705740-770980	BPI	SCZ	OK	1.46322	1.53819	0.0720889	0.0340083	0.95145	0.99995	no
gene11969	gene11969	LOC100129917	chr4:780148-781848	BPI	SCZ	OK	7.51628	8.52065	0.180946	0.174197	0.59415	0.99995	no
gene1197	gene1197	TMSB4XP1	chr1:42499780-42500417	BPI	SCZ	OK	0.502512	0.603665	0.264591	0.130954	0.709	0.99995	no
gene11970	gene11970	CPLX1	chr4:784956-826157	BPI	SCZ	OK	0.489834	0.937284	0.936193	0.485199	0.2487	0.99995	no
gene11971	gene11971	LOC105374339	chr4:784956-826157	BPI	SCZ	NOTEST	0.228765	0.420914	0.879659	0	1	1	no
gene11972	gene11972	LOC105374340	chr4:841671-846821	BPI	SCZ	NOTEST	0.189317	0.257514	0.443847	0	1	1	no
gene11973	gene11973	GAK	chr4:849274-958656	BPI	SCZ	OK	13.6366	13.3769	-0.0277397	-0.0368668	0.91985	0.99995	no
gene11974	gene11974	LOC105374341	chr4:849274-958656	BPI	SCZ	OK	0.785392	0.905247	0.204899	0.049861	0.84095	0.99995	no
gene11975	gene11975	TMEM175	chr4:849274-958656	BPI	SCZ	OK	6.61249	6.76807	0.0335502	0.0188374	0.93725	0.99995	no
gene11976	gene11976	DGKQ	chr4:958883-973560	BPI	SCZ	OK	3.62713	3.44017	-0.0763498	-0.0848301	0.8089	0.99995	no
gene11977	gene11977	SLC26A1	chr4:979072-1004557	BPI	SCZ	OK	1.49911	1.63125	0.121875	0.0676061	0.8453	0.99995	no
gene11978	gene11978	IDUA	chr4:979072-1004557	BPI	SCZ	OK	3.62008	3.53962	-0.0324298	-0.0286493	0.9451	0.99995	no
gene11979	gene11979	FGFRL1	chr4:1011821-1026898	BPI	SCZ	OK	5.42717	8.275	0.60856	0.722057	0.04235	0.99995	no
gene1198	gene1198	CCDC30	chr1:42521239-42654664	BPI	SCZ	OK	1.07583	1.29646	0.269125	0.214881	0.66565	0.99995	no
gene11980	gene11980	LOC105374343	chr4:1036210-1051506	BPI	SCZ	NOTEST	0.0122141	0.0167893	0.458993	0	1	1	no
gene11981	gene11981	RNF212	chr4:1056247-1132975	BPI	SCZ	OK	3.51945	1.78591	-0.978695	-0.630827	0.03915	0.99995	no
gene11982	gene11982	LOC100421802	chr4:1056247-1132975	BPI	SCZ	OK	0.714486	0.479462	-0.575489	-0.145372	0.62575	0.99995	no
gene11983	gene11983	LOC105374344	chr4:1056247-1132975	BPI	SCZ	OK	0.876144	0.665754	-0.396178	-0.0805535	0.73705	0.99995	no
gene11984	gene11984	TMED11P	chr4:1056247-1132975	BPI	SCZ	NOTEST	0.358121	0.220913	-0.696969	0	1	1	no
gene11985	gene11985	SPON2	chr4:1166931-1208962	BPI	SCZ	OK	26.9759	23.4377	-0.202841	-0.250882	0.48945	0.99995	no
gene11986	gene11986	LOC100130872	chr4:1166931-1208962	BPI	SCZ	OK	1.402	1.07401	-0.384489	-0.178705	0.72975	0.99995	no
gene11987	gene11987	LOC101928548	chr4:1166931-1208962	BPI	SCZ	OK	0.845114	0.647135	-0.38508	-0.0546468	0.7092	0.99995	no
gene11988	gene11988	CTBP1-AS	chr4:1210119-1253007	BPI	SCZ	OK	1.17284	1.30741	0.156716	0.0421311	0.8866	0.99995	no
gene11989	gene11989	CTBP1	chr4:1210119-1253007	BPI	SCZ	OK	30.9037	33.1234	0.100068	0.115635	0.75255	0.99995	no
gene1199	gene1199	RNU6-536P	chr1:42521239-42654664	BPI	SCZ	NOTEST	0	0	0	0	1	1	no
gene11990	gene11990	CTBP1-AS2	chr4:1210119-1253007	BPI	SCZ	OK	3.45349	3.84549	0.155112	0.0623049	0.9316	0.99995	no
gene11991	gene11991	LOC105374347	chr4:1284449-1289704	BPI	SCZ	NOTEST	0.0451564	0.057455	0.347501	0	1	1	no
gene11992	gene11992	LOC105374346	chr4:1284449-1289704	BPI	SCZ	NOTEST	0.44828	0.157461	-1.5094	0	1	1	no
gene11993	gene11993	MAEA	chr4:1289850-1340148	BPI	SCZ	OK	18.6117	16.862	-0.142439	-0.189564	0.61455	0.99995	no
gene11994	gene11994	UVSSA	chr4:1345661-1388049	BPI	SCZ	OK	8.14429	8.62511	0.082755	0.106808	0.7951	0.99995	no
gene11995	gene11995	CRIPAK	chr4:1391551-1395994	BPI	SCZ	OK	2.05372	2.16326	0.0749631	0.0742074	0.824	0.99995	no
gene11996	gene11996	NKX1-1	chr4:1402931-1406442	BPI	SCZ	NOTEST	0	0	0	0	1	1	no
gene11997	gene11997	LOC105374348	chr4:1500990-1503552	BPI	SCZ	NOTEST	0	0	0	0	1	1	no
gene11998	gene11998	LOC107986247	chr4:1546821-1550572	BPI	SCZ	NOTEST	0.0295488	0.0186629	-0.662929	0	1	1	no
gene11999	gene11999	FAM53A	chr4:1574054-1684313	BPI	SCZ	NOTEST	0.52723	0.531135	0.0106461	0	1	1	no
gene12	gene12	CICP27	chr1:91168-267354	BPI	SCZ	NOTEST	0.0612613	0.086978	0.505676	0	1	1	no
gene120	gene120	MMP23A	chr1:1699938-1701808	BPI	SCZ	NOTEST	0.0111168	0.0204058	0.876231	0	1	1	no
gene1200	gene1200	PPIH	chr1:42657769-42681654	BPI	SCZ	OK	15.3262	16.937	0.144178	0.121592	0.7275	0.99995	no
gene12000	gene12000	LOC105374349	chr4:1574054-1684313	BPI	SCZ	NOTEST	0.0890702	0.00485725	-4.19673	0	1	1	no
gene12001	gene12001	SLBP	chr4:1692730-1712741	BPI	SCZ	OK	10.0685	10.1193	0.00725356	0.00883986	0.9808	0.99995	no
gene12002	gene12002	TMEM129	chr4:1715951-1721357	BPI	SCZ	OK	11.6008	12.508	0.108619	0.140594	0.72585	0.99995	no
gene12003	gene12003	TACC3	chr4:1721382-1745178	BPI	SCZ	OK	4.39941	3.53733	-0.31465	-0.324384	0.35315	0.99995	no
gene12004	gene12004	FGFR3	chr4:1793298-1808872	BPI	SCZ	OK	23.2234	14.0707	-0.722889	-0.99808	0.00905	0.590219	no
gene12005	gene12005	LETM1	chr4:1811478-1856247	BPI	SCZ	OK	6.80366	7.06528	0.0544354	0.0735819	0.8386	0.99995	no
gene12007	gene12007	WHSC1	chr4:1871356-1982207	BPI	SCZ	OK	15.6302	15.2519	-0.035346	-0.0502816	0.8929	0.99995	no
gene12008	gene12008	SCARNA22	chr4:1871356-1982207	BPI	SCZ	OK	238.408	215.887	-0.143158	-0.0201625	0.8789	0.99995	no
gene12009	gene12009	NELFA	chr4:1982713-2009972	BPI	SCZ	OK	6.26695	6.96146	0.151627	0.171345	0.61895	0.99995	no
gene1201	gene1201	YBX1	chr1:42682234-42703803	BPI	SCZ	OK	71.4549	77.4614	0.116444	0.179438	0.60765	0.99995	no
gene12010	gene12010	MIR943	chr4:1982713-2009972	BPI	SCZ	NOTEST	0	0	0	0	1	1	no
gene12011	gene12011	LOC107986248	chr4:2010844-2043970	BPI	SCZ	NOTEST	0.311021	0.340914	0.132393	0	1	1	no
gene12012	gene12012	C4orf48	chr4:2010844-2043970	BPI	SCZ	OK	5.08817	6.12735	0.268116	0.168707	0.74315	0.99995	no
gene12013	gene12013	NAT8L	chr4:2059511-2069089	BPI	SCZ	OK	0.561461	0.760495	0.437753	0.261009	0.4563	0.99995	no
gene12014	gene12014	POLN	chr4:2071957-2242164	BPI	SCZ	OK	0.796504	0.705922	-0.174174	-0.0765986	0.9174	0.99995	no
gene12015	gene12015	LOC100419959	chr4:2071957-2242164	BPI	SCZ	NOTEST	0.150583	0.124802	-0.270919	0	1	1	no
gene12016	gene12016	HAUS3	chr4:2071957-2242164	BPI	SCZ	OK	6.26855	6.41212	0.0326708	0.0340638	0.92545	0.99995	no
gene12018	gene12018	MXD4	chr4:2247431-2262143	BPI	SCZ	OK	16.1858	15.7479	-0.0395693	-0.0485278	0.89235	0.99995	no
gene12019	gene12019	MIR4800	chr4:2247431-2262143	BPI	SCZ	NOTEST	0	0	0	0	1	1	no
gene1202	gene1202	CLDN19	chr1:42733092-42740254	BPI	SCZ	OK	1.03977	1.28981	0.310894	0.19275	0.61205	0.99995	no
gene12020	gene12020	ZFYVE28	chr4:2269584-2418698	BPI	SCZ	OK	0.889083	1.71079	0.944273	0.632084	0.017	0.824856	no
gene12023	gene12023	LOC105374352	chr4:2269584-2418698	BPI	SCZ	NOTEST	0.323556	0.471774	0.544081	0	1	1	no
gene12024	gene12024	LOC107986249	chr4:2269584-2418698	BPI	SCZ	NOTEST	0.102875	0.173613	0.754973	0	1	1	no
gene12025	gene12025	CFAP99	chr4:2418890-2462963	BPI	SCZ	NOTEST	0.0865554	0.175462	1.01947	0	1	1	no
gene12026	gene12026	LOC105374353	chr4:2463014-2468977	BPI	SCZ	NOTEST	0.254187	0.45431	0.837785	0	1	1	no
gene12027	gene12027	LOC107986250	chr4:2463014-2468977	BPI	SCZ	OK	0.210153	0.730248	1.79695	0.551137	0.25795	0.99995	no
gene12028	gene12028	RNF4	chr4:2469067-2515859	BPI	SCZ	OK	16.1705	16.477	0.027086	0.0381481	0.9156	0.99995	no
gene12029	gene12029	FAM193A	chr4:2596287-2732575	BPI	SCZ	OK	8.23177	8.40943	0.0308046	0.0415614	0.9128	0.99995	no
gene1203	gene1203	P3H1	chr1:42746334-42767084	BPI	SCZ	OK	24.1346	24.2147	0.00478197	0.0066442	0.9866	0.99995	no
gene12030	gene12030	TNIP2	chr4:2741659-2756376	BPI	SCZ	OK	8.60898	7.90239	-0.123553	-0.129342	0.7225	0.99995	no
gene12031	gene12031	LOC102723763	chr4:2760964-2775918	BPI	SCZ	NOTEST	0.0917552	0.0385779	-1.25002	0	1	1	no
gene12032	gene12032	SH3BP2	chr4:2793022-2841096	BPI	SCZ	OK	12.9214	11.7668	-0.13504	-0.209287	0.57095	0.99995	no
gene12033	gene12033	ADD1	chr4:2843731-2930076	BPI	SCZ	OK	42.6939	43.8815	0.039582	0.0618986	0.8658	0.99995	no
gene12034	gene12034	MFSD10	chr4:2930559-2934859	BPI	SCZ	OK	10.1092	11.2082	0.148891	0.172592	0.66215	0.99995	no
gene12035	gene12035	NOP14-AS1	chr4:2935545-3040760	BPI	SCZ	OK	2.21604	2.38466	0.105797	0.0587725	0.86645	0.99995	no
gene12036	gene12036	NOP14	chr4:2935545-3040760	BPI	SCZ	OK	8.40606	7.9095	-0.0878429	-0.097666	0.7904	0.99995	no
gene12037	gene12037	GRK4	chr4:2935545-3040760	BPI	SCZ	OK	1.10014	1.50983	0.456697	0.149865	0.2566	0.99995	no
gene12039	gene12039	HTT-AS	chr4:3063245-3256615	BPI	SCZ	NOTEST	0.029577	0.0392799	0.409317	0	1	1	no
gene1204	gene1204	C1orf50	chr1:42767244-42775742	BPI	SCZ	OK	5.40182	6.2632	0.213455	0.186371	0.6377	0.99995	no
gene12040	gene12040	HTT	chr4:3063245-3256615	BPI	SCZ	OK	8.18786	8.51709	0.0568754	0.0882064	0.7967	0.99995	no
gene12042	gene12042	MSANTD1	chr4:3063245-3256615	BPI	SCZ	NOTEST	0.3673	0.412507	0.167457	0	1	1	no
gene12043	gene12043	RGS12	chr4:3292977-3439913	BPI	SCZ	OK	8.61063	8.76063	0.0249145	0.0327089	0.93165	0.99995	no
gene12045	gene12045	RPL7AP29	chr4:3292977-3439913	BPI	SCZ	OK	0.821922	0.724371	-0.182272	-0.0286075	0.85645	0.99995	no
gene12046	gene12046	HGFAC	chr4:3441932-3449495	BPI	SCZ	NOTEST	0.155192	0.0932719	-0.734538	0	1	1	no
gene12047	gene12047	LOC105374354	chr4:3449975-3453280	BPI	SCZ	NOTEST	0.0592671	0.0450855	-0.394568	0	1	1	no
gene12048	gene12048	DOK7	chr4:3463305-3501476	BPI	SCZ	OK	0.805712	1.40115	0.79828	0.577788	0.22285	0.99995	no
gene12049	gene12049	LOC105374355	chr4:3463305-3501476	BPI	SCZ	NOTEST	0.128451	0.205786	0.679925	0	1	1	no
gene1205	gene1205	LOC105378683	chr1:42776665-42784895	BPI	SCZ	NOTEST	0.376248	0.287485	-0.388196	0	1	1	no
gene12050	gene12050	LRPAP1	chr4:3503596-3532497	BPI	SCZ	OK	6.64681	6.80567	0.0340757	0.0510358	0.8833	0.99995	no
gene12051	gene12051	LINC00955	chr4:3576868-3590985	BPI	SCZ	NOTEST	0.0669677	0.121438	0.858682	0	1	1	no
gene12052	gene12052	LOC105374357	chr4:3645104-3653896	BPI	SCZ	NOTEST	0.00675796	0.0239632	1.82616	0	1	1	no
gene12053	gene12053	LOC100133461	chr4:3673592-3677855	BPI	SCZ	NOTEST	0	0.00598555	inf	0	1	1	no
gene12054	gene12054	LOC107986251	chr4:3758747-3765837	BPI	SCZ	NOTEST	0.171678	0.433665	1.33687	0	1	1	no
gene12055	gene12055	ADRA2C	chr4:3766568-3768526	BPI	SCZ	OK	0.759597	1.54604	1.02527	0.625762	0.0595	0.99995	no
gene12056	gene12056	OR7E163P	chr4:3889472-3890544	BPI	SCZ	OK	0.624918	0.431008	-0.535954	-0.279081	0.44915	0.99995	no
gene12059	gene12059	ALG1L7P	chr4:3935445-3955428	BPI	SCZ	NOTEST	0.27646	0.239635	-0.206235	0	1	1	no
gene1206	gene1206	LOC100129924	chr1:42787989-42798230	BPI	SCZ	NOTEST	0.0717692	0.0879257	0.292921	0	1	1	no
gene12060	gene12060	FAM86EP	chr4:3935445-3955428	BPI	SCZ	OK	0.805854	0.984245	0.288498	0.170153	0.62515	0.99995	no
gene12061	gene12061	LOC105374358	chr4:3956396-3963940	BPI	SCZ	OK	0.931237	1.08524	0.220794	0.113507	0.7534	0.99995	no
gene12063	gene12063	LOC105374359	chr4:3988571-4006616	BPI	SCZ	OK	2.00251	1.06074	-0.916741	-0.434377	0.193	0.99995	no
gene12064	gene12064	LOC101928217	chr4:4029912-4108071	BPI	SCZ	OK	3.35202	2.68017	-0.322707	-0.165169	0.61705	0.99995	no
gene12065	gene12065	LOC100130459	chr4:4029912-4108071	BPI	SCZ	OK	0.971166	0.831829	-0.223431	-0.112717	0.7483	0.99995	no
gene12066	gene12066	RPS3AP16	chr4:4029912-4108071	BPI	SCZ	NOTEST	0.107449	0.0517158	-1.05497	0	1	1	no
gene12067	gene12067	LOC107986252	chr4:4029912-4108071	BPI	SCZ	OK	0.580954	0.663857	0.192449	0.038636	0.8715	0.99995	no
gene1207	gene1207	LOC107984946	chr1:42787989-42798230	BPI	SCZ	NOTEST	0.272439	0.340646	0.322341	0	1	1	no
gene12072	gene12072	OTOP1	chr4:4188802-4226894	BPI	SCZ	NOTEST	0	0.00717152	inf	0	1	1	no
gene12073	gene12073	TMEM128	chr4:4235541-4248265	BPI	SCZ	OK	9.58201	8.79168	-0.12419	-0.125496	0.73545	0.99995	no
gene12074	gene12074	LYAR	chr4:4267700-4290169	BPI	SCZ	OK	4.3998	4.9101	0.158314	0.139733	0.7108	0.99995	no
gene12075	gene12075	ZBTB49	chr4:4290196-4321786	BPI	SCZ	OK	2.22531	2.38205	0.098194	0.0840174	0.8203	0.99995	no
gene12076	gene12076	NSG1	chr4:4380987-4710938	BPI	SCZ	OK	5.5201	6.75605	0.291485	0.199717	0.60575	0.99995	no
gene12077	gene12077	LOC107986253	chr4:4380987-4710938	BPI	SCZ	OK	1.06152	0.911577	-0.219696	-0.0466817	0.8151	0.99995	no
gene12078	gene12078	STX18	chr4:4380987-4710938	BPI	SCZ	OK	12.8962	11.9105	-0.114713	-0.0950887	0.8106	0.99995	no
gene12079	gene12079	STX18-IT1	chr4:4380987-4710938	BPI	SCZ	NOTEST	0.421038	0.308357	-0.449348	0	1	1	no
gene1208	gene1208	SVBP	chr1:42807051-42844991	BPI	SCZ	OK	8.59961	11.1716	0.377491	0.224298	0.53345	0.99995	no
gene12080	gene12080	RPS7P15	chr4:4380987-4710938	BPI	SCZ	OK	1.15911	1.30498	0.171011	0.0272036	0.8487	0.99995	no
gene12081	gene12081	LOC107986254	chr4:4380987-4710938	BPI	SCZ	OK	1.53064	1.6926	0.145097	0.0759332	0.8289	0.99995	no
gene12082	gene12082	STX18-AS1	chr4:4380987-4710938	BPI	SCZ	OK	1.4587	1.40872	-0.0502949	-0.0187439	0.9736	0.99995	no
gene12083	gene12083	LOC101928237	chr4:4380987-4710938	BPI	SCZ	OK	1.07634	0.876976	-0.295527	-0.0621099	0.66875	0.99995	no
gene12084	gene12084	LOC101928279	chr4:4761759-4787374	BPI	SCZ	NOTEST	0.495568	0.562594	0.183012	0	1	1	no
gene12085	gene12085	LINC01396	chr4:4844436-4850827	BPI	SCZ	NOTEST	0	0	0	0	1	1	no
gene12086	gene12086	MSX1	chr4:4859664-4863936	BPI	SCZ	OK	0.464416	1.50132	1.69274	0.88591	0.01525	0.77148	no
gene12087	gene12087	LDHAP1	chr4:4893623-4895268	BPI	SCZ	NOTEST	0.0196146	0.002941	-2.73755	0	1	1	no
gene12088	gene12088	LOC101928306	chr4:4920807-4988671	BPI	SCZ	NOTEST	0	0	0	0	1	1	no
gene12089	gene12089	RN7SKP113	chr4:4920807-4988671	BPI	SCZ	NOTEST	0	0	0	0	1	1	no
gene1209	gene1209	ERMAP	chr1:42807051-42844991	BPI	SCZ	OK	5.54731	4.80175	-0.208227	-0.217834	0.59075	0.99995	no
gene12090	gene12090	LOC107986218	chr4:4920807-4988671	BPI	SCZ	NOTEST	0.0110767	0	#NAME?	0	1	1	no
gene12091	gene12091	CYTL1	chr4:5014585-5019470	BPI	SCZ	OK	3.9154	2.78104	-0.493534	-0.295604	0.3903	0.99995	no
gene12092	gene12092	LOC107986256	chr4:5039318-5044674	BPI	SCZ	NOTEST	0.0709261	0.0204477	-1.79438	0	1	1	no
gene12093	gene12093	LOC107986255	chr4:5048877-5501001	BPI	SCZ	NOTEST	0	0	0	0	1	1	no
gene12094	gene12094	STK32B	chr4:5048877-5501001	BPI	SCZ	OK	1.43522	1.87317	0.384212	0.225169	0.4399	0.99995	no
gene12095	gene12095	LOC105374362	chr4:5048877-5501001	BPI	SCZ	NOTEST	0.296825	0.263938	-0.169415	0	1	1	no
gene12097	gene12097	LINC01587	chr4:5524568-5527801	BPI	SCZ	NOTEST	0.462101	0.326431	-0.501432	0	1	1	no
gene12098	gene12098	EVC2	chr4:5531920-5709548	BPI	SCZ	OK	2.85795	3.41135	0.255363	0.269273	0.49475	0.99995	no
gene12099	gene12099	EVC	chr4:5711196-5893083	BPI	SCZ	OK	10.8118	12.1677	0.170444	0.185883	0.5956	0.99995	no
gene121	gene121	CDK11A	chr1:1702382-1724565	BPI	SCZ	OK	2.68872	2.50097	-0.104431	-0.0997622	0.7961	0.99995	no
gene1210	gene1210	ZNF691	chr1:42846572-42852477	BPI	SCZ	OK	3.91106	4.07726	0.0600379	0.0494621	0.9103	0.99995	no
gene12100	gene12100	CRMP1	chr4:5711196-5893083	BPI	SCZ	OK	10.0131	13.5915	0.440815	0.278991	0.51765	0.99995	no
gene12101	gene12101	C4orf50	chr4:5897590-6018762	BPI	SCZ	NOTEST	0.0529908	0.0515492	-0.0397944	0	1	1	no
gene12102	gene12102	MIR378D1	chr4:5897590-6018762	BPI	SCZ	NOTEST	0	0	0	0	1	1	no
gene12103	gene12103	JAKMIP1	chr4:6024924-6200591	BPI	SCZ	OK	0.553303	0.618982	0.161828	0.0735781	0.8468	0.99995	no
gene12104	gene12104	LOC285484	chr4:6200732-6233936	BPI	SCZ	NOTEST	0.0379073	0.0490676	0.372295	0	1	1	no
gene12105	gene12105	LOC105374364	chr4:6200732-6233936	BPI	SCZ	NOTEST	0	0	0	0	1	1	no
gene12106	gene12106	WFS1	chr4:6260367-6308709	BPI	SCZ	OK	4.95646	5.74682	0.213454	0.241359	0.50125	0.99995	no
gene12107	gene12107	LOC107986257	chr4:6260367-6308709	BPI	SCZ	OK	1.01077	0.981688	-0.0421243	-0.015644	0.97855	0.99995	no
gene12108	gene12108	PPP2R2C	chr4:6320577-6563600	BPI	SCZ	NOTEST	0.467673	0.574488	0.296776	0	1	1	no
gene12109	gene12109	LOC105374365	chr4:6568728-6574394	BPI	SCZ	NOTEST	0.00717918	0	#NAME?	0	1	1	no
gene1211	gene1211	LOC339539	chr1:42857621-42888792	BPI	SCZ	NOTEST	0	0.00386334	inf	0	1	1	no
gene12110	gene12110	MAN2B2	chr4:6575173-6622403	BPI	SCZ	OK	9.17867	7.98499	-0.200995	-0.267415	0.4582	0.99995	no
gene12111	gene12111	MRFAP1	chr4:6640090-6642745	BPI	SCZ	OK	50.217	47.3412	-0.0850787	-0.130577	0.72965	0.99995	no
gene12112	gene12112	LOC105374366	chr4:6670727-6673881	BPI	SCZ	OK	3.05941	3.33395	0.123981	0.0742737	0.8591	0.99995	no
gene12113	gene12113	LOC93622	chr4:6674093-6676047	BPI	SCZ	OK	5.65707	6.36458	0.170011	0.17018	0.61295	0.99995	no
gene12114	gene12114	LOC339988	chr4:6687791-6690748	BPI	SCZ	NOTEST	0.202817	0.204983	0.0153264	0	1	1	no
gene12115	gene12115	S100P	chr4:6693838-6697170	BPI	SCZ	OK	58.1886	36.8875	-0.657603	-0.724161	0.0376	0.99995	no
gene12116	gene12116	MRFAP1L1	chr4:6707700-6709879	BPI	SCZ	OK	29.8332	30.9723	0.0540621	0.0759173	0.8359	0.99995	no
gene12117	gene12117	LOC105378240	chr4:6709934-6714048	BPI	SCZ	NOTEST	0	0	0	0	1	1	no
gene12118	gene12118	BLOC1S4	chr4:6716114-6717660	BPI	SCZ	OK	4.56851	4.6654	0.0302781	0.0268546	0.939	0.99995	no
gene12119	gene12119	LOC105374367	chr4:6763513-6767620	BPI	SCZ	NOTEST	0	0	0	0	1	1	no
gene1212	gene1212	LOC100420252	chr1:42857621-42888792	BPI	SCZ	NOTEST	0.0214364	0.021891	0.0302706	0	1	1	no
gene12120	gene12120	KIAA0232	chr4:6782731-6884172	BPI	SCZ	OK	13.6356	12.7803	-0.0934522	-0.140853	0.6974	0.99995	no
gene12121	gene12121	TBC1D14	chr4:6909443-7057952	BPI	SCZ	OK	11.3751	10.5955	-0.102425	-0.104128	0.80595	0.99995	no
gene12122	gene12122	RN7SKP292	chr4:6909443-7057952	BPI	SCZ	OK	1.20388	1.06239	-0.180371	-0.0137092	0.88565	0.99995	no
gene12123	gene12123	LOC100129931	chr4:6909443-7057952	BPI	SCZ	OK	12.1906	11.9881	-0.0241677	-0.0242031	0.94675	0.99995	no
gene12124	gene12124	CCDC96	chr4:6909443-7057952	BPI	SCZ	NOTEST	0.347465	0.458406	0.39976	0	1	1	no
gene12125	gene12125	TADA2B	chr4:6909443-7057952	BPI	SCZ	OK	3.77706	3.85952	0.0311578	0.0181732	0.95875	0.99995	no
gene12126	gene12126	GRPEL1	chr4:7058894-7068210	BPI	SCZ	OK	6.48975	7.39171	0.187746	0.215071	0.53465	0.99995	no
gene12127	gene12127	LOC105374368	chr4:7058894-7068210	BPI	SCZ	OK	0.672228	0.703115	0.0648105	0.0117294	0.95125	0.99995	no
gene12128	gene12128	LOC105374370	chr4:7070547-7103376	BPI	SCZ	NOTEST	0.107496	0.0993457	-0.113751	0	1	1	no
gene12129	gene12129	FLJ36777	chr4:7070547-7103376	BPI	SCZ	NOTEST	0.175232	0.157911	-0.150156	0	1	1	no
gene1213	gene1213	MKRN8P	chr1:42889630-42892440	BPI	SCZ	NOTEST	0.0049212	0.0125312	1.34845	0	1	1	no
gene12130	gene12130	RN7SKP36	chr4:7112163-7112399	BPI	SCZ	NOTEST	0	0	0	0	1	1	no
gene12131	gene12131	SORCS2	chr4:7192606-7742837	BPI	SCZ	OK	3.92716	4.52081	0.203095	0.244832	0.5269	0.99995	no
gene12132	gene12132	LOC105374371	chr4:7192606-7742837	BPI	SCZ	NOTEST	0.381865	0.347578	-0.135727	0	1	1	no
gene12133	gene12133	MIR4798	chr4:7192606-7742837	BPI	SCZ	NOTEST	0	0	0	0	1	1	no
gene12135	gene12135	PSAPL1	chr4:7192606-7742837	BPI	SCZ	NOTEST	0.221686	0.28342	0.354426	0	1	1	no
gene12136	gene12136	MIR4274	chr4:7192606-7742837	BPI	SCZ	NOTEST	0	0	0	0	1	1	no
gene12137	gene12137	LOC107986258	chr4:7192606-7742837	BPI	SCZ	NOTEST	0.248653	0.320163	0.364671	0	1	1	no
gene12138	gene12138	AFAP1-AS1	chr4:7754089-7940296	BPI	SCZ	OK	1.13547	1.04587	-0.11858	-0.0522982	0.93805	0.99995	no
gene12139	gene12139	AFAP1	chr4:7754089-7940296	BPI	SCZ	OK	11.7	13.9109	0.249706	0.284236	0.3932	0.99995	no
gene1214	gene1214	ATP6V1E1P1	chr1:42903113-42904112	BPI	SCZ	NOTEST	0.0340503	0.016487	-1.04634	0	1	1	no
gene12140	gene12140	LOC389199	chr4:7754089-7940296	BPI	SCZ	OK	1.0533	1.37634	0.38592	0.0730321	0.67685	0.99995	no
gene12141	gene12141	ABLIM2	chr4:7965309-8158832	BPI	SCZ	OK	0.45674	0.900219	0.978903	0.588285	0.00725	0.512436	no
gene12142	gene12142	LOC107986259	chr4:7965309-8158832	BPI	SCZ	NOTEST	0.260545	0.254423	-0.0343028	0	1	1	no
gene12143	gene12143	MIR95	chr4:7965309-8158832	BPI	SCZ	NOTEST	0	0	0	0	1	1	no
gene12144	gene12144	GMPSP1	chr4:8174420-8175020	BPI	SCZ	NOTEST	0	0.0119217	inf	0	1	1	no
gene12145	gene12145	SH3TC1	chr4:8182071-8241103	BPI	SCZ	OK	5.24697	3.46326	-0.599352	-0.705393	0.08715	0.99995	no
gene12146	gene12146	LOC105374373	chr4:8268607-8307111	BPI	SCZ	NOTEST	0.0815145	0.0501449	-0.700954	0	1	1	no
gene12147	gene12147	HTRA3	chr4:8268607-8307111	BPI	SCZ	OK	6.78972	6.50792	-0.0611547	-0.0646765	0.85475	0.99995	no
gene12148	gene12148	LOC105374374	chr4:8320104-8323966	BPI	SCZ	NOTEST	0.160699	0.0832094	-0.949546	0	1	1	no
gene12149	gene12149	ACOX3	chr4:8366262-8440725	BPI	SCZ	OK	10.1268	10.0672	-0.00851172	-0.0100691	0.97885	0.99995	no
gene1215	gene1215	SLC2A1	chr1:42925374-42983358	BPI	SCZ	OK	45.5063	59.9676	0.398117	0.525105	0.1333	0.99995	no
gene12151	gene12151	LOC105374376	chr4:8366262-8440725	BPI	SCZ	OK	0.537759	1.16503	1.11534	0.0999398	0.3497	0.99995	no
[truncated: 47,296 more rows]

## Sheet: isoforms_exp.diff
#Cufflinks/Cuffdiff v2.2.0
Tested id	A unique identifier describing the transcipt, gene, primary transcript, or CDS being tested
gene_id: RefSeq geneID
gene: RefSeq gene name
locus: genomic coordinates for easy browsing to the genes or transcripts being tested
the average of the normalized counts taken over all samples
sample_1: control group name
sample_2: comparision group name
status: Can be one of OK (test successful), NOTEST (not enough alignments for testing), LOWDATA (too complex or shallowly sequenced), HIDATA (too many fragments in locus), or FAIL, when an ill-conditioned covariance matrix or other numerical exception prevents testing.
value_1: average FPKM for sample_1
value_2: avaerage FPKM for samples_2
log2 fold change between the groups. E.g. value 2 means that the expression has increased 4-fold
test_stat: The value of the test statistic used to compute significance of the observed change in FPKM
p value: The uncorrected p-value of the test statistic
q value: The FDR-adjusted p-value of the test statistic
signifcant: Can be either “yes” or “no”, depending on whether p is greater then the FDR after Benjamini-Hochberg correction for multiple-testing
test_id	gene_id	gene	locus	sample_1	sample_2	status	value_1	value_2	log2(fold_change)	test_stat	p_value	q_value	significant
gene10000	gene10000	LOC100421730	chr3:59050175-61251474	BPI	SCZ	OK	1.19399	0.765559	-0.641207	-0.130854	0.53965	0.999744	no
gene10001	gene10001	LOC107986014	chr3:59050175-61251474	BPI	SCZ	OK	1.005	1.01333	0.0119036	0.00355346	0.99255	0.999744	no
gene10007	gene10007	RPL10AP6	chr3:61561568-62318947	BPI	SCZ	OK	1.02271	0.590978	-0.791223	-0.0706601	0.4431	0.999744	no
gene10009	gene10009	ID2B	chr3:61561568-62318947	BPI	SCZ	NOTEST	0.526587	0.334176	-0.656063	0	1	1	no
gene10016	gene10016	RPL14P2	chr3:62398345-62875389	BPI	SCZ	NOTEST	0.23514	0.2232	-0.0751805	0	1	1	no
gene10017	gene10017	RN7SL863P	chr3:62398345-62875389	BPI	SCZ	NOTEST	0.1378	0.232928	0.757311	0	1	1	no
gene10019	gene10019	RPS10P10	chr3:62926342-62926928	BPI	SCZ	NOTEST	0.0309604	0	#NAME?	0	1	1	no
gene10020	gene10020	KRT8P35	chr3:63096245-63097755	BPI	SCZ	NOTEST	0.13144	0.0557815	-1.23655	0	1	1	no
gene10026	gene10026	RNA5SP134	chr3:63200603-63616924	BPI	SCZ	NOTEST	0	0	0	0	1	1	no
gene10042	gene10042	PRDX3P4	chr3:64067963-64494329	BPI	SCZ	OK	3.75459	3.74773	-0.00263896	-0.000730877	0.99805	0.999744	no
gene10057	gene10057	ILF2P1	chr3:65353524-66038836	BPI	SCZ	OK	1.92414	1.48961	-0.369281	-0.0839742	0.72235	0.999744	no
gene10060	gene10060	RPL17P17	chr3:65353524-66038836	BPI	SCZ	OK	3.15941	2.29634	-0.460318	-0.0790472	0.6346	0.999744	no
gene10070	gene10070	LOC107986036	chr3:66622691-66623170	BPI	SCZ	NOTEST	0	0.0137382	inf	0	1	1	no
gene10078	gene10078	NDUFB4P1	chr3:67240956-67654614	BPI	SCZ	OK	2.38886	1.48239	-0.688401	-0.0988011	0.4666	0.999744	no
gene10085	gene10085	RPLP0P8	chr3:68633664-68634356	BPI	SCZ	NOTEST	0	0	0	0	1	1	no
gene10086	gene10086	PSMC1P1	chr3:68635684-68637242	BPI	SCZ	OK	0.879454	1.04833	0.25341	0.124007	0.7233	0.999744	no
gene1009	gene1009	RPL5P4	chr1:35268693-35421944	BPI	SCZ	OK	3.09974	3.3441	0.109467	0.0260457	0.91595	0.999744	no
gene10097	gene10097	LOC642487	chr3:69168781-69541340	BPI	SCZ	OK	0.632625	0.728443	0.203464	0.0283112	0.8381	0.999744	no
gene10101	gene10101	RNPC3P1	chr3:70124854-70126656	BPI	SCZ	NOTEST	0.0411209	0.0267017	-0.622937	0	1	1	no
gene10106	gene10106	COX6CP6	chr3:70751057-70751523	BPI	SCZ	NOTEST	0	0	0	0	1	1	no
gene10135	gene10135	LOC107986033	chr3:72725702-72848475	BPI	SCZ	OK	0.714649	0.750511	0.0706393	0.0247161	0.963	0.999744	no
gene10137	gene10137	PSMD12P	chr3:72848521-72975374	BPI	SCZ	NOTEST	0	0	0	0	1	1	no
gene10139	gene10139	FTH1P23	chr3:72848521-72975374	BPI	SCZ	OK	1.35781	1.41368	0.0581759	0.0153744	0.96215	0.999744	no
gene10141	gene10141	RNU7-19P	chr3:72996742-73069201	BPI	SCZ	NOTEST	0	0	0	0	1	1	no
gene10144	gene10144	RNU2-64P	chr3:73095233-73317469	BPI	SCZ	NOTEST	0	0	0	0	1	1	no
gene10154	gene10154	HSP90AB5P	chr3:74101346-74103828	BPI	SCZ	NOTEST	0.0202301	0.00366797	-2.46345	0	1	1	no
gene10155	gene10155	AKR1B1P2	chr3:74135926-74137588	BPI	SCZ	NOTEST	0.023151	0	#NAME?	0	1	1	no
gene10160	gene10160	NIPA2P2	chr3:75083620-75085261	BPI	SCZ	NOTEST	0.0226045	0.00576273	-1.97179	0	1	1	no
gene10166	gene10166	MYLKP1	chr3:75282168-75339072	BPI	SCZ	NOTEST	0.00306621	0.0128013	2.06177	0	1	1	no
gene10172	gene10172	ALG1L6P	chr3:75415066-75435115	BPI	SCZ	OK	0.688691	0.618896	-0.15416	-0.0779245	0.8429	0.999744	no
gene10177	gene10177	RPS3AP15	chr3:75542104-75542953	BPI	SCZ	NOTEST	0.0968254	0.0251604	-1.94423	0	1	1	no
gene10178	gene10178	LOC107986101	chr3:75550749-75556493	BPI	SCZ	NOTEST	0.276325	0.288127	0.0603407	0	1	1	no
gene10186	gene10186	AGGF1P3	chr3:75646760-75667217	BPI	SCZ	NOTEST	0.246432	0.12702	-0.95614	0	1	1	no
gene10187	gene10187	RARRES2P1	chr3:75646760-75667217	BPI	SCZ	NOTEST	0.0944952	0.0657899	-0.522375	0	1	1	no
gene10188	gene10188	DUX4L26	chr3:75668930-75670327	BPI	SCZ	NOTEST	0.139146	0.10421	-0.417108	0	1	1	no
gene10197	gene10197	VDAC1P7	chr3:75906674-77649964	BPI	SCZ	OK	0.734854	0.708158	-0.0533863	-0.00918024	0.95585	0.999744	no
gene10210	gene10210	HMGB1P38	chr3:79957365-79958246	BPI	SCZ	NOTEST	0	0	0	0	1	1	no
gene10211	gene10211	OSBPL9P1	chr3:80163325-80164975	BPI	SCZ	NOTEST	0.0161792	0	#NAME?	0	1	1	no
gene10224	gene10224	RPL7AP23	chr3:82319121-82319808	BPI	SCZ	NOTEST	0.0561068	0	#NAME?	0	1	1	no
gene10225	gene10225	CYP51A1P1	chr3:82805010-82808156	BPI	SCZ	NOTEST	0.0287393	0.035392	0.300395	0	1	1	no
gene10241	gene10241	THAP12P2	chr3:84958981-86074429	BPI	SCZ	NOTEST	0.135969	0.251584	0.887759	0	1	1	no
gene10249	gene10249	LOC285232	chr3:87049197-87052869	BPI	SCZ	NOTEST	0	0.00124286	inf	0	1	1	no
gene10255	gene10255	KRT8P25	chr3:87323195-87324906	BPI	SCZ	NOTEST	0	0	0	0	1	1	no
gene10257	gene10257	PSMC1P6	chr3:87630077-87631665	BPI	SCZ	NOTEST	0	0	0	0	1	1	no
gene10261	gene10261	RNU6ATAC6P	chr3:87792766-87994856	BPI	SCZ	NOTEST	0	0	0	0	1	1	no
gene10264	gene10264	CBX5P1	chr3:88051949-88157965	BPI	SCZ	OK	3.31251	3.57812	0.111277	0.0234549	0.9074	0.999744	no
gene10267	gene10267	ABCF2P1	chr3:88275259-88326537	BPI	SCZ	NOTEST	0.019371	0.0430155	1.15096	0	1	1	no
gene10268	gene10268	NDUFA5P5	chr3:88601054-88602368	BPI	SCZ	NOTEST	0	0	0	0	1	1	no
gene10269	gene10269	ICE2P2	chr3:88948197-88950993	BPI	SCZ	NOTEST	0	0	0	0	1	1	no
gene10277	gene10277	PROS2P	chr3:90201105-90242064	BPI	SCZ	NOTEST	0.287057	0.298321	0.0555282	0	1	1	no
gene10284	gene10284	RNU6-511P	chr3:93977028-93977130	BPI	SCZ	NOTEST	0	0	0	0	1	1	no
gene10286	gene10286	HMGN1P7	chr3:93980138-94055678	BPI	SCZ	OK	1.45659	1.71733	0.237572	0.0833842	0.8792	0.999744	no
gene10291	gene10291	ARMC10P1	chr3:94505537-94507650	BPI	SCZ	OK	1.88338	2.04686	0.120083	0.0852169	0.8114	0.999744	no
gene10293	gene10293	WDR82P1	chr3:94935598-94991328	BPI	SCZ	NOTEST	0	0	0	0	1	1	no
gene10295	gene10295	RPS18P6	chr3:95171908-95172404	BPI	SCZ	NOTEST	0	0	0	0	1	1	no
gene10297	gene10297	HNRNPKP4	chr3:96349445-96351138	BPI	SCZ	NOTEST	0.00251423	0	#NAME?	0	1	1	no
gene10300	gene10300	RNU6-1094P	chr3:96608819-96608917	BPI	SCZ	NOTEST	0	0	0	0	1	1	no
gene10302	gene10302	RPL18AP8	chr3:96619268-96619874	BPI	SCZ	NOTEST	0	0	0	0	1	1	no
gene10304	gene10304	CDV3P1	chr3:96776773-96777887	BPI	SCZ	NOTEST	0	0	0	0	1	1	no
gene10325	gene10325	OR5H5P	chr3:98197210-98198138	BPI	SCZ	NOTEST	0	0	0	0	1	1	no
gene10326	gene10326	OR5H3P	chr3:98207422-98208341	BPI	SCZ	NOTEST	0	0	0	0	1	1	no
gene10341	gene10341	RPL38P4	chr3:98525015-98525349	BPI	SCZ	NOTEST	0	0.0503813	inf	0	1	1	no
gene10345	gene10345	WWP1P1	chr3:98657538-98660967	BPI	SCZ	NOTEST	0.00250744	0.00267058	0.0909372	0	1	1	no
gene10370	gene10370	VTI1BP1	chr3:100225249-100226270	BPI	SCZ	NOTEST	0.118464	0.0888768	-0.414568	0	1	1	no
gene10377	gene10377	GMFBP1	chr3:100609588-100696174	BPI	SCZ	OK	2.19178	0.380342	-2.52673	-0.364342	0.0481	0.999744	no
gene10380	gene10380	LOC100421580	chr3:100749334-100993508	BPI	SCZ	NOTEST	0.343478	0.305661	-0.168287	0	1	1	no
gene10386	gene10386	LOC100287852	chr3:101324188-101513241	BPI	SCZ	OK	2.16403	2.05535	-0.074335	-0.0137603	0.94385	0.999744	no
gene10387	gene10387	BTF3P16	chr3:101324188-101513241	BPI	SCZ	OK	2.18677	1.88101	-0.217292	-0.0515721	0.83755	0.999744	no
gene10391	gene10391	RPS18P5	chr3:101574093-101594465	BPI	SCZ	OK	7.45753	10.2529	0.459264	0.152005	0.73565	0.999744	no
gene10395	gene10395	RNY1P12	chr3:101649438-101679217	BPI	SCZ	NOTEST	0	0	0	0	1	1	no
gene10417	gene10417	RAP1BP2	chr3:104062893-104065087	BPI	SCZ	NOTEST	0	0.00734306	inf	0	1	1	no
gene10449	gene10449	LOC344593	chr3:107105313-107107199	BPI	SCZ	NOTEST	0.276835	0.256156	-0.112004	0	1	1	no
gene10482	gene10482	H3F3AP3	chr3:109408515-109495167	BPI	SCZ	NOTEST	0	0	0	0	1	1	no
gene10484	gene10484	PPIAP15	chr3:109408515-109495167	BPI	SCZ	NOTEST	0	0	0	0	1	1	no
gene10487	gene10487	LOC440973	chr3:109915783-109917068	BPI	SCZ	NOTEST	0	0	0	0	1	1	no
gene10492	gene10492	RPSAP29	chr3:110682215-110683237	BPI	SCZ	NOTEST	0.196781	0.202427	0.0408108	0	1	1	no
gene10525	gene10525	LOC100653395	chr3:112695399-112703407	BPI	SCZ	NOTEST	0.0327856	0.0665077	1.02046	0	1	1	no
gene10538	gene10538	LOC101180897	chr3:113211002-113515187	BPI	SCZ	OK	0.688856	1.05879	0.620147	0.0813111	0.47915	0.999744	no
gene10539	gene10539	PHF5DP	chr3:113211002-113515187	BPI	SCZ	OK	2.31101	2.27268	-0.0241309	-0.00427355	0.9801	0.999744	no
gene10545	gene10545	RN7SL767P	chr3:113632703-113632899	BPI	SCZ	NOTEST	0.382957	0.629871	0.717874	0	1	1	no
gene10550	gene10550	RPS10P4	chr3:113828181-113947174	BPI	SCZ	NOTEST	0.0306272	0.148924	2.28169	0	1	1	no
gene10552	gene10552	VPS26AP1	chr3:113828181-113947174	BPI	SCZ	NOTEST	0.383742	0.250718	-0.614072	0	1	1	no
gene10558	gene10558	LOC391566	chr3:114103246-114103628	BPI	SCZ	NOTEST	0	0	0	0	1	1	no
gene10562	gene10562	LOC645180	chr3:114211034-114237578	BPI	SCZ	NOTEST	0.00907921	0.0259609	1.5157	0	1	1	no
gene10570	gene10570	YBX1P3	chr3:114314499-115147280	BPI	SCZ	OK	1.47866	1.40717	-0.071495	-0.00730642	0.94035	0.999744	no
gene10573	gene10573	EIF4E2P2	chr3:115147412-115334864	BPI	SCZ	NOTEST	0.0670894	0.0340843	-0.976975	0	1	1	no
gene10583	gene10583	BZW1P2	chr3:116644237-116646724	BPI	SCZ	OK	1.07499	1.02213	-0.0727512	-0.0526334	0.87795	0.999744	no
gene1059	gene1059	FTH1P1	chr1:37531436-37554344	BPI	SCZ	OK	0.897698	0.728771	-0.300766	-0.0658611	0.7859	0.999744	no
gene1060	gene1060	RPS27P9	chr1:37556214-37556553	BPI	SCZ	NOTEST	0.510868	0.48526	-0.0741928	0	1	1	no
gene10616	gene10616	CSRP2P1	chr3:119498520-119559709	BPI	SCZ	NOTEST	0.0726776	0.120577	0.730368	0	1	1	no
gene10621	gene10621	RPL10P7	chr3:119635465-119636173	BPI	SCZ	NOTEST	0.0981563	0.0812018	-0.273569	0	1	1	no
gene10630	gene10630	LOC100129707	chr3:119821320-120094417	BPI	SCZ	OK	2.15548	1.7691	-0.284996	-0.0617873	0.7783	0.999744	no
gene10636	gene10636	LOC442087	chr3:120306560-120308138	BPI	SCZ	NOTEST	0.211753	0.104841	-1.01419	0	1	1	no
gene10641	gene10641	LOC107986120	chr3:120483562-120484864	BPI	SCZ	NOTEST	0.0900347	0.100105	0.152956	0	1	1	no
gene10643	gene10643	RPL34P9	chr3:120512816-120513230	BPI	SCZ	NOTEST	0.161608	0.162666	0.00941153	0	1	1	no
gene10650	gene10650	NAP1L1P3	chr3:120805886-120806662	BPI	SCZ	NOTEST	0.101295	0.0254899	-1.99057	0	1	1	no
gene10658	gene10658	RPL7AP11	chr3:121431419-121546006	BPI	SCZ	NOTEST	0.409513	0.341036	-0.263985	0	1	1	no
gene10672	gene10672	HNRNPA1P23	chr3:122317529-122318803	BPI	SCZ	NOTEST	0	0	0	0	1	1	no
gene1068	gene1068	ACTN4P2	chr1:37776639-37779538	BPI	SCZ	NOTEST	0.00433194	0.00230664	-0.909221	0	1	1	no
gene10686	gene10686	EIF4BP8	chr3:122660586-122662120	BPI	SCZ	NOTEST	0	0	0	0	1	1	no
gene1069	gene1069	LOC100129497	chr1:37782015-37782900	BPI	SCZ	NOTEST	0.0174512	0	#NAME?	0	1	1	no
gene10705	gene10705	RPL7P15	chr3:124033340-124726325	BPI	SCZ	OK	0.658669	0.930094	0.497822	0.0504186	0.65255	0.999744	no
gene10741	gene10741	RPS3AP14	chr3:125756191-125799337	BPI	SCZ	NOTEST	0	0	0	0	1	1	no
gene10774	gene10774	LOC100419878	chr3:126559012-126655124	BPI	SCZ	OK	0.757486	0.718047	-0.077142	-0.0140089	0.94085	0.999744	no
gene10776	gene10776	LOC645852	chr3:126672043-126673315	BPI	SCZ	NOTEST	0	0	0	0	1	1	no
gene10781	gene10781	LOC101060159	chr3:127221188-127223539	BPI	SCZ	NOTEST	0	0	0	0	1	1	no
gene1079	gene1079	RNU6-510P	chr1:37991461-37991534	BPI	SCZ	NOTEST	0	0	0	0	1	1	no
gene10805	gene10805	RNU2-37P	chr3:128052368-128426193	BPI	SCZ	NOTEST	0.581024	0.7156	0.300555	0	1	1	no
gene10814	gene10814	TMED10P2	chr3:128538018-128538831	BPI	SCZ	OK	0.926468	0.8122	-0.189906	-0.0951891	0.7514	0.999744	no
gene10820	gene10820	FTH1P4	chr3:128726135-128814798	BPI	SCZ	OK	1.95715	1.80341	-0.118028	-0.0230889	0.89945	0.999744	no
gene10822	gene10822	RPS15AP16	chr3:128726135-128814798	BPI	SCZ	OK	5.32035	4.13551	-0.363458	-0.0619224	0.7039	0.999744	no
gene10837	gene10837	RPS27P12	chr3:129218035-129218372	BPI	SCZ	NOTEST	0	0.08033	inf	0	1	1	no
gene10855	gene10855	RN7SL752P	chr3:129555212-129606739	BPI	SCZ	NOTEST	0.0538406	0.837448	3.95923	0	1	1	no
gene10857	gene10857	RNY3P13	chr3:129647791-129893605	BPI	SCZ	NOTEST	0	0	0	0	1	1	no
gene10860	gene10860	LOC107986130	chr3:129983243-130003530	BPI	SCZ	NOTEST	0.253674	0.120762	-1.07081	0	1	1	no
gene10877	gene10877	LOC100507083	chr3:130293278-130293913	BPI	SCZ	NOTEST	0	0	0	0	1	1	no
gene10884	gene10884	GSTO3P	chr3:130748959-131381475	BPI	SCZ	NOTEST	0	0.0137519	inf	0	1	1	no
gene10887	gene10887	LOC100420832	chr3:130748959-131381475	BPI	SCZ	OK	1.06654	1.59409	0.579803	0.0845276	0.53305	0.999744	no
gene10901	gene10901	BCL2L12P1	chr3:131462200-132285702	BPI	SCZ	NOTEST	0	0	0	0	1	1	no
gene10906	gene10906	LOC729674	chr3:131462200-132285702	BPI	SCZ	NOTEST	0.0157264	0.00661815	-1.24868	0	1	1	no
gene10909	gene10909	RPL7P16	chr3:131462200-132285702	BPI	SCZ	NOTEST	0.042669	0.124739	1.54765	0	1	1	no
gene10911	gene10911	LOC100130550	chr3:132386656-132389237	BPI	SCZ	NOTEST	0.142293	0.145603	0.0331693	0	1	1	no
gene10943	gene10943	HMGB3P14	chr3:134157132-134250834	BPI	SCZ	OK	3.72888	2.65262	-0.491326	-0.112014	0.6331	0.999744	no
gene10946	gene10946	RPL39P5	chr3:134351738-134352143	BPI	SCZ	NOTEST	0.296628	0.408937	0.463224	0	1	1	no
gene10950	gene10950	HMGB3P13	chr3:134437501-134438388	BPI	SCZ	NOTEST	0	0.0130384	inf	0	1	1	no
gene1096	gene1096	LOC400750	chr1:38692875-38728641	BPI	SCZ	NOTEST	0.340504	0.0120984	-4.81478	0	1	1	no
gene10971	gene10971	RPL31P23	chr3:136205488-136205943	BPI	SCZ	NOTEST	0	0	0	0	1	1	no
gene10975	gene10975	RNY4P4	chr3:136336234-136752412	BPI	SCZ	NOTEST	0	0	0	0	1	1	no
gene10978	gene10978	LOC100421438	chr3:136336234-136752412	BPI	SCZ	OK	6.61401	6.67486	0.0132124	0.00511811	0.99255	0.999744	no
gene10991	gene10991	HSPA8P9	chr3:137880209-137881692	BPI	SCZ	NOTEST	0.0062464	0.0129107	1.04747	0	1	1	no
gene10996	gene10996	KRT8P36	chr3:138061984-138115862	BPI	SCZ	NOTEST	0.09618	0.491773	2.35418	0	1	1	no
gene11	gene11	SEPT14P18	chr1:91168-267354	BPI	SCZ	NOTEST	0.210452	0.155054	-0.440719	0	1	1	no
gene11006	gene11006	LOC256374	chr3:138643308-138644721	BPI	SCZ	OK	1.07307	0.40244	-1.41489	-0.695703	0.0525	0.999744	no
gene11008	gene11008	GAPDHP39	chr3:138652697-138834938	BPI	SCZ	OK	1.61297	1.03381	-0.641745	-0.188264	0.61005	0.999744	no
gene11011	gene11011	ATP5G1P3	chr3:138889154-138890004	BPI	SCZ	NOTEST	0.176091	0.154856	-0.185387	0	1	1	no
gene11018	gene11018	RPL7L1P7	chr3:139081490-139082427	BPI	SCZ	NOTEST	0	0	0	0	1	1	no
gene11025	gene11025	ACTG1P1	chr3:139389802-139678050	BPI	SCZ	OK	0.990132	1.34871	0.445891	0.088656	0.695	0.999744	no
gene11028	gene11028	RN7SKP124	chr3:139389802-139678050	BPI	SCZ	NOTEST	0.424054	1.13171	1.41619	0	1	1	no
gene11044	gene11044	KRT18P35	chr3:141470547-141471950	BPI	SCZ	NOTEST	0.0140269	0.0232674	0.730113	0	1	1	no
gene11054	gene11054	RNU6-509P	chr3:141876627-141926540	BPI	SCZ	NOTEST	0	0	0	0	1	1	no
gene11056	gene11056	RPL19P6	chr3:141944427-142149544	BPI	SCZ	OK	2.38396	1.62184	-0.555731	-0.0851112	0.55165	0.999744	no
gene11063	gene11063	LOC731755	chr3:142449234-142578826	BPI	SCZ	OK	1.29714	1.45197	0.16268	0.0484915	0.8912	0.999744	no
gene11069	gene11069	RN7SKP25	chr3:142596386-142713664	BPI	SCZ	OK	0.970756	0.586468	-0.727057	-0.0534082	0.6955	0.999744	no
gene11071	gene11071	RNU7-47P	chr3:142724031-142807888	BPI	SCZ	NOTEST	0	0	0	0	1	1	no
gene11073	gene11073	RPL8P3	chr3:142817859-142889203	BPI	SCZ	NOTEST	0.0342834	0.185855	2.43859	0	1	1	no
gene11082	gene11082	PBX2P1	chr3:143176061-143179253	BPI	SCZ	NOTEST	0.0692037	0.0792732	0.195984	0	1	1	no
gene11085	gene11085	GAPDHP47	chr3:143265221-143848531	BPI	SCZ	NOTEST	0.204349	0.151886	-0.428045	0	1	1	no
gene11089	gene11089	RPS17P10	chr3:143855691-143856165	BPI	SCZ	NOTEST	0	0	0	0	1	1	no
gene11100	gene11100	RPL21P39	chr3:145824242-145824778	BPI	SCZ	NOTEST	0.0219749	0.0155568	-0.498309	0	1	1	no
gene11108	gene11108	RNU6-428P	chr3:146571476-146571567	BPI	SCZ	NOTEST	0	0	0	0	1	1	no
gene11113	gene11113	RPL21P71	chr3:147155839-147370439	BPI	SCZ	NOTEST	0.00969772	0.119218	3.61982	0	1	1	no
gene1112	gene1112	HSPE1P8	chr1:39084166-39487138	BPI	SCZ	OK	0.672062	0.730431	0.120153	0.00295763	0.9138	0.999744	no
gene11120	gene11120	HNRNPA1P20	chr3:148166138-148167381	BPI	SCZ	NOTEST	0.00356358	0	#NAME?	0	1	1	no
gene11132	gene11132	UBQLN4P1	chr3:148984183-148987750	BPI	SCZ	NOTEST	0.0737253	0.0548453	-0.426792	0	1	1	no
gene11143	gene11143	RPS25P5	chr3:149357121-149357604	BPI	SCZ	NOTEST	0	0	0	0	1	1	no
gene11148	gene11148	FKBP1AP4	chr3:149462598-149464217	BPI	SCZ	NOTEST	0	0	0	0	1	1	no
gene11149	gene11149	LOC107986038	chr3:149464235-149471758	BPI	SCZ	NOTEST	0	0	0	0	1	1	no
gene11160	gene11160	NPM1P29	chr3:149812687-149962139	BPI	SCZ	OK	2.65736	2.16519	-0.295499	-0.0936594	0.82895	0.999744	no
gene11165	gene11165	LOC391587	chr3:149984253-149984989	BPI	SCZ	NOTEST	0.102623	0.138389	0.431383	0	1	1	no
gene11166	gene11166	HNRNPA1P24	chr3:149999582-150000890	BPI	SCZ	NOTEST	0.140779	0.110773	-0.345833	0	1	1	no
gene11168	gene11168	LOC730021	chr3:150050644-150052601	BPI	SCZ	NOTEST	0.0352061	0.0052582	-2.74318	0	1	1	no
gene11182	gene11182	LOC677762	chr3:150603278-150630447	BPI	SCZ	OK	0.813231	1.02179	0.329366	0.060978	0.75495	0.999744	no
gene11225	gene11225	HMGN2P13	chr3:153067168-153068361	BPI	SCZ	NOTEST	0.0258368	0.014195	-0.86404	0	1	1	no
gene11229	gene11229	RN7SL300P	chr3:153178748-153252043	BPI	SCZ	NOTEST	0.164078	0.178622	0.122526	0	1	1	no
gene11235	gene11235	RPL21P42	chr3:154023795-154024337	BPI	SCZ	NOTEST	0.0446149	0.0114651	-1.96028	0	1	1	no
gene11241	gene11241	DDX50P2	chr3:154337671-154429715	BPI	SCZ	NOTEST	0.0103281	0.013372	0.372633	0	1	1	no
gene11250	gene11250	PABPC1P10	chr3:155309426-155310005	BPI	SCZ	NOTEST	0.0289189	0.0567472	0.972536	0	1	1	no
gene11256	gene11256	RPL6P7	chr3:155458602-155745723	BPI	SCZ	OK	0.928532	0.56297	-0.721895	-0.136165	0.50375	0.999744	no
gene11262	gene11262	SETP14	chr3:155987414-155989042	BPI	SCZ	NOTEST	0.191774	0.151661	-0.338562	0	1	1	no
gene11264	gene11264	ALG1L15P	chr3:156044128-156044950	BPI	SCZ	NOTEST	0.00729081	0.00878341	0.268701	0	1	1	no
gene11265	gene11265	MRE11B	chr3:156110590-156114445	BPI	SCZ	NOTEST	0	0.00322107	inf	0	1	1	no
gene11267	gene11267	LOC751837	chr3:156118210-156555200	BPI	SCZ	NOTEST	0.00303515	0.0304004	3.32425	0	1	1	no
gene11274	gene11274	METTL15P1	chr3:156711402-156715029	BPI	SCZ	OK	0.921425	0.828837	-0.152779	-0.114458	0.7497	0.999744	no
gene11279	gene11279	LOC100422426	chr3:156825227-157047659	BPI	SCZ	NOTEST	0.0590606	0.0783718	0.408138	0	1	1	no
gene11285	gene11285	KRT18P34	chr3:157162608-157163934	BPI	SCZ	NOTEST	0.342882	0.278227	-0.30145	0	1	1	no
gene11306	gene11306	RPL35AP9	chr3:158697102-158784552	BPI	SCZ	OK	2.60916	2.35098	-0.150323	-0.017812	0.8678	0.999744	no
gene11323	gene11323	BRD7P2	chr3:159913399-160207092	BPI	SCZ	NOTEST	0.0452565	0.0622721	0.460461	0	1	1	no
gene11332	gene11332	B3GAT3P1	chr3:160452367-160453809	BPI	SCZ	NOTEST	0.0574597	0.0196335	-1.54924	0	1	1	no
gene11336	gene11336	KRT8P12	chr3:160567778-160569472	BPI	SCZ	OK	1.43497	2.02076	0.493882	0.358297	0.2864	0.999744	no
gene11344	gene11344	EEF1GP4	chr3:161324836-161326238	BPI	SCZ	NOTEST	0.0306963	0.0613897	0.999931	0	1	1	no
gene11345	gene11345	PSMC1P7	chr3:161328704-161330262	BPI	SCZ	NOTEST	0.0837211	0.0695882	-0.266748	0	1	1	no
gene11349	gene11349	RPL23AP42	chr3:161426426-161448242	BPI	SCZ	OK	16.7035	18.3194	0.133222	0.116467	0.7418	0.999744	no
gene11358	gene11358	LOC730129	chr3:164001172-164002554	BPI	SCZ	NOTEST	0	0	0	0	1	1	no
gene11380	gene11380	CBX1P5	chr3:166810828-166812743	BPI	SCZ	NOTEST	0.00470356	0.00656074	0.480106	0	1	1	no
gene11384	gene11384	LOC131055	chr3:167065788-167066542	BPI	SCZ	NOTEST	0.0139905	0.0294532	1.07397	0	1	1	no
gene11394	gene11394	MEMO1P3	chr3:167888412-167888878	BPI	SCZ	NOTEST	0	0	0	0	1	1	no
gene11396	gene11396	LOC107986039	chr3:167956298-167956614	BPI	SCZ	NOTEST	0.0276112	0	#NAME?	0	1	1	no
gene1140	gene1140	RPS2P12	chr1:39955111-39969968	BPI	SCZ	OK	0.449455	0.700995	0.641227	0.155101	0.59505	0.999744	no
gene11404	gene11404	RPSAP33	chr3:168249521-168830599	BPI	SCZ	NOTEST	0.321857	0.334523	0.0556858	0	1	1	no
gene11405	gene11405	RPL21P43	chr3:168858621-168859172	BPI	SCZ	OK	1.31772	0.71493	-0.882175	-0.417683	0.3697	0.999744	no
gene11413	gene11413	SDHDP3	chr3:169709271-169710578	BPI	SCZ	NOTEST	0.0072099	0	#NAME?	0	1	1	no
gene11421	gene11421	KRT18P43	chr3:169902912-169904258	BPI	SCZ	NOTEST	0	0	0	0	1	1	no
gene11428	gene11428	LOC100421819	chr3:170037322-170085415	BPI	SCZ	OK	6.92928	3.58298	-0.951547	-0.329082	0.54895	0.999744	no
gene11439	gene11439	KRT8P13	chr3:170459553-170755205	BPI	SCZ	NOTEST	0.420913	0.321762	-0.387527	0	1	1	no
gene1144	gene1144	LOC728602	chr1:40132708-40133576	BPI	SCZ	NOTEST	0	0.0138199	inf	0	1	1	no
gene11462	gene11462	RN7SL141P	chr3:172039627-172400703	BPI	SCZ	OK	4.01226	2.41443	-0.732734	-0.040936	0.4633	0.999744	no
gene11463	gene11463	BZW1P1	chr3:172424194-172427097	BPI	SCZ	NOTEST	0.0501555	0.0208674	-1.26516	0	1	1	no
gene11468	gene11468	SLC31A1P1	chr3:172599385-172604183	BPI	SCZ	NOTEST	0.0858808	0.0900816	0.0688961	0	1	1	no
gene11474	gene11474	ATP5G1P4	chr3:172750681-172829273	BPI	SCZ	NOTEST	0.261096	0.0659067	-1.98609	0	1	1	no
gene11484	gene11484	RPL8P4	chr3:174377208-174378042	BPI	SCZ	NOTEST	0	0	0	0	1	1	no
gene11489	gene11489	EEF1B2P8	chr3:174439668-175809510	BPI	SCZ	OK	1.02212	0.690329	-0.566202	-0.0812074	0.54525	0.999744	no
gene11496	gene11496	UBE2V1P2	chr3:174439668-175809510	BPI	SCZ	NOTEST	0.421293	0.297809	-0.500438	0	1	1	no
gene11499	gene11499	ACTG1P23	chr3:175977485-175978575	BPI	SCZ	NOTEST	0	0	0	0	1	1	no
gene11500	gene11500	EI24P1	chr3:176067835-176068900	BPI	SCZ	NOTEST	0	0	0	0	1	1	no
gene1151	gene1151	RPL21P20	chr1:40333041-40333598	BPI	SCZ	NOTEST	0	0	0	0	1	1	no
gene11513	gene11513	ASS1P7	chr3:177294441-177323435	BPI	SCZ	NOTEST	0.136742	0.167865	0.295845	0	1	1	no
gene11546	gene11546	RNA5SP149	chr3:180161886-180161977	BPI	SCZ	NOTEST	0	0	0	0	1	1	no
gene11555	gene11555	RN7SL229P	chr3:180707588-180871402	BPI	SCZ	NOTEST	0.53107	0.0641456	-3.04948	0	1	1	no
gene11556	gene11556	LOC647253	chr3:180707588-180871402	BPI	SCZ	NOTEST	0.365716	0.0483238	-2.91992	0	1	1	no
gene11557	gene11557	LOC100132223	chr3:180707588-180871402	BPI	SCZ	NOTEST	0.134869	0.0132832	-3.34388	0	1	1	no
gene11558	gene11558	FLYWCH1P1	chr3:180707588-180871402	BPI	SCZ	NOTEST	0.134831	0.00840323	-4.00407	0	1	1	no
gene11564	gene11564	RNU6-4P	chr3:181056679-181742228	BPI	SCZ	NOTEST	0	0	0	0	1	1	no
gene11567	gene11567	RPL7AP25	chr3:181056679-181742228	BPI	SCZ	NOTEST	0.168286	0.0715887	-1.23311	0	1	1	no
gene11571	gene11571	LOC101929598	chr3:181866308-181867154	BPI	SCZ	NOTEST	0	0	0	0	1	1	no
gene11577	gene11577	EIF4EP3	chr3:182446969-182486362	BPI	SCZ	NOTEST	0.0382581	0.0129364	-1.56433	0	1	1	no
gene11579	gene11579	RPL7L1P8	chr3:182610652-182611567	BPI	SCZ	NOTEST	0.358551	0.0894257	-2.00342	0	1	1	no
gene1159	gene1159	LOC100328982	chr1:40559339-40561055	BPI	SCZ	NOTEST	0.165258	0.227559	0.461515	0	1	1	no
gene11601	gene11601	LOC100131977	chr3:183613563-183615266	BPI	SCZ	NOTEST	0.0162529	0.0209984	0.369584	0	1	1	no
gene11609	gene11609	RPSAP31	chr3:183887521-183888537	BPI	SCZ	NOTEST	0.0203952	0.0102115	-0.998031	0	1	1	no
gene11616	gene11616	5-HT3C2	chr3:184083171-184084219	BPI	SCZ	NOTEST	0	0	0	0	1	1	no
gene11619	gene11619	HSP90AA5P	chr3:184115841-184118003	BPI	SCZ	NOTEST	0.093236	0.140339	0.58996	0	1	1	no
gene11655	gene11655	RPL4P4	chr3:185282937-185499057	BPI	SCZ	OK	1.41111	1.20265	-0.230611	-0.0533826	0.81345	0.999744	no
gene11677	gene11677	LOC100287402	chr3:186596963-186597281	BPI	SCZ	NOTEST	0.0248879	0.0277167	0.155307	0	1	1	no
gene11682	gene11682	LOC100533663	chr3:186635827-186715029	BPI	SCZ	NOTEST	0	0	0	0	1	1	no
gene11685	gene11685	PSMD10P2	chr3:186761110-186763825	BPI	SCZ	NOTEST	0.164988	0.143284	-0.203485	0	1	1	no
gene11687	gene11687	GPS2P2	chr3:186772611-186773579	BPI	SCZ	NOTEST	0.174978	0.0854193	-1.03454	0	1	1	no
gene11698	gene11698	RPS20P14	chr3:186900072-186900622	BPI	SCZ	NOTEST	0	0.0498023	inf	0	1	1	no
gene11699	gene11699	RPL29P9	chr3:186922151-186922800	BPI	SCZ	NOTEST	0	0	0	0	1	1	no
gene11702	gene11702	RPL39P19	chr3:187120952-187139475	BPI	SCZ	NOTEST	0.297012	0.553809	0.898867	0	1	1	no
gene11727	gene11727	LOC647299	chr3:188989184-188990314	BPI	SCZ	NOTEST	0.300655	0.465592	0.630955	0	1	1	no
gene1174	gene1174	UBE2V1P8	chr1:40942041-40942518	BPI	SCZ	NOTEST	0	0.0310926	inf	0	1	1	no
gene11746	gene11746	RN7SKP296	chr3:190514050-190657197	BPI	SCZ	OK	3.57773	2.79219	-0.357647	-0.0394262	0.70115	0.999744	no
gene11748	gene11748	CCT6P4	chr3:190714707-190717377	BPI	SCZ	NOTEST	0	0	0	0	1	1	no
gene11763	gene11763	RN7SKP222	chr3:192093123-192093378	BPI	SCZ	NOTEST	0	0	0	0	1	1	no
gene11771	gene11771	VEZF1P1	chr3:193153536-193157299	BPI	SCZ	NOTEST	0	0	0	0	1	1	no
gene118	gene118	LOC100288379	chr1:1661477-1699202	BPI	SCZ	OK	1.67969	2.40555	0.518177	0.08254	0.5822	0.999744	no
gene11808	gene11808	RPL23AP93	chr3:194562926-194564012	BPI	SCZ	NOTEST	0	0.0530489	inf	0	1	1	no
gene11816	gene11816	LOC285303	chr3:194705547-194826859	BPI	SCZ	NOTEST	0	0.00962374	inf	0	1	1	no
gene11825	gene11825	RN7SL36P	chr3:195068275-195271166	BPI	SCZ	OK	0.46532	0.850891	0.870751	0.0849933	0.485	0.999744	no
gene11828	gene11828	RNU6-25P	chr3:195068275-195271166	BPI	SCZ	NOTEST	0	0	0	0	1	1	no
gene11834	gene11834	RPL24P6	chr3:195554569-195555127	BPI	SCZ	NOTEST	0.0535392	0	#NAME?	0	1	1	no
gene11836	gene11836	MUC20P1	chr3:195618624-195620237	BPI	SCZ	OK	3.01828	4.20534	0.478496	0.345579	0.3362	0.999744	no
gene11840	gene11840	LOC100288016	chr3:195646695-195652159	BPI	SCZ	NOTEST	0	0	0	0	1	1	no
gene11849	gene11849	LOC100419880	chr3:195836454-195860404	BPI	SCZ	NOTEST	0	0.011681	inf	0	1	1	no
gene11854	gene11854	LOC100133326	chr3:195935574-195941723	BPI	SCZ	NOTEST	0	0	0	0	1	1	no
gene11857	gene11857	LOC100131360	chr3:195996278-196002217	BPI	SCZ	NOTEST	0.264777	0.331551	0.324454	0	1	1	no
gene11861	gene11861	RNU7-18P	chr3:196049283-196082161	BPI	SCZ	NOTEST	0	0	0	0	1	1	no
gene11883	gene11883	RPS29P3	chr3:196536494-196536792	BPI	SCZ	NOTEST	0.0284869	0	#NAME?	0	1	1	no
gene11898	gene11898	RPSAP69	chr3:196986659-196988269	BPI	SCZ	NOTEST	0.115474	0.0781831	-0.562643	0	1	1	no
gene11912	gene11912	LOC100131868	chr3:197634074-197634427	BPI	SCZ	OK	2.85714	1.77805	-0.684275	-0.357232	0.32215	0.999744	no
gene11914	gene11914	LOC107986176	chr3:197638438-197640451	BPI	SCZ	OK	2.4167	2.54078	0.0722319	0.0504132	0.8871	0.999744	no
gene11920	gene11920	RPL17P18	chr3:197790854-197960019	BPI	SCZ	OK	3.58445	3.58214	-0.000932568	-0.000117428	0.99665	0.999744	no
gene11928	gene11928	FRG2FP	chr3:198110108-198112057	BPI	SCZ	NOTEST	0	0	0	0	1	1	no
gene11929	gene11929	TUBB8P8	chr3:198119650-198120864	BPI	SCZ	NOTEST	0.00732416	0.0407778	2.47705	0	1	1	no
gene1193	gene1193	RPS15AP8	chr1:42380796-42425813	BPI	SCZ	NOTEST	0.0700266	0.142847	1.0285	0	1	1	no
gene11935	gene11935	CICP6	chr3:198222575-198226350	BPI	SCZ	NOTEST	0	0	0	0	1	1	no
gene1196	gene1196	RPS3AP11	chr1:42491714-42492513	BPI	SCZ	NOTEST	0.0669956	0.050945	-0.395126	0	1	1	no
gene1197	gene1197	TMSB4XP1	chr1:42499780-42500417	BPI	SCZ	OK	0.502512	0.603665	0.264591	0.130954	0.709	0.999744	no
gene11982	gene11982	LOC100421802	chr4:1056247-1132975	BPI	SCZ	OK	0.714486	0.479462	-0.575489	-0.145372	0.62575	0.999744	no
gene1199	gene1199	RNU6-536P	chr1:42521239-42654664	BPI	SCZ	NOTEST	0	0	0	0	1	1	no
gene12	gene12	CICP27	chr1:91168-267354	BPI	SCZ	NOTEST	0.0612613	0.086978	0.505676	0	1	1	no
gene12015	gene12015	LOC100419959	chr4:2071957-2242164	BPI	SCZ	NOTEST	0.150583	0.124802	-0.270919	0	1	1	no
gene12045	gene12045	RPL7AP29	chr4:3292977-3439913	BPI	SCZ	OK	0.821922	0.724371	-0.182272	-0.0286075	0.85645	0.999744	no
gene12056	gene12056	OR7E163P	chr4:3889472-3890544	BPI	SCZ	OK	0.624918	0.431008	-0.535954	-0.279081	0.44915	0.999744	no
gene12059	gene12059	ALG1L7P	chr4:3935445-3955428	BPI	SCZ	NOTEST	0.27646	0.239635	-0.206235	0	1	1	no
gene12065	gene12065	LOC100130459	chr4:4029912-4108071	BPI	SCZ	OK	0.971166	0.831829	-0.223431	-0.112717	0.7483	0.999744	no
gene12066	gene12066	RPS3AP16	chr4:4029912-4108071	BPI	SCZ	NOTEST	0.107449	0.0517158	-1.05497	0	1	1	no
gene12080	gene12080	RPS7P15	chr4:4380987-4710938	BPI	SCZ	OK	1.15911	1.30498	0.171011	0.0272036	0.8487	0.999744	no
gene12087	gene12087	LDHAP1	chr4:4893623-4895268	BPI	SCZ	NOTEST	0.0196146	0.002941	-2.73755	0	1	1	no
gene12089	gene12089	RN7SKP113	chr4:4920807-4988671	BPI	SCZ	NOTEST	0	0	0	0	1	1	no
gene1212	gene1212	LOC100420252	chr1:42857621-42888792	BPI	SCZ	NOTEST	0.0214364	0.021891	0.0302706	0	1	1	no
gene12122	gene12122	RN7SKP292	chr4:6909443-7057952	BPI	SCZ	OK	1.20388	1.06239	-0.180371	-0.0137092	0.88565	0.999744	no
gene1213	gene1213	MKRN8P	chr1:42889630-42892440	BPI	SCZ	NOTEST	0.0049212	0.0125312	1.34845	0	1	1	no
gene12130	gene12130	RN7SKP36	chr4:7112163-7112399	BPI	SCZ	NOTEST	0	0	0	0	1	1	no
gene1214	gene1214	ATP6V1E1P1	chr1:42903113-42904112	BPI	SCZ	NOTEST	0.0340503	0.016487	-1.04634	0	1	1	no
gene12144	gene12144	GMPSP1	chr4:8174420-8175020	BPI	SCZ	NOTEST	0	0.0119217	inf	0	1	1	no
gene12161	gene12161	LOC107984022	chr4:9000317-9002837	BPI	SCZ	NOTEST	0.0636441	0.0803257	0.335836	0	1	1	no
gene12162	gene12162	LOC100286946	chr4:9030261-9031105	BPI	SCZ	NOTEST	0.162556	0.159658	-0.0259519	0	1	1	no
gene12168	gene12168	ALG1L14P	chr4:9153295-9213956	BPI	SCZ	NOTEST	0.143657	0.164735	0.197515	0	1	1	no
gene1217	gene1217	RNU6-880P	chr1:42991437-42991543	BPI	SCZ	NOTEST	0	0	0	0	1	1	no
gene12174	gene12174	USP17L14P	chr4:9229640-9231233	BPI	SCZ	NOTEST	0.0327996	0.022056	-0.572503	0	1	1	no
gene12193	gene12193	LOC105378242	chr4:9384016-9389146	BPI	SCZ	NOTEST	0	0	0	0	1	1	no
gene12196	gene12196	LOC107986212	chr4:9422011-9429702	BPI	SCZ	NOTEST	0.138598	0.0872056	-0.668409	0	1	1	no
gene12203	gene12203	LOC101928948	chr4:9532045-9536462	BPI	SCZ	OK	1.61372	0.945623	-0.771054	-0.392193	0.312	0.999744	no
gene12206	gene12206	RPS3AP19	chr4:9563146-9563994	BPI	SCZ	OK	2.08266	1.46539	-0.507139	-0.270263	0.4353	0.999744	no
gene12209	gene12209	FAM86MP	chr4:9693096-9703594	BPI	SCZ	NOTEST	0.0127005	0.00856855	-0.567767	0	1	1	no
gene12228	gene12228	LOC100287951	chr4:10410923-10411994	BPI	SCZ	NOTEST	0.0212025	0.0460654	1.11945	0	1	1	no
gene12239	gene12239	RNPS1P1	chr4:11368820-11373749	BPI	SCZ	NOTEST	0.149493	0.16395	0.133181	0	1	1	no
gene12258	gene12258	HSP90AB2P	chr4:13293478-13484365	BPI	SCZ	OK	0.561732	0.610596	0.120334	0.0309566	0.91005	0.999744	no
gene12265	gene12265	LOC100288683	chr4:13631784-13632641	BPI	SCZ	NOTEST	0.144331	0.238537	0.724838	0	1	1	no
gene12282	gene12282	RN7SKP170	chr4:15002450-15446169	BPI	SCZ	NOTEST	0.593533	0.204109	-1.53999	0	1	1	no
gene12290	gene12290	RPL10AP7	chr4:15681728-15774177	BPI	SCZ	OK	0.612691	0.434729	-0.495043	-0.0717691	0.6309	0.999744	no
gene12294	gene12294	HPRT1P1	chr4:15864737-15865197	BPI	SCZ	NOTEST	0.0145898	0	#NAME?	0	1	1	no
gene123	gene123	LOC100129381	chr1:1724837-1745999	BPI	SCZ	OK	3.33433	3.70069	0.150394	0.0396872	0.89565	0.999744	no
gene12303	gene12303	RPS21P4	chr4:16226662-16258187	BPI	SCZ	OK	3.6474	3.73529	0.0343512	0.0110819	0.9804	0.999744	no
gene12313	gene12313	RPS7P6	chr4:17427664-17428349	BPI	SCZ	NOTEST	0.0324019	0.02701	-0.262582	0	1	1	no
gene12316	gene12316	NACAP5	chr4:17552003-17552803	BPI	SCZ	NOTEST	0	0	0	0	1	1	no
gene12323	gene12323	KRT18P63	chr4:17810812-18023287	BPI	SCZ	OK	2.05021	1.66545	-0.299862	-0.0855268	0.7946	0.999744	no
gene12330	gene12330	RPL21P46	chr4:19813732-19814269	BPI	SCZ	NOTEST	0.0434277	0.0139316	-1.64025	0	1	1	no
gene12348	gene12348	RPS27P13	chr4:22594160-22594507	BPI	SCZ	NOTEST	0.0231189	0	#NAME?	0	1	1	no
gene12352	gene12352	CDC42P6	chr4:22692913-22819575	BPI	SCZ	OK	0.912999	0.817759	-0.158937	-0.0412776	0.9184	0.999744	no
gene12364	gene12364	ATP5LP3	chr4:24657661-24658421	BPI	SCZ	NOTEST	0	0	0	0	1	1	no
gene12366	gene12366	HNRNPA1P65	chr4:24771406-24772620	BPI	SCZ	NOTEST	0	0	0	0	1	1	no
gene12381	gene12381	LOC645433	chr4:25504947-25506769	BPI	SCZ	NOTEST	0.0744826	0.0206161	-1.85313	0	1	1	no
gene12386	gene12386	RPS29P11	chr4:25678815-25679109	BPI	SCZ	NOTEST	0.0586592	0	#NAME?	0	1	1	no
gene12397	gene12397	LOC645481	chr4:26111737-26115952	BPI	SCZ	NOTEST	0.0167787	0.0221417	0.400139	0	1	1	no
gene12406	gene12406	LOC100421493	chr4:26860690-27025381	BPI	SCZ	OK	1.49602	1.84565	0.302996	0.0813873	0.79525	0.999744	no
gene12409	gene12409	IGBP1P5	chr4:27585133-27586305	BPI	SCZ	NOTEST	0	0	0	0	1	1	no
gene1243	gene1243	SHMT1P1	chr1:43707496-43931165	BPI	SCZ	OK	0.706998	0.929386	0.394572	0.175338	0.7347	0.999744	no
gene12433	gene12433	LOC100130674	chr4:30007418-30008351	BPI	SCZ	NOTEST	0	0	0	0	1	1	no
gene12445	gene12445	MAPRE1P2	chr4:33009266-33011818	BPI	SCZ	NOTEST	0.00385147	0.00481259	0.321405	0	1	1	no
gene12449	gene12449	RPL31P31	chr4:33881580-34039893	BPI	SCZ	NOTEST	0.0167839	0	#NAME?	0	1	1	no
gene12476	gene12476	RPL21P45	chr4:37821320-37821878	BPI	SCZ	NOTEST	0.0803068	0.021781	-1.88246	0	1	1	no
gene12482	gene12482	PSME2P4	chr4:37891083-38139175	BPI	SCZ	OK	0.462555	0.621281	0.425619	0.0500407	0.66585	0.999744	no
gene12506	gene12506	RNU6-32P	chr4:39287448-39366381	BPI	SCZ	NOTEST	0	0	0	0	1	1	no
gene12516	gene12516	RNU7-11P	chr4:39527838-39638998	BPI	SCZ	NOTEST	0	0	0	0	1	1	no
gene12520	gene12520	ZBTB12BP	chr4:39698043-39782792	BPI	SCZ	OK	2.18634	2.4459	0.161845	0.061246	0.93285	0.999744	no
gene12523	gene12523	PABPC1P1	chr4:39822862-39977956	BPI	SCZ	OK	1.78337	1.96195	0.137685	0.0166536	0.8775	0.999744	no
gene12524	gene12524	KRT18P25	chr4:40020191-40021578	BPI	SCZ	NOTEST	0.0458019	0.0349466	-0.390256	0	1	1	no
gene12537	gene12537	ARL4AP2	chr4:40749873-41216714	BPI	SCZ	OK	0.925442	0.946662	0.0327064	0.00505459	0.97165	0.999744	no
gene12542	gene12542	RNU6-1195P	chr4:40749873-41216714	BPI	SCZ	NOTEST	0	0	0	0	1	1	no
gene12553	gene12553	HMGB1P28	chr4:41744081-41855261	BPI	SCZ	NOTEST	0	0	0	0	1	1	no
gene1256	gene1256	KRT8P47	chr1:44043926-44135140	BPI	SCZ	NOTEST	0.0368089	0.166343	2.17603	0	1	1	no
gene12560	gene12560	ATP1B1P1	chr4:41990471-42087534	BPI	SCZ	OK	1.99456	1.87932	-0.085861	-0.0305888	0.9554	0.999744	no
gene12565	gene12565	RPS7P7	chr4:42408372-42657134	BPI	SCZ	OK	0.636147	0.846659	0.412422	0.0412056	0.68325	0.999744	no
gene12574	gene12574	RPS2P21	chr4:43410003-43410960	BPI	SCZ	NOTEST	0	0	0	0	1	1	no
gene12576	gene12576	PGBD3P4	chr4:43586319-43588329	BPI	SCZ	NOTEST	0	0	0	0	1	1	no
gene12577	gene12577	RN7SL691P	chr4:43598539-43598826	BPI	SCZ	NOTEST	0	0	0	0	1	1	no
gene12579	gene12579	NDUFB4P12	chr4:43898914-43899409	BPI	SCZ	NOTEST	0	0	0	0	1	1	no
gene1258	gene1258	LOC100129492	chr1:44043926-44135140	BPI	SCZ	NOTEST	0	0.0416917	inf	0	1	1	no
gene12593	gene12593	THAP12P9	chr4:45323744-45324751	BPI	SCZ	NOTEST	0	0	0	0	1	1	no
gene12596	gene12596	RN7SKP199	chr4:45995118-45995368	BPI	SCZ	NOTEST	0	0	0	0	1	1	no
gene12609	gene12609	RPL21P52	chr4:47485260-47593486	BPI	SCZ	NOTEST	0.412808	0.57997	0.490506	0	1	1	no
gene12625	gene12625	LOC107986278	chr4:48341479-48426198	BPI	SCZ	OK	1.88415	1.80956	-0.0582781	-0.0258157	0.94395	0.999744	no
gene12634	gene12634	TPI1P4	chr4:48986246-49062079	BPI	SCZ	NOTEST	0	0	0	0	1	1	no
gene12641	gene12641	ANKRD20A17P	chr4:49501947-49506026	BPI	SCZ	NOTEST	0	0	0	0	1	1	no
gene12642	gene12642	LOC107986214	chr4:49516045-49524763	BPI	SCZ	NOTEST	0.00958748	0.00688916	-0.476822	0	1	1	no
gene12676	gene12676	LOC100129728	chr4:53927192-53928150	BPI	SCZ	NOTEST	0.148319	0.156814	0.0803486	0	1	1	no
gene12679	gene12679	MORF4L2P1	chr4:54086684-54088451	BPI	SCZ	NOTEST	0.0363637	0.0579123	0.671373	0	1	1	no
gene12688	gene12688	RPL38P3	chr4:54976114-54976397	BPI	SCZ	NOTEST	0	0	0	0	1	1	no
gene12714	gene12714	RNA5SP161	chr4:56097390-56097479	BPI	SCZ	NOTEST	0	0	0	0	1	1	no
gene12722	gene12722	RPL7AP31	chr4:56337686-56387677	BPI	SCZ	OK	0.338872	0.829317	1.29118	0.211492	0.2558	0.999744	no
gene12731	gene12731	GLDCP1	chr4:56530574-56626214	BPI	SCZ	NOTEST	0.0178034	0.00413199	-2.10724	0	1	1	no
gene12736	gene12736	RPL17P20	chr4:56710020-56710646	BPI	SCZ	NOTEST	0.00932208	0.0204955	1.13658	0	1	1	no
gene12737	gene12737	LOC285453	chr4:56760911-56761610	BPI	SCZ	NOTEST	0.00809315	0.0427988	2.4028	0	1	1	no
gene12738	gene12738	RN7SL492P	chr4:56794347-56794642	BPI	SCZ	NOTEST	0	0	0	0	1	1	no
gene12740	gene12740	RN7SL357P	chr4:56805833-56806131	BPI	SCZ	NOTEST	0.0316822	0	#NAME?	0	1	1	no
gene12747	gene12747	UBE2CP3	chr4:56978639-57205299	BPI	SCZ	OK	1.2582	1.50037	0.253963	0.0267776	0.7762	0.999744	no
gene12767	gene12767	RPS12P9	chr4:61201255-62221384	BPI	SCZ	NOTEST	0.57964	0.512974	-0.176274	0	1	1	no
gene12769	gene12769	RPS15AP17	chr4:61201255-62221384	BPI	SCZ	NOTEST	0	0	0	0	1	1	no
gene12774	gene12774	HMGN1P11	chr4:62510356-62511569	BPI	SCZ	NOTEST	0	0	0	0	1	1	no
gene12776	gene12776	LARP1BP1	chr4:63350016-63351474	BPI	SCZ	NOTEST	0	0.00673036	inf	0	1	1	no
gene12781	gene12781	DPP3P1	chr4:64430867-64433434	BPI	SCZ	NOTEST	0.00199133	0	#NAME?	0	1	1	no
gene12787	gene12787	RPS6P5	chr4:64767105-64767938	BPI	SCZ	NOTEST	0	0	0	0	1	1	no
gene12795	gene12795	RPL6P10	chr4:65319562-65693386	BPI	SCZ	OK	1.0063	1.13976	0.179664	0.0136613	0.87965	0.999744	no
gene12807	gene12807	LOC100996585	chr4:67380663-67381548	BPI	SCZ	NOTEST	0	0.0167214	inf	0	1	1	no
gene12809	gene12809	RNU1-63P	chr4:67429591-67429754	BPI	SCZ	NOTEST	0	0	0	0	1	1	no
gene12813	gene12813	LOC107986207	chr4:67615760-67701171	BPI	SCZ	OK	2.49999	1.28601	-0.959016	-0.080573	0.4635	0.999744	no
gene12825	gene12825	GCOM2	chr4:68038415-68042511	BPI	SCZ	NOTEST	0.116382	0.110286	-0.0776108	0	1	1	no
gene12834	gene12834	APOOP4	chr4:68304167-68304966	BPI	SCZ	NOTEST	0	0	0	0	1	1	no
gene12836	gene12836	MT2P1	chr4:68376250-68376665	BPI	SCZ	NOTEST	0	0	0	0	1	1	no
gene12838	gene12838	UGT2B29P	chr4:68516916-68517653	BPI	SCZ	NOTEST	0.157672	0.0494567	-1.67269	0	1	1	no
gene1284	gene1284	RPS15AP11	chr1:44780284-44780745	BPI	SCZ	OK	1.09429	0.772476	-0.502438	-0.243337	0.4579	0.999744	no
gene12842	gene12842	LOC728807	chr4:68628180-68629026	BPI	SCZ	NOTEST	0	0	0	0	1	1	no
gene12844	gene12844	LOC728811	chr4:68708647-68712500	BPI	SCZ	NOTEST	0	0	0	0	1	1	no
gene12845	gene12845	LOC100422026	chr4:68784588-68787676	BPI	SCZ	NOTEST	0.152226	0.044008	-1.79037	0	1	1	no
gene12848	gene12848	LOC101930041	chr4:68861328-68908184	BPI	SCZ	NOTEST	0	0	0	0	1	1	no
gene12849	gene12849	LOC100174950	chr4:68861328-68908184	BPI	SCZ	NOTEST	0	0	0	0	1	1	no
gene12850	gene12850	LOC101927264	chr4:68914535-68925150	BPI	SCZ	NOTEST	0	0	0	0	1	1	no
gene12853	gene12853	LOC642381	chr4:68995338-68997711	BPI	SCZ	NOTEST	0	0	0	0	1	1	no
gene12854	gene12854	UGT2B27P	chr4:69019660-69020379	BPI	SCZ	NOTEST	0	0	0	0	1	1	no
gene12856	gene12856	UGT2B26P	chr4:69027784-69045018	BPI	SCZ	NOTEST	0.0255732	0.020686	-0.305978	0	1	1	no
gene12859	gene12859	LOC100127903	chr4:69125213-69128072	BPI	SCZ	NOTEST	0.00353607	0.0113131	1.67778	0	1	1	no
gene12860	gene12860	LOC101060162	chr4:69144738-69147642	BPI	SCZ	NOTEST	0	0	0	0	1	1	no
gene12861	gene12861	LOC642474	chr4:69181629-69224983	BPI	SCZ	NOTEST	0.0656816	0.0691175	0.0735606	0	1	1	no
gene12865	gene12865	LOC100533845	chr4:69242596-69251011	BPI	SCZ	NOTEST	0	0	0	0	1	1	no
gene12867	gene12867	LOC100422022	chr4:69306467-69307204	BPI	SCZ	NOTEST	0.0659689	0.0404845	-0.704417	0	1	1	no
gene12868	gene12868	LOC642496	chr4:69346578-69358372	BPI	SCZ	NOTEST	0	0	0	0	1	1	no
gene12870	gene12870	UGT2B25P	chr4:69389482-69402194	BPI	SCZ	NOTEST	0	0.00336982	inf	0	1	1	no
gene12909	gene12909	RNU6-891P	chr4:70852129-70852239	BPI	SCZ	NOTEST	0	0	0	0	1	1	no
gene12913	gene12913	LOC107986208	chr4:71187285-71572087	BPI	SCZ	OK	1.8979	1.1874	-0.676597	-0.132265	0.51335	0.999744	no
gene12914	gene12914	LDHAL6EP	chr4:71187285-71572087	BPI	SCZ	NOTEST	0.375204	0.360323	-0.0583848	0	1	1	no
gene12921	gene12921	HNRNPA1P67	chr4:72807186-72808384	BPI	SCZ	NOTEST	0.0177998	0.030412	0.772779	0	1	1	no
gene12925	gene12925	RNU6ATAC5P	chr4:73026747-73026872	BPI	SCZ	NOTEST	0	0	0	0	1	1	no
gene12928	gene12928	HMGA1P2	chr4:73073965-73259142	BPI	SCZ	OK	3.0665	3.08179	0.00718025	0.00157312	0.9941	0.999744	no
gene12939	gene12939	PPBPP1	chr4:73848735-73849253	BPI	SCZ	NOTEST	0.0122124	0.0146778	0.265278	0	1	1	no
gene1294	gene1294	CCNB1IP1P1	chr1:44850521-44986722	BPI	SCZ	NOTEST	0.338556	0.470149	0.473723	0	1	1	no
gene12942	gene12942	HNRNPA1P55	chr4:73938273-73939629	BPI	SCZ	NOTEST	0	0	0	0	1	1	no
gene12947	gene12947	RN7SL218P	chr4:74011581-74011874	BPI	SCZ	NOTEST	0.10729	0	#NAME?	0	1	1	no
gene1295	gene1295	LOC128192	chr1:44988145-44988782	BPI	SCZ	NOTEST	0	0.0676149	inf	0	1	1	no
gene1296	gene1296	MRPS17P1	chr1:44991676-44992253	BPI	SCZ	NOTEST	0.0372855	0.0251692	-0.566953	0	1	1	no
gene13002	gene13002	RNU6-145P	chr4:76435099-76802573	BPI	SCZ	NOTEST	0	0	0	0	1	1	no
gene13014	gene13014	TXNP6	chr4:76949713-77040878	BPI	SCZ	OK	6.34483	7.54077	0.24913	0.0426868	0.78305	0.999744	no
gene13036	gene13036	HNRNPA1P56	chr4:77987508-77988874	BPI	SCZ	NOTEST	0	0	0	0	1	1	no
gene13045	gene13045	RPS21P3	chr4:78768448-78768812	BPI	SCZ	NOTEST	0.106914	0.0566869	-0.915369	0	1	1	no
gene13050	gene13050	RN7SL127P	chr4:78776377-78939428	BPI	SCZ	OK	2.80307	1.93504	-0.534643	-0.0394216	0.5815	0.999744	no
gene13062	gene13062	LOC643513	chr4:80079395-80081368	BPI	SCZ	NOTEST	0.00719508	0.0087592	0.283787	0	1	1	no
gene13063	gene13063	RPSAP39	chr4:80161052-80162081	BPI	SCZ	NOTEST	0.00444604	0	#NAME?	0	1	1	no
gene13069	gene13069	LOC100419739	chr4:80321264-80963756	BPI	SCZ	NOTEST	0.0191961	0.0363693	0.921907	0	1	1	no
gene13078	gene13078	COX5BP1	chr4:81708846-82044963	BPI	SCZ	NOTEST	0.234798	0.139816	-0.747893	0	1	1	no
gene13083	gene13083	BIN2P1	chr4:82242958-82297535	BPI	SCZ	NOTEST	0.0639723	0.0455412	-0.490274	0	1	1	no
gene13087	gene13087	IGBP1P4	chr4:82401418-82402607	BPI	SCZ	NOTEST	0.0259324	0.0787903	1.60326	0	1	1	no
gene13092	gene13092	RPL7AP26	chr4:82484450-82561973	BPI	SCZ	NOTEST	0.193177	0.307504	0.670685	0	1	1	no
gene13093	gene13093	RPS6P6	chr4:82484450-82561973	BPI	SCZ	NOTEST	0.22757	0.223421	-0.026545	0	1	1	no
gene1310	gene1310	HMGB1P48	chr1:45530821-45532621	BPI	SCZ	NOTEST	0.00612846	0.00614914	0.0048594	0	1	1	no
gene13112	gene13112	LOC100287427	chr4:83377262-83378143	BPI	SCZ	NOTEST	0	0	0	0	1	1	no
gene13116	gene13116	SLC25A14P1	chr4:83455931-83485181	BPI	SCZ	OK	0.946634	1.11022	0.229962	0.0589843	0.8343	0.999744	no
gene13122	gene13122	LOC152845	chr4:83968081-84299169	BPI	SCZ	NOTEST	0.0826975	0.0770874	-0.101348	0	1	1	no
gene13131	gene13131	RN7SKP48	chr4:85100495-85100821	BPI	SCZ	NOTEST	0	0.133379	inf	0	1	1	no
gene13143	gene13143	RPL6P13	chr4:86870164-86871433	BPI	SCZ	NOTEST	0.131339	0.151641	0.207368	0	1	1	no
gene13145	gene13145	LOC260422	chr4:86912927-86914917	BPI	SCZ	NOTEST	0.294105	0.209304	-0.490733	0	1	1	no
gene13151	gene13151	LOC100419572	chr4:87160102-87220608	BPI	SCZ	OK	1.26996	0.915061	-0.472847	-0.114983	0.67555	0.999744	no
gene13152	gene13152	GAPDHP60	chr4:87160102-87220608	BPI	SCZ	OK	1.57297	1.49882	-0.069668	-0.0220539	0.95745	0.999744	no
gene1316	gene1316	RPL7AP16	chr1:45627303-45686691	BPI	SCZ	OK	6.54835	7.2529	0.147427	0.0468047	0.9112	0.999744	no
gene13165	gene13165	CHCHD2P7	chr4:87785755-87786455	BPI	SCZ	NOTEST	0.0233033	0	#NAME?	0	1	1	no
gene13168	gene13168	HSP90AB3P	chr4:87891747-87894288	BPI	SCZ	NOTEST	0.0845466	0.0542445	-0.640268	0	1	1	no
gene13174	gene13174	RPL31P24	chr4:88090263-88231417	BPI	SCZ	NOTEST	0.0299421	0.105664	1.81924	0	1	1	no
gene13176	gene13176	RNU6ATAC31P	chr4:88090263-88231417	BPI	SCZ	NOTEST	0	0	0	0	1	1	no
gene13177	gene13177	RNU6-1298P	chr4:88090263-88231417	BPI	SCZ	NOTEST	0	0	0	0	1	1	no
gene13185	gene13185	LOC728333	chr4:88507002-88510487	BPI	SCZ	NOTEST	0.0658337	0.0218013	-1.59441	0	1	1	no
gene1320	gene1320	RPL6P1	chr1:45781258-45781958	BPI	SCZ	NOTEST	0	0	0	0	1	1	no
gene13207	gene13207	TMSB4XP8	chr4:90127393-91602219	BPI	SCZ	OK	4.02331	3.67184	-0.131882	-0.0274737	0.908	0.999744	no
gene13209	gene13209	PMPCAP1	chr4:92181955-92184078	BPI	SCZ	NOTEST	0	0.00434166	inf	0	1	1	no
gene13213	gene13213	LOC100422562	chr4:92304248-93810330	BPI	SCZ	OK	0.177152	0.891709	2.33158	0.399169	0.0991	0.999744	no
gene13219	gene13219	HMGB3P15	chr4:94117819-94207556	BPI	SCZ	NOTEST	0.0176532	0.0570758	1.69295	0	1	1	no
gene1322	gene1322	TMA16P2	chr1:45786991-46036124	BPI	SCZ	NOTEST	0.5876	0.435152	-0.433316	0	1	1	no
gene13222	gene13222	RPL35AP11	chr4:94369770-94370200	BPI	SCZ	NOTEST	0	0.0359053	inf	0	1	1	no
gene13235	gene13235	RN7SKP28	chr4:96170464-96631238	BPI	SCZ	NOTEST	0	0	0	0	1	1	no
gene13236	gene13236	COX7A2P2	chr4:96902762-96903189	BPI	SCZ	NOTEST	0	0	0	0	1	1	no
gene13240	gene13240	RPL5P12	chr4:97366925-98143473	BPI	SCZ	NOTEST	0.0739473	0.0472465	-0.64629	0	1	1	no
gene13244	gene13244	RPL21P48	chr4:98261375-98443861	BPI	SCZ	OK	0.529897	1.33306	1.33095	0.174051	0.24595	0.999744	no
gene13247	gene13247	LOC107986231	chr4:98713699-98713971	BPI	SCZ	NOTEST	0.083697	0	#NAME?	0	1	1	no
gene13248	gene13248	BTF3P13	chr4:98740624-98741496	BPI	SCZ	NOTEST	0.0120411	0	#NAME?	0	1	1	no
gene13251	gene13251	TBCAP3	chr4:98878455-98930635	BPI	SCZ	OK	0.685497	1.07959	0.655261	0.087518	0.53225	0.999744	no
gene13252	gene13252	FAM177A1P1	chr4:98955982-98964956	BPI	SCZ	NOTEST	0.122311	0.151134	0.305274	0	1	1	no
gene13254	gene13254	NDUFS5P4	chr4:98976658-98977143	BPI	SCZ	NOTEST	0	0.0134837	inf	0	1	1	no
gene13278	gene13278	LOC644721	chr4:99950493-100037705	BPI	SCZ	NOTEST	0.0264531	0.049206	0.895397	0	1	1	no
gene13306	gene13306	KRT8P46	chr4:102631485-102760998	BPI	SCZ	OK	2.37233	2.90401	0.291743	0.112789	0.87165	0.999744	no
gene13307	gene13307	LOC100288914	chr4:102631485-102760998	BPI	SCZ	OK	1.47988	1.79721	0.28028	0.0698801	0.80165	0.999744	no
gene13308	gene13308	LOC100419096	chr4:102631485-102760998	BPI	SCZ	OK	1.57712	1.63597	0.0528587	0.0153582	0.96695	0.999744	no
gene13315	gene13315	PABPC1P7	chr4:102868977-103077371	BPI	SCZ	NOTEST	0.268411	0.308529	0.200961	0	1	1	no
gene13316	gene13316	ACTR3BP4	chr4:102868977-103077371	BPI	SCZ	NOTEST	0.125754	0.170496	0.439134	0	1	1	no
gene13321	gene13321	DDX3P3	chr4:103572001-103576529	BPI	SCZ	NOTEST	0.108593	0.0612612	-0.825884	0	1	1	no
gene13339	gene13339	LOC402182	chr4:105525956-105527478	BPI	SCZ	NOTEST	0.224833	0.178406	-0.333686	0	1	1	no
gene13377	gene13377	ZACNP1	chr4:108396901-108416642	BPI	SCZ	NOTEST	0	0	0	0	1	1	no
gene13384	gene13384	RNU6-431P	chr4:108650584-108667822	BPI	SCZ	NOTEST	0	0	0	0	1	1	no
gene13391	gene13391	RBMXP4	chr4:109346132-109347610	BPI	SCZ	NOTEST	0.407074	0.464086	0.189101	0	1	1	no
gene13397	gene13397	CDC42P4	chr4:109555107-109556904	BPI	SCZ	NOTEST	0.244894	0.315601	0.365948	0	1	1	no
gene13400	gene13400	HIGD1AP14	chr4:109560198-109703473	BPI	SCZ	OK	0.905222	0.802275	-0.174176	-0.0246329	0.87015	0.999744	no
gene13407	gene13407	KRT19P3	chr4:109878946-109879893	BPI	SCZ	NOTEST	0	0.00555423	inf	0	1	1	no
gene13416	gene13416	RPL7L1P13	chr4:110399563-110400524	BPI	SCZ	NOTEST	0.0156783	0.0143322	-0.129513	0	1	1	no
gene13417	gene13417	ZNF969P	chr4:110416260-110418701	BPI	SCZ	NOTEST	0.430086	0.464493	0.111033	0	1	1	no
gene13422	gene13422	LYPLA1P2	chr4:110944915-110945876	BPI	SCZ	OK	0.773044	0.186237	-2.05341	-0.899279	0.2215	0.999744	no
gene13432	gene13432	RPS12P8	chr4:112116489-112116984	BPI	SCZ	NOTEST	0	0	0	0	1	1	no
gene13439	gene13439	RTEL1P1	chr4:112286419-112442618	BPI	SCZ	OK	1.34094	1.22539	-0.130005	-0.0573084	0.92915	0.999744	no
gene13441	gene13441	TOX4P1	chr4:112455856-112457986	BPI	SCZ	NOTEST	0.511582	0.360515	-0.504905	0	1	1	no
gene13446	gene13446	LOC107986209	chr4:112513515-112657592	BPI	SCZ	NOTEST	0.22087	0.133032	-0.731421	0	1	1	no
gene13458	gene13458	RPL7AP30	chr4:112692867-113383740	BPI	SCZ	NOTEST	0.280881	0.300888	0.0992653	0	1	1	no
gene13460	gene13460	LOC100422627	chr4:112692867-113383740	BPI	SCZ	OK	0.68338	1.15554	0.757805	0.0937272	0.42065	0.999744	no
gene13465	gene13465	RPS26P25	chr4:112692867-113383740	BPI	SCZ	OK	3.43614	4.81982	0.488189	0.0672988	0.6718	0.999744	no
gene13468	gene13468	RNU1-138P	chr4:113402481-113439055	BPI	SCZ	NOTEST	0	0	0	0	1	1	no
gene13480	gene13480	CIR1P2	chr4:114713438-114714951	BPI	SCZ	OK	1.11603	0.462326	-1.27139	-0.660081	0.04285	0.999744	no
gene13484	gene13484	MRPS33P3	chr4:115142930-115143497	BPI	SCZ	NOTEST	0	0	0	0	1	1	no
gene13487	gene13487	KRT18P21	chr4:115920656-115922033	BPI	SCZ	NOTEST	0	0	0	0	1	1	no
gene13488	gene13488	EIF3KP3	chr4:116043373-116044124	BPI	SCZ	NOTEST	0.0147305	0.0291318	0.98379	0	1	1	no
gene13497	gene13497	ACTN4P1	chr4:116598159-116599808	BPI	SCZ	NOTEST	0	0.00655045	inf	0	1	1	no
gene1350	gene1350	LOC101929349	chr1:46735521-46743132	BPI	SCZ	NOTEST	0	0.00520318	inf	0	1	1	no
gene13509	gene13509	NT5C3AP1	chr4:117428397-117689103	BPI	SCZ	NOTEST	0.125471	0.0581105	-1.11048	0	1	1	no
gene13514	gene13514	FKBP4P1	chr4:118033595-118265951	BPI	SCZ	NOTEST	0.43877	0.389192	-0.172985	0	1	1	no
gene13519	gene13519	NDUFS5P5	chr4:118400395-118400868	BPI	SCZ	NOTEST	0.0274588	0.0399427	0.540666	0	1	1	no
gene13524	gene13524	CICP16	chr4:118636993-118638826	BPI	SCZ	OK	0.487033	0.619438	0.346939	0.187457	0.59895	0.999744	no
gene1354	gene1354	LOC100533627	chr1:46843094-46900475	BPI	SCZ	NOTEST	0.127386	0.196168	0.62288	0	1	1	no
gene13541	gene13541	KLHL2P1	chr4:119334312-119378233	BPI	SCZ	OK	1.01448	1.10189	0.119231	0.0612792	0.86735	0.999744	no
gene13560	gene13560	SAR1AP3	chr4:120335572-120400936	BPI	SCZ	NOTEST	0.197357	0.114172	-0.789603	0	1	1	no
gene13566	gene13566	RN7SKP137	chr4:121035626-121072518	BPI	SCZ	OK	0.947043	0.287009	-1.72233	-0.169472	0.25675	0.999744	no
gene13593	gene13593	LOC727709	chr4:122700436-122744943	BPI	SCZ	NOTEST	0.0674296	0.203915	1.59652	0	1	1	no
gene13599	gene13599	COILP2	chr4:122923069-123319450	BPI	SCZ	NOTEST	0.341107	0.23193	-0.556537	0	1	1	no
gene13606	gene13606	RPL21P50	chr4:123652784-123930363	BPI	SCZ	NOTEST	0.413865	0.151299	-1.45176	0	1	1	no
gene13610	gene13610	LOC645773	chr4:124435672-124437185	BPI	SCZ	NOTEST	0.199652	0.182657	-0.128351	0	1	1	no
gene13611	gene13611	TECRP2	chr4:124462757-124463860	BPI	SCZ	NOTEST	0.203338	0.292083	0.522499	0	1	1	no
gene1362	gene1362	LOC100533626	chr1:47067487-47118320	BPI	SCZ	NOTEST	0.156968	0.135763	-0.209379	0	1	1	no
gene13623	gene13623	RBM48P1	chr4:126563489-126564936	BPI	SCZ	NOTEST	0.0263687	0.014856	-0.827782	0	1	1	no
gene13626	gene13626	LOC101060158	chr4:127498327-127498821	BPI	SCZ	NOTEST	0	0	0	0	1	1	no
gene13633	gene13633	RPL21P53	chr4:127781820-127834073	BPI	SCZ	NOTEST	0.299175	0.431518	0.528431	0	1	1	no
gene13640	gene13640	FOSL1P1	chr4:128060654-128222931	BPI	SCZ	OK	0.958225	0.922311	-0.0551109	-0.011676	0.95825	0.999744	no
gene13647	gene13647	LOC100127912	chr4:129133487-129134243	BPI	SCZ	NOTEST	0.00731591	0	#NAME?	0	1	1	no
gene13648	gene13648	ZSWIM5P3	chr4:129135743-129139740	BPI	SCZ	NOTEST	0.00157067	0	#NAME?	0	1	1	no
gene13655	gene13655	EEF1GP8	chr4:129771611-129972932	BPI	SCZ	NOTEST	0	0	0	0	1	1	no
gene13681	gene13681	PES1P1	chr4:134326992-134328990	BPI	SCZ	NOTEST	0	0	0	0	1	1	no
gene13686	gene13686	LOC107986237	chr4:134932701-134947019	BPI	SCZ	NOTEST	0	0	0	0	1	1	no
gene13687	gene13687	RPS2P27	chr4:134952135-134953068	BPI	SCZ	NOTEST	0	0	0	0	1	1	no
gene13691	gene13691	TARS2P1	chr4:135564893-135567162	BPI	SCZ	NOTEST	0	0	0	0	1	1	no
gene13693	gene13693	RNU1-89P	chr4:135995928-135996092	BPI	SCZ	NOTEST	0	0	0	0	1	1	no
gene13694	gene13694	TERF1P3	chr4:136353509-136356337	BPI	SCZ	NOTEST	0.0390499	0.0286873	-0.444905	0	1	1	no
gene13698	gene13698	STMN1P2	chr4:137425252-137425929	BPI	SCZ	NOTEST	0.00750157	0	#NAME?	0	1	1	no
gene13714	gene13714	LOC100131429	chr4:138477232-138482307	BPI	SCZ	NOTEST	0.063779	0.0780748	0.291775	0	1	1	no
gene13715	gene13715	LOC152594	chr4:138560646-138562387	BPI	SCZ	NOTEST	0.0442564	0.0605427	0.452068	0	1	1	no
gene13721	gene13721	PPP1R14BP3	chr4:139057716-139177218	BPI	SCZ	OK	2.24017	2.03937	-0.135489	-0.0315803	0.89565	0.999744	no
gene13741	gene13741	RN7SKP237	chr4:139665724-140154079	BPI	SCZ	OK	0.817463	0.457127	-0.838559	-0.0549058	0.5413	0.999744	no
gene13742	gene13742	H3F3AP6	chr4:139665724-140154079	BPI	SCZ	OK	1.07175	0.838854	-0.353469	-0.05647	0.70305	0.999744	no
gene13749	gene13749	LOC107986210	chr4:140257285-140382556	BPI	SCZ	NOTEST	0.0624273	0.123651	0.986022	0	1	1	no
gene1375	gene1375	RPL21P24	chr1:47497861-47498381	BPI	SCZ	NOTEST	0	0	0	0	1	1	no
gene13750	gene13750	RPL14P3	chr4:140257285-140382556	BPI	SCZ	NOTEST	0.466298	0.503284	0.110122	0	1	1	no
gene13766	gene13766	LSM3P4	chr4:142023159-142846535	BPI	SCZ	OK	1.03822	0.774001	-0.423711	-0.04681	0.67075	0.999744	no
gene13770	gene13770	LOC100287014	chr4:143045085-143046075	BPI	SCZ	NOTEST	0.101906	0.106885	0.0688116	0	1	1	no
gene13776	gene13776	RPS2P20	chr4:143335476-143474565	BPI	SCZ	OK	2.81474	3.397	0.271258	0.0582483	0.78295	0.999744	no
gene13777	gene13777	RPSAP36	chr4:143335476-143474565	BPI	SCZ	OK	3.01873	3.52889	0.22527	0.0527391	0.82345	0.999744	no
gene13786	gene13786	LOC100420464	chr4:143843400-143982454	BPI	SCZ	NOTEST	0	0	0	0	1	1	no
gene13794	gene13794	KRT18P51	chr4:144572237-144572986	BPI	SCZ	NOTEST	0.00657701	0.0678901	3.3677	0	1	1	no
gene13797	gene13797	HSPD1P5	chr4:144845564-144847660	BPI	SCZ	NOTEST	0.216956	0.206071	-0.0742602	0	1	1	no
gene1380	gene1380	CYP46A4P	chr1:48050046-48182428	BPI	SCZ	NOTEST	0.0503819	0.0569955	0.177943	0	1	1	no
gene13805	gene13805	RTN3P1	chr4:145375379-145377977	BPI	SCZ	NOTEST	0	0.00232847	inf	0	1	1	no
gene13813	gene13813	LOC729497	chr4:145619387-145660035	BPI	SCZ	NOTEST	0.486203	0.564399	0.215157	0	1	1	no
gene13831	gene13831	LOC100996262	chr4:147027978-147028940	BPI	SCZ	NOTEST	0.130999	0.0849789	-0.624374	0	1	1	no
gene13834	gene13834	RPL31P26	chr4:147425929-147426363	BPI	SCZ	NOTEST	0.112607	0.205052	0.864694	0	1	1	no
gene13837	gene13837	GTF2F2P1	chr4:147480916-147544954	BPI	SCZ	OK	2.13609	1.96371	-0.121389	-0.0345905	0.9193	0.999744	no
gene1384	gene1384	PPP1R8P1	chr1:48258642-48472208	BPI	SCZ	OK	1.95551	2.01927	0.0462863	0.0155382	0.9723	0.999744	no
gene13854	gene13854	ATP5LP4	chr4:148538436-149034706	BPI	SCZ	NOTEST	0.163859	0.069589	-1.23552	0	1	1	no
gene1386	gene1386	LOC644462	chr1:48258642-48472208	BPI	SCZ	OK	0.837133	0.868177	0.0525315	0.0163598	0.96645	0.999744	no
gene13863	gene13863	AKIRIN2P1	chr4:149351767-149815831	BPI	SCZ	NOTEST	0.0471179	0.0115133	-2.03298	0	1	1	no
gene13869	gene13869	LOC100419161	chr4:150264514-151015725	BPI	SCZ	OK	1.27739	0.923668	-0.467757	-0.0501226	0.5952	0.999744	no
gene13872	gene13872	ZBTB8OSP1	chr4:150264514-151015725	BPI	SCZ	OK	1.212	0.796939	-0.604842	-0.0396413	0.50375	0.999744	no
gene13902	gene13902	RPS3AP18	chr4:152551233-152552383	BPI	SCZ	NOTEST	0.120553	0.100438	-0.263354	0	1	1	no
gene13903	gene13903	RPS14P6	chr4:152613823-152614370	BPI	SCZ	NOTEST	0.250646	0.192033	-0.384298	0	1	1	no
gene13908	gene13908	LOC100421721	chr4:152779936-152979696	BPI	SCZ	OK	2.21315	2.15238	-0.0401638	-0.00968146	0.97065	0.999744	no
gene13910	gene13910	FAM192BP	chr4:152779936-152979696	BPI	SCZ	OK	0.314659	0.600739	0.932949	0.128708	0.3726	0.999744	no
gene13921	gene13921	WDR45P	chr4:153640167-153681186	BPI	SCZ	OK	0.95141	0.603584	-0.656513	-0.176899	0.6204	0.999744	no
gene13929	gene13929	LOC100128050	chr4:154523960-154525006	BPI	SCZ	NOTEST	0.00982918	0.01103	0.166296	0	1	1	no
gene13974	gene13974	FTH1P21	chr4:156006255-156007180	BPI	SCZ	NOTEST	0.0112053	0	#NAME?	0	1	1	no
gene13981	gene13981	RNU6-582P	chr4:157201562-157201667	BPI	SCZ	NOTEST	0	0	0	0	1	1	no
gene14004	gene14004	PSME2P3	chr4:158768994-159082883	BPI	SCZ	NOTEST	0.0270007	0.050928	0.915465	0	1	1	no
gene14005	gene14005	FABP5P12	chr4:158768994-159082883	BPI	SCZ	NOTEST	0.067982	0.0173639	-1.96906	0	1	1	no
gene14026	gene14026	LOC133332	chr4:163265327-163266583	BPI	SCZ	NOTEST	0	0	0	0	1	1	no
gene14036	gene14036	LOC100288073	chr4:163524297-164384050	BPI	SCZ	NOTEST	0.355734	0.546091	0.618343	0	1	1	no
gene14039	gene14039	LOC100133261	chr4:164725575-164727661	BPI	SCZ	NOTEST	0	0	0	0	1	1	no
gene1404	gene1404	RPS2P11	chr1:50326111-50327049	BPI	SCZ	NOTEST	0	0	0	0	1	1	no
gene14044	gene14044	RPL26P16	chr4:164920576-164921137	BPI	SCZ	NOTEST	0.0214139	0	#NAME?	0	1	1	no
gene14045	gene14045	FAM218BP	chr4:164927815-164930698	BPI	SCZ	NOTEST	0	0	0	0	1	1	no
gene14047	gene14047	NACA3P	chr4:164943242-164944040	BPI	SCZ	NOTEST	0	0	0	0	1	1	no
gene14052	gene14052	RPL21P51	chr4:165012325-165012885	BPI	SCZ	NOTEST	0	0.0109474	inf	0	1	1	no
gene14065	gene14065	HADHAP1	chr4:165378941-165498547	BPI	SCZ	OK	0.794499	1.14061	0.521692	0.133893	0.63465	0.999744	no
gene14068	gene14068	NOL8P1	chr4:165547295-165551232	BPI	SCZ	NOTEST	0.0023604	0.0108668	2.20283	0	1	1	no
gene14090	gene14090	RPL9P16	chr4:168488508-169010317	BPI	SCZ	OK	2.543	2.73548	0.10526	0.0143297	0.9118	0.999744	no
gene14098	gene14098	RPL6P12	chr4:169094255-169271098	BPI	SCZ	OK	1.74854	1.14723	-0.607989	-0.126464	0.5443	0.999744	no
gene14105	gene14105	LOC402192	chr4:169832563-169833386	BPI	SCZ	NOTEST	0	0.0129638	inf	0	1	1	no
gene14114	gene14114	HSP90AA6P	chr4:170604714-170605458	BPI	SCZ	NOTEST	0	0	0	0	1	1	no
gene14118	gene14118	LOC101929135	chr4:171111585-171114581	BPI	SCZ	NOTEST	0.0492363	0.0213868	-1.203	0	1	1	no
gene14127	gene14127	LOC100506133	chr4:171812137-173040408	BPI	SCZ	NOTEST	0.0422192	0.0234007	-0.85135	0	1	1	no
gene14140	gene14140	RPL5P11	chr4:173382096-173486378	BPI	SCZ	OK	0.865678	0.751281	-0.204476	-0.0409082	0.84155	0.999744	no
gene14141	gene14141	LOC107986202	chr4:173382096-173486378	BPI	SCZ	OK	1.1709	0.994032	-0.23625	-0.103861	0.86505	0.999744	no
gene14146	gene14146	MORF4	chr4:173615735-173616842	BPI	SCZ	NOTEST	0.0589514	0.0369953	-0.672184	0	1	1	no
gene14147	gene14147	RANP6	chr4:173633530-173634415	BPI	SCZ	NOTEST	0.0307031	0	#NAME?	0	1	1	no
gene14170	gene14170	TSEN2P1	chr4:175494569-175496813	BPI	SCZ	NOTEST	0	0.00615698	inf	0	1	1	no
gene1418	gene1418	CFL1P2	chr1:51157439-51158540	BPI	SCZ	NOTEST	0	0	0	0	1	1	no
gene1419	gene1419	LOC107985472	chr1:51197176-51197577	BPI	SCZ	NOTEST	0	0	0	0	1	1	no
gene14190	gene14190	RNA5SP172	chr4:177430773-177677123	BPI	SCZ	NOTEST	0	0	0	0	1	1	no
gene14198	gene14198	RPL19P8	chr4:178286670-178287364	BPI	SCZ	NOTEST	0	0	0	0	1	1	no
gene14213	gene14213	CCNHP1	chr4:181447612-182803024	BPI	SCZ	NOTEST	0.0398935	0.031441	-0.343506	0	1	1	no
gene1422	gene1422	RPS2P8	chr1:51236272-51273447	BPI	SCZ	OK	1.66995	1.84525	0.144009	0.030191	0.88855	0.999744	no
gene14239	gene14239	VTI1BP2	chr4:183483349-183484416	BPI	SCZ	NOTEST	0.293603	0.370808	0.336807	0	1	1	no
gene14254	gene14254	LOC100421006	chr4:184072421-184073199	BPI	SCZ	NOTEST	0.0930181	0.109643	0.237227	0	1	1	no
gene14260	gene14260	MYL12BP2	chr4:184298689-184299933	BPI	SCZ	NOTEST	0.0201666	0.0448998	1.15474	0	1	1	no
gene14268	gene14268	LOC100129245	chr4:184558977-184559796	BPI	SCZ	NOTEST	0	0	0	0	1	1	no
gene1427	gene1427	LOC100422413	chr1:51354262-51598769	BPI	SCZ	OK	2.1979	1.26482	-0.797195	-0.165491	0.4435	0.999744	no
gene14307	gene14307	SLC25A5P6	chr4:186265944-186501058	BPI	SCZ	NOTEST	0	0	0	0	1	1	no
gene14321	gene14321	LOC100652955	chr4:187304082-187505613	BPI	SCZ	OK	0.991607	0.643478	-0.623877	-0.157352	0.6074	0.999744	no
gene14322	gene14322	LOC107986336	chr4:187304082-187505613	BPI	SCZ	OK	1.49604	0.825855	-0.857188	-0.293082	0.562	0.999744	no
gene14337	gene14337	RPL7AP27	chr4:188349317-188350047	BPI	SCZ	NOTEST	0	0	0	0	1	1	no
gene14339	gene14339	ICE2P1	chr4:188387285-188389663	BPI	SCZ	NOTEST	0	0	0	0	1	1	no
gene14344	gene14344	LOC285442	chr4:188738370-188741073	BPI	SCZ	OK	0.560539	0.664046	0.244469	0.124749	0.72785	0.999744	no
gene14361	gene14361	TUBB7P	chr4:189982334-189984869	BPI	SCZ	NOTEST	0	0	0	0	1	1	no
gene14364	gene14364	DUX4L9	chr4:190021168-190022665	BPI	SCZ	NOTEST	0	0	0	0	1	1	no
gene14367	gene14367	RARRES2P4	chr4:190037795-190038423	BPI	SCZ	NOTEST	0	0	0	0	1	1	no
gene14368	gene14368	AGGF1P1	chr4:190040983-190044286	BPI	SCZ	NOTEST	0.140625	0.107579	-0.386451	0	1	1	no
gene14371	gene14371	DUX4L8	chr4:190067934-190069219	BPI	SCZ	NOTEST	0	0	0	0	1	1	no
gene14372	gene14372	DUX4L7	chr4:190071231-190072516	BPI	SCZ	NOTEST	0	0	0	0	1	1	no
gene14373	gene14373	DUX4L6	chr4:190074524-190075809	BPI	SCZ	NOTEST	0	0	0	0	1	1	no
gene14374	gene14374	DUX4L5	chr4:190077817-190079102	BPI	SCZ	NOTEST	0	0	0	0	1	1	no
gene14375	gene14375	DUX4L4	chr4:190081117-190082396	BPI	SCZ	NOTEST	0	0	0	0	1	1	no
gene14376	gene14376	DUX4L1	chr4:190084411-190085696	BPI	SCZ	NOTEST	0	0	0	0	1	1	no
gene14377	gene14377	DUX4L3	chr4:190087704-190088989	BPI	SCZ	NOTEST	0	0	0	0	1	1	no
gene14378	gene14378	DUX4L2	chr4:190091004-190092289	BPI	SCZ	NOTEST	0	0	0	0	1	1	no
gene14387	gene14387	LOC100128803	chr5:54064-189972	BPI	SCZ	NOTEST	0.0351643	0.0176294	-0.996127	0	1	1	no
gene14394	gene14394	LOC100421419	chr5:271620-438291	BPI	SCZ	OK	1.65109	1.74886	0.0830012	0.0290921	0.95435	0.999744	no
gene14396	gene14396	LOC100310782	chr5:271620-438291	BPI	SCZ	NOTEST	0.196731	0.121235	-0.69842	0	1	1	no
gene1442	gene1442	RPS26P14	chr1:51907955-51990764	BPI	SCZ	NOTEST	0.113577	0.0775518	-0.550441	0	1	1	no
gene1443	gene1443	RN7SL290P	chr1:51995743-51996039	BPI	SCZ	NOTEST	0	0	0	0	1	1	no
gene14437	gene14437	LOC100132773	chr5:1597556-1634005	BPI	SCZ	OK	0.830936	2.04591	1.29994	0.253985	0.36055	0.999744	no
gene14454	gene14454	LOC100130748	chr5:2787250-2788608	BPI	SCZ	NOTEST	0	0.00435713	inf	0	1	1	no
gene14478	gene14478	ALG3P1	chr5:5140329-5422359	BPI	SCZ	NOTEST	0.27996	0.270274	-0.0507978	0	1	1	no
gene1450	gene1450	RN7SL788P	chr1:52142000-52366291	BPI	SCZ	OK	1.76103	1.8153	0.0437875	0.00378127	0.96815	0.999744	no
gene14501	gene14501	RN7SKP79	chr5:6846720-6888120	BPI	SCZ	NOTEST	0	0	0	0	1	1	no
gene1452	gene1452	LOC724060	chr1:52142000-52366291	BPI	SCZ	OK	0.809205	0.953955	0.237417	0.0479611	0.808	0.999744	no
gene1453	gene1453	PDCL3P6	chr1:52142000-52366291	BPI	SCZ	OK	0.780435	0.95253	0.287485	0.035963	0.7578	0.999744	no
gene1455	gene1455	DNAJC19P7	chr1:52142000-52366291	BPI	SCZ	NOTEST	0.3079	0.441758	0.520791	0	1	1	no
gene14552	gene14552	RPL30P7	chr5:10488751-10489190	BPI	SCZ	NOTEST	0	0.0157149	inf	0	1	1	no
gene14562	gene14562	RNU6-429P	chr5:10962412-11904067	BPI	SCZ	NOTEST	0	0	0	0	1	1	no
gene14574	gene14574	RPL29P13	chr5:13637790-13638387	BPI	SCZ	NOTEST	0.0285341	0.0224741	-0.344426	0	1	1	no
gene14579	gene14579	CCT6P2	chr5:14639211-14641078	BPI	SCZ	NOTEST	0.0048045	0.00511638	0.0907385	0	1	1	no
gene1458	gene1458	PLA2G12AP1	chr1:52368479-52369345	BPI	SCZ	NOTEST	0.168547	0.184475	0.130277	0	1	1	no
gene14588	gene14588	HNRNPKP5	chr5:14877594-14877949	BPI	SCZ	NOTEST	0.361811	0	#NAME?	0	1	1	no
gene14590	gene14590	SEPHS2P1	chr5:14960029-14962182	BPI	SCZ	NOTEST	0.00414017	0	#NAME?	0	1	1	no
gene14614	gene14614	RPS26P28	chr5:16661906-16936276	BPI	SCZ	OK	1.05997	0.965271	-0.135013	-0.00973474	0.8928	0.999744	no
gene14620	gene14620	LOC646012	chr5:17306363-17307033	BPI	SCZ	NOTEST	0	0	0	0	1	1	no
gene14621	gene14621	RN7SKP133	chr5:17345615-17345855	BPI	SCZ	NOTEST	0	0	0	0	1	1	no
gene14622	gene14622	FTH1P10	chr5:17353712-17354631	BPI	SCZ	NOTEST	0.0871171	0.033995	-1.35764	0	1	1	no
gene14627	gene14627	H3.X	chr5:17491360-17491768	BPI	SCZ	NOTEST	0	0	0	0	1	1	no
gene14637	gene14637	H3.Y	chr5:17655125-17655538	BPI	SCZ	NOTEST	0	0	0	0	1	1	no
gene14648	gene14648	HSPD1P15	chr5:19233301-19234205	BPI	SCZ	NOTEST	0	0	0	0	1	1	no
gene14652	gene14652	NUP50P3	chr5:19472929-20575902	BPI	SCZ	NOTEST	0.00462435	0.0156524	1.75907	0	1	1	no
gene14666	gene14666	HSPD1P1	chr5:21750190-22853622	BPI	SCZ	NOTEST	0.172663	0.0814625	-1.08375	0	1	1	no
gene1467	gene1467	NDUFS5P3	chr1:52709080-52709557	BPI	SCZ	NOTEST	0.0271111	0	#NAME?	0	1	1	no
gene14677	gene14677	LOC391771	chr5:23303962-23305342	BPI	SCZ	NOTEST	0	0	0	0	1	1	no
gene14682	gene14682	LOC503540	chr5:23951347-24178265	BPI	SCZ	NOTEST	0.45461	0.221794	-1.03541	0	1	1	no
gene14683	gene14683	LOC100130746	chr5:23951347-24178265	BPI	SCZ	OK	1.22294	0.52766	-1.21267	-0.392251	0.3996	0.999744	no
gene14686	gene14686	LOC100422502	chr5:24749273-24749769	BPI	SCZ	NOTEST	0.0727552	0	#NAME?	0	1	1	no
gene14692	gene14692	MSNP1	chr5:25909306-25913278	BPI	SCZ	NOTEST	0.00241487	0.00114501	-1.07658	0	1	1	no
gene14696	gene14696	RNU6-738P	chr5:27111568-27111672	BPI	SCZ	NOTEST	0	0	0	0	1	1	no
gene1470	gene1470	RPS13P2	chr1:52726453-52827342	BPI	SCZ	NOTEST	0.576799	0.558217	-0.0472429	0	1	1	no
gene14706	gene14706	SUCLG2P4	chr5:29001742-29004712	BPI	SCZ	NOTEST	0	0	0	0	1	1	no
gene14717	gene14717	LOC100421071	chr5:29848480-29849222	BPI	SCZ	NOTEST	0.014282	0	#NAME?	0	1	1	no
gene14721	gene14721	RN7SKP207	chr5:29940504-29964956	BPI	SCZ	NOTEST	0	0	0	0	1	1	no
gene14725	gene14725	RPL19P11	chr5:31053522-31054248	BPI	SCZ	NOTEST	0	0.0203761	inf	0	1	1	no
gene14733	gene14733	RNU6-358P	chr5:31639387-32110932	BPI	SCZ	NOTEST	0	0	0	0	1	1	no
gene14734	gene14734	RPL9P17	chr5:31639387-32110932	BPI	SCZ	NOTEST	0.170803	0.404921	1.24531	0	1	1	no
gene14735	gene14735	RPL21P56	chr5:31639387-32110932	BPI	SCZ	NOTEST	0.193708	0.270893	0.483839	0	1	1	no
gene14736	gene14736	RPL5P14	chr5:31639387-32110932	BPI	SCZ	NOTEST	0.320227	0.214412	-0.578714	0	1	1	no
gene14738	gene14738	LOC107986346	chr5:31639387-32110932	BPI	SCZ	NOTEST	0.358645	0.310501	-0.207959	0	1	1	no
gene14742	gene14742	RPL27P10	chr5:32221896-32222388	BPI	SCZ	NOTEST	0.0794495	0	#NAME?	0	1	1	no
gene14744	gene14744	RNU6-1079P	chr5:32227006-32313008	BPI	SCZ	NOTEST	0	0	0	0	1	1	no
gene14745	gene14745	RNU6-378P	chr5:32227006-32313008	BPI	SCZ	NOTEST	18.2327	0	#NAME?	0	1	1	no
gene14748	gene14748	LOC646616	chr5:32522739-32524086	BPI	SCZ	NOTEST	0.127167	0.105204	-0.273539	0	1	1	no
gene14754	gene14754	RPS8P8	chr5:33162155-33162859	BPI	SCZ	NOTEST	0.0537784	0.113965	1.08349	0	1	1	no
gene14758	gene14758	LOC646639	chr5:33501943-33503327	BPI	SCZ	NOTEST	0.0165669	0.00356887	-2.21476	0	1	1	no
gene14765	gene14765	PSMC6P3	chr5:33944615-33984675	BPI	SCZ	NOTEST	0.103161	0.219623	1.09014	0	1	1	no
gene14769	gene14769	LOC643373	chr5:34175821-34182868	BPI	SCZ	OK	3.69479	2.59544	-0.50951	-0.273053	0.44785	0.999744	no
gene1479	gene1479	LOC100133211	chr1:52927228-53051617	BPI	SCZ	OK	2.303	1.66741	-0.465906	-0.145633	0.723	0.999744	no
gene14794	gene14794	RNU6-1305P	chr5:36151988-36242279	BPI	SCZ	NOTEST	0	28.7031	inf	0	1	1	no
gene1480	gene1480	TUBBP10	chr1:52927228-53051617	BPI	SCZ	OK	1.27554	0.784118	-0.701967	-0.142898	0.52365	0.999744	no
gene14804	gene14804	KRT18P31	chr5:36876758-37250646	BPI	SCZ	OK	4.90354	5.7036	0.21805	0.0501627	0.8245	0.999744	no
gene14806	gene14806	RPS4XP6	chr5:36876758-37250646	BPI	SCZ	OK	1.3696	1.24751	-0.134699	-0.0122158	0.87365	0.999744	no
gene14808	gene14808	OFD1P17	chr5:36876758-37250646	BPI	SCZ	OK	1.11231	0.943842	-0.236938	-0.0401251	0.79935	0.999744	no
gene1482	gene1482	HIGD1AP11	chr1:53062051-53085502	BPI	SCZ	OK	0.852285	0.767856	-0.1505	-0.0209985	0.89275	0.999744	no
gene14835	gene14835	LOC100132789	chr5:38693212-38845829	BPI	SCZ	NOTEST	0.303198	0.0998012	-1.60313	0	1	1	no
gene14847	gene14847	INTS6P1	chr5:39718785-39721510	BPI	SCZ	NOTEST	0.116639	0.0311259	-1.90587	0	1	1	no
gene14870	gene14870	TCP1P2	chr5:41585766-41587981	BPI	SCZ	NOTEST	0.0177081	0	#NAME?	0	1	1	no
gene14878	gene14878	RPSAP38	chr5:41925248-42040230	BPI	SCZ	NOTEST	0.0924647	0.0615462	-0.587233	0	1	1	no
gene14883	gene14883	LOC100419545	chr5:42423774-42721878	BPI	SCZ	OK	1.67925	1.31946	-0.347868	-0.141893	0.87415	0.999744	no
gene14886	gene14886	LOC402213	chr5:42892118-42892858	BPI	SCZ	NOTEST	0.0902422	0.108036	0.259637	0	1	1	no
gene14889	gene14889	PRELID3BP6	chr5:42917302-42918167	BPI	SCZ	NOTEST	0.0299775	0.0344901	0.202305	0	1	1	no
gene14891	gene14891	PRELID3BP7	chr5:42972512-42973374	BPI	SCZ	NOTEST	0.112819	0.110976	-0.0237614	0	1	1	no
gene14902	gene14902	LOC100419037	chr5:43192053-43280850	BPI	SCZ	NOTEST	0.247976	0.27085	0.127297	0	1	1	no
gene14905	gene14905	LOC107986378	chr5:43347437-43348671	BPI	SCZ	NOTEST	0.0265881	0.0238856	-0.154636	0	1	1	no
gene14913	gene14913	AMD1P3	chr5:43573184-43705566	BPI	SCZ	OK	0.780032	0.876378	0.16802	0.0340085	0.8587	0.999744	no
gene14915	gene14915	RPL29P12	chr5:43573184-43705566	BPI	SCZ	OK	1.17589	1.35208	0.201435	0.0265821	0.82405	0.999744	no
gene14925	gene14925	LOC202319	chr5:50633096-50633804	BPI	SCZ	NOTEST	0.00707345	0.00798302	0.174522	0	1	1	no
gene14928	gene14928	RNU6-480P	chr5:51055353-51055459	BPI	SCZ	NOTEST	0	0	0	0	1	1	no
gene14931	gene14931	RPS10P12	chr5:51275216-51275780	BPI	SCZ	NOTEST	0	0	0	0	1	1	no
gene14934	gene14934	HMGB1P47	chr5:51409416-51410219	BPI	SCZ	NOTEST	0.24078	0.115104	-1.06478	0	1	1	no
gene14935	gene14935	LOC105379196	chr5:51427912-51428446	BPI	SCZ	NOTEST	0.0325001	0.015643	-1.05493	0	1	1	no
gene14937	gene14937	KATNBL1P4	chr5:51930692-51932234	BPI	SCZ	NOTEST	0	0	0	0	1	1	no
gene14943	gene14943	MFSD4BP1	chr5:52579360-52581241	BPI	SCZ	NOTEST	0.0109155	0	#NAME?	0	1	1	no
gene14960	gene14960	ASS1P9	chr5:53859063-53860632	BPI	SCZ	NOTEST	0.00855829	0.00668385	-0.356644	0	1	1	no
gene15002	gene15002	LOC107986371	chr5:55737993-55817146	BPI	SCZ	NOTEST	0	0	0	0	1	1	no
gene15012	gene15012	RPL17P22	chr5:56058927-56233359	BPI	SCZ	NOTEST	0.0901411	0.129019	0.517322	0	1	1	no
gene15014	gene15014	C1GALT1P2	chr5:56058927-56233359	BPI	SCZ	NOTEST	0.083412	0.0402583	-1.05097	0	1	1	no
gene15016	gene15016	PSMC1P4	chr5:56275075-56276673	BPI	SCZ	NOTEST	0.0200442	0.0149094	-0.426968	0	1	1	no
gene15018	gene15018	RNU6ATAC2P	chr5:56296695-56351062	BPI	SCZ	NOTEST	0	0	0	0	1	1	no
gene15021	gene15021	RPL26P19	chr5:56504591-56505114	BPI	SCZ	NOTEST	0.0813565	0.116639	0.51972	0	1	1	no
gene15029	gene15029	LOC100130001	chr5:56975483-56976276	BPI	SCZ	NOTEST	0	0	0	0	1	1	no
gene15034	gene15034	SALL4P1	chr5:57422380-57424263	BPI	SCZ	NOTEST	0.00496977	0	#NAME?	0	1	1	no
gene15041	gene15041	PGAM1P1	chr5:58161143-58161810	BPI	SCZ	NOTEST	0.0240586	0.0188059	-0.355366	0	1	1	no
gene15050	gene15050	RPL5P15	chr5:58582187-58859394	BPI	SCZ	NOTEST	0.059228	0	#NAME?	0	1	1	no
gene15053	gene15053	NDUFB4P2	chr5:58969037-60547657	BPI	SCZ	OK	4.43465	3.29203	-0.429844	-0.0585699	0.6188	0.999744	no
gene15059	gene15059	RPL31P8	chr5:58969037-60547657	BPI	SCZ	OK	0.970734	1.46927	0.597954	0.0420278	0.61085	0.999744	no
gene15065	gene15065	KRT8P31	chr5:60743316-60745044	BPI	SCZ	NOTEST	0.321741	0.13983	-1.20223	0	1	1	no
gene15068	gene15068	GNL3LP1	chr5:60873831-60945078	BPI	SCZ	OK	1.82111	2.00559	0.139207	0.0717699	0.84475	0.999744	no
gene15077	gene15077	LOC100421309	chr5:61332272-61546172	BPI	SCZ	OK	11.1075	9.51851	-0.222724	-0.106838	0.7702	0.999744	no
gene15078	gene15078	LOC100421561	chr5:61332272-61546172	BPI	SCZ	OK	3.89886	2.92352	-0.415345	-0.195988	0.71415	0.999744	no
gene15079	gene15079	RPL3P6	chr5:61332272-61546172	BPI	SCZ	OK	5.55583	5.36667	-0.0499747	-0.0237427	0.9477	0.999744	no
gene15095	gene15095	CKS1BP3	chr5:62412745-62628589	BPI	SCZ	NOTEST	0.338769	0.376193	0.15117	0	1	1	no
gene15099	gene15099	ISCA1P1	chr5:62775375-62777344	BPI	SCZ	NOTEST	0.0412133	0.0466386	0.178416	0	1	1	no
gene15108	gene15108	RN7SL169P	chr5:64504564-64614661	BPI	SCZ	NOTEST	0.0752119	0	#NAME?	0	1	1	no
gene15118	gene15118	RPS2P23	chr5:65148735-65482014	BPI	SCZ	OK	1.74037	1.20414	-0.531392	-0.144182	0.65435	0.999744	no
gene15122	gene15122	RNU6-540P	chr5:65589679-65624360	BPI	SCZ	NOTEST	0	0	0	0	1	1	no
gene15126	gene15126	LOC100419549	chr5:65624730-65829283	BPI	SCZ	NOTEST	0.324948	0.297505	-0.127295	0	1	1	no
gene15136	gene15136	LOC202227	chr5:66572019-66572749	BPI	SCZ	NOTEST	0.0321649	0.00918646	-1.8079	0	1	1	no
gene1514	gene1514	LOC100507586	chr1:54026680-54112519	BPI	SCZ	NOTEST	0.214571	0.451913	1.07459	0	1	1	no
gene15141	gene15141	RPL21P55	chr5:67608612-67609160	BPI	SCZ	NOTEST	0	0.0506866	inf	0	1	1	no
gene15149	gene15149	EEF1B2P2	chr5:68159174-68159962	BPI	SCZ	NOTEST	0	0	0	0	1	1	no
gene15161	gene15161	RN7SKP251	chr5:68960539-69029927	BPI	SCZ	NOTEST	0	0	0	0	1	1	no
gene15163	gene15163	LOC100130639	chr5:69074915-69075678	BPI	SCZ	NOTEST	0	0.0315264	inf	0	1	1	no
gene15170	gene15170	CFL1P5	chr5:69234794-69333069	BPI	SCZ	NOTEST	0	0.0167616	inf	0	1	1	no
gene15171	gene15171	CHCHD2P2	chr5:69333865-69334619	BPI	SCZ	NOTEST	0	0	0	0	1	1	no
gene15177	gene15177	RPS27P14	chr5:69469851-69470187	BPI	SCZ	NOTEST	0	0	0	0	1	1	no
gene15190	gene15190	LOC100287046	chr5:69910373-69920867	BPI	SCZ	NOTEST	0	0	0	0	1	1	no
gene15192	gene15192	CDH12P2	chr5:69975858-69997479	BPI	SCZ	NOTEST	0	0	0	0	1	1	no
gene15194	gene15194	LOC107986372	chr5:70025250-70043230	BPI	SCZ	NOTEST	0	0	0	0	1	1	no
gene15196	gene15196	LOC728519	chr5:70093037-70290177	BPI	SCZ	NOTEST	0	0.00113043	inf	0	1	1	no
gene15198	gene15198	CDH12P3	chr5:70093037-70290177	BPI	SCZ	NOTEST	0	0	0	0	1	1	no
gene15216	gene15216	LOC653080	chr5:70785436-70795916	BPI	SCZ	NOTEST	0	0	0	0	1	1	no
gene15217	gene15217	CDH12P1	chr5:70860281-70860583	BPI	SCZ	NOTEST	0	0	0	0	1	1	no
gene15219	gene15219	LOC107986373	chr5:70900662-70918647	BPI	SCZ	NOTEST	0	0	0	0	1	1	no
gene1522	gene1522	TALDO1P1	chr1:54514186-54528747	BPI	SCZ	NOTEST	0.268491	0.307933	0.197744	0	1	1	no
gene15224	gene15224	LOC653406	chr5:71035123-71128756	BPI	SCZ	NOTEST	0	0	0	0	1	1	no
gene15225	gene15225	CDH12P4	chr5:71132988-71133290	BPI	SCZ	NOTEST	0	0	0	0	1	1	no
gene1523	gene1523	HNRNPA1P63	chr1:54536739-54537951	BPI	SCZ	NOTEST	0	0	0	0	1	1	no
gene15253	gene15253	YBX1P5	chr5:72417558-72418526	BPI	SCZ	NOTEST	0.0424887	0.0384912	-0.142551	0	1	1	no
gene15260	gene15260	RPL35AP13	chr5:72816590-72914388	BPI	SCZ	OK	4.74314	4.26784	-0.152336	-0.0172348	0.8604	0.999744	no
gene15263	gene15263	LOC728549	chr5:72955980-73090522	BPI	SCZ	OK	1.4472	1.26217	-0.197353	-0.0672863	0.88905	0.999744	no
gene15266	gene15266	LOC101060067	chr5:73152409-73153736	BPI	SCZ	NOTEST	0	0	0	0	1	1	no
gene15292	gene15292	RNU6-658P	chr5:74627405-74776912	BPI	SCZ	NOTEST	0	0	0	0	1	1	no
gene15296	gene15296	LOC260421	chr5:74777573-74867994	BPI	SCZ	NOTEST	0.294379	0.267921	-0.13587	0	1	1	no
gene15300	gene15300	RPL39P21	chr5:74931607-74932010	BPI	SCZ	NOTEST	0	0	0	0	1	1	no
gene15309	gene15309	RPS26P26	chr5:75368485-75602576	BPI	SCZ	OK	3.80163	3.56401	-0.0931162	-0.0142318	0.91885	0.999744	no
gene15318	gene15318	LOC391798	chr5:75831120-75832793	BPI	SCZ	NOTEST	0	0	0	0	1	1	no
gene15320	gene15320	BIN2P2	chr5:75847462-76353939	BPI	SCZ	NOTEST	0.00896189	0	#NAME?	0	1	1	no
gene15321	gene15321	LOC100996384	chr5:75847462-76353939	BPI	SCZ	NOTEST	0	0	0	0	1	1	no
gene15326	gene15326	RAP1BL	chr5:75847462-76353939	BPI	SCZ	OK	1.14381	0.78945	-0.534923	-0.199081	0.5438	0.999744	no
gene15327	gene15327	HMGN2P4	chr5:75847462-76353939	BPI	SCZ	NOTEST	0.00416003	0.101282	4.60565	0	1	1	no
gene15328	gene15328	PDCD5P2	chr5:75847462-76353939	BPI	SCZ	NOTEST	0	0	0	0	1	1	no
gene15330	gene15330	SNRPCP2	chr5:76376625-76377441	BPI	SCZ	NOTEST	0.0410174	0.0331014	-0.309341	0	1	1	no
gene15349	gene15349	ALDH7A1P1	chr5:77180251-77620611	BPI	SCZ	NOTEST	0.547749	0.531144	-0.044413	0	1	1	no
gene15351	gene15351	RPS2P24	chr5:77180251-77620611	BPI	SCZ	NOTEST	0	0.0111681	inf	0	1	1	no
gene15352	gene15352	RPL7P23	chr5:77180251-77620611	BPI	SCZ	NOTEST	0.223991	0.245092	0.129882	0	1	1	no
gene15356	gene15356	ACTBP2	chr5:77784802-77786597	BPI	SCZ	NOTEST	0.00265941	0.00348127	0.388505	0	1	1	no
gene15360	gene15360	LOC100422441	chr5:78002325-78294755	BPI	SCZ	OK	1.69531	1.04705	-0.695227	-0.173124	0.5436	0.999744	no
gene15362	gene15362	RNU6-183P	chr5:78314920-78315025	BPI	SCZ	NOTEST	0	0	0	0	1	1	no
gene15373	gene15373	RNY3P1	chr5:79170234-79170334	BPI	SCZ	NOTEST	0	0	0	0	1	1	no
gene15375	gene15375	RPS3AP20	chr5:79236101-79348014	BPI	SCZ	OK	1.19643	1.1771	-0.0234959	-0.00413517	0.981	0.999744	no
gene15380	gene15380	RPL29P15	chr5:79373823-79514568	BPI	SCZ	OK	0.588877	0.676713	0.200578	0.0319006	0.8464	0.999744	no
gene15381	gene15381	RPL7AP32	chr5:79529280-79530151	BPI	SCZ	NOTEST	0.053793	0.013505	-1.99392	0	1	1	no
gene15394	gene15394	KRT18P45	chr5:80288399-80289841	BPI	SCZ	NOTEST	0.0184362	0.0189912	0.042791	0	1	1	no
gene15396	gene15396	RPL39P20	chr5:80315621-80316018	BPI	SCZ	NOTEST	0.0165262	0.0370135	1.16329	0	1	1	no
gene15398	gene15398	RBMX2P5	chr5:80330779-80332592	BPI	SCZ	NOTEST	0.0323863	0.0161517	-1.0037	0	1	1	no
gene15400	gene15400	HNRNPA1P12	chr5:80358879-80360099	BPI	SCZ	NOTEST	0.0123179	0.0089047	-0.468117	0	1	1	no
gene15401	gene15401	RNU6-211P	chr5:80365726-80365832	BPI	SCZ	NOTEST	0	0	0	0	1	1	no
gene15406	gene15406	RPL7P24	chr5:80407614-80542563	BPI	SCZ	NOTEST	0.323361	0.309192	-0.0646434	0	1	1	no
gene15413	gene15413	LOC107986427	chr5:80626225-80876815	BPI	SCZ	OK	1.28046	0.845898	-0.598106	-0.205678	0.70695	0.999744	no
gene1542	gene1542	GYG1P3	chr1:55222278-55224076	BPI	SCZ	NOTEST	0.00735463	0.00636856	-0.207684	0	1	1	no
gene15426	gene15426	SHFM1P1	chr5:81892437-81892891	BPI	SCZ	NOTEST	0.120208	0.029703	-2.01685	0	1	1	no
gene15428	gene15428	PPIAP11	chr5:81972020-82258502	BPI	SCZ	OK	1.47577	1.62723	0.140958	0.0421758	0.91145	0.999744	no
gene15445	gene15445	COQ10BP2	chr5:83052845-83370333	BPI	SCZ	OK	1.04214	0.808859	-0.36559	-0.0454177	0.6969	0.999744	no
gene1545	gene1545	RN7SKP291	chr1:55376621-55376851	BPI	SCZ	NOTEST	0	0	0	0	1	1	no
gene15463	gene15463	LOC100289244	chr5:84999617-85000312	BPI	SCZ	NOTEST	0	0.0215598	inf	0	1	1	no
gene15465	gene15465	LOC101060076	chr5:85210037-85216823	BPI	SCZ	NOTEST	0.048136	0.0543241	0.174476	0	1	1	no
gene15467	gene15467	RPL5P17	chr5:85464358-85465372	BPI	SCZ	OK	0.746384	0.482683	-0.628844	-0.252905	0.68515	0.999744	no
gene15481	gene15481	RPL10AP9	chr5:86884209-86884915	BPI	SCZ	NOTEST	0.0611589	0.163393	1.41771	0	1	1	no
gene15494	gene15494	RNU6-727P	chr5:87267800-87483172	BPI	SCZ	NOTEST	0	0	0	0	1	1	no
gene15500	gene15500	RPS3AP22	chr5:88189418-88439090	BPI	SCZ	NOTEST	0.514426	0.50042	-0.0398235	0	1	1	no
gene15528	gene15528	RPS18P7	chr5:91354439-91354971	BPI	SCZ	NOTEST	0.01175	0	#NAME?	0	1	1	no
gene1553	gene1553	RPSAP20	chr1:56207471-56208529	BPI	SCZ	NOTEST	0.0478117	0.03285	-0.541471	0	1	1	no
gene15538	gene15538	CCT7P2	chr5:92889371-92890919	BPI	SCZ	NOTEST	0.0355365	0.0368839	0.0536892	0	1	1	no
gene15542	gene15542	POLD2P1	chr5:93267337-93268684	BPI	SCZ	NOTEST	0.0441321	0.038474	-0.197943	0	1	1	no
gene15547	gene15547	NPM1P27	chr5:93615129-94697733	BPI	SCZ	OK	2.45188	2.08185	-0.236022	-0.053426	0.8034	0.999744	no
gene15554	gene15554	LOC100533629	chr5:93615129-94697733	BPI	SCZ	NOTEST	0.382285	0.445093	0.21946	0	1	1	no
gene15557	gene15557	RPL7P18	chr5:94703689-95284575	BPI	SCZ	NOTEST	0.371175	0.331818	-0.16171	0	1	1	no
gene1556	gene1556	RPL21P23	chr1:56494746-56579584	BPI	SCZ	OK	2.75635	1.8728	-0.557565	-0.0834487	0.55885	0.999744	no
gene15561	gene15561	LOC100420911	chr5:95366376-95450441	BPI	SCZ	NOTEST	0.174576	0.287284	0.718624	0	1	1	no
gene15570	gene15570	HSPD1P11	chr5:95646743-95796367	BPI	SCZ	OK	6.27166	4.89654	-0.357084	-0.107411	0.77145	0.999744	no
gene15572	gene15572	LOC100528061	chr5:95833954-95834568	BPI	SCZ	NOTEST	0.231291	0.136364	-0.762245	0	1	1	no
gene15586	gene15586	LOC102724070	chr5:95885097-96631085	BPI	SCZ	NOTEST	0.576532	0.25391	-1.18308	0	1	1	no
gene15599	gene15599	SETP22	chr5:97054682-97057182	BPI	SCZ	NOTEST	0.0295443	0.026731	-0.144369	0	1	1	no
gene15604	gene15604	YTHDF1P1	chr5:97368586-97370619	BPI	SCZ	NOTEST	0.168126	0.135733	-0.308768	0	1	1	no
gene15610	gene15610	PSME2P1	chr5:98213372-98214165	BPI	SCZ	NOTEST	0	0	0	0	1	1	no
gene15611	gene15611	LOC402221	chr5:98338659-98340147	BPI	SCZ	NOTEST	0	0	0	0	1	1	no
gene15612	gene15612	KRT8P32	chr5:98391815-98393610	BPI	SCZ	NOTEST	0.0315322	0	#NAME?	0	1	1	no
gene15616	gene15616	CTBP2P4	chr5:98576338-98577457	BPI	SCZ	NOTEST	0.068679	0.031128	-1.14166	0	1	1	no
gene15617	gene15617	DDX18P4	chr5:98679301-98681911	BPI	SCZ	NOTEST	0	0	0	0	1	1	no
gene15621	gene15621	CSNK1A1P3	chr5:98822611-98841004	BPI	SCZ	NOTEST	0.123597	0.203044	0.716145	0	1	1	no
gene15630	gene15630	GUSBP8	chr5:99532627-99577954	BPI	SCZ	NOTEST	0	0.0164156	inf	0	1	1	no
gene15632	gene15632	LOC285706	chr5:99947525-99949666	BPI	SCZ	NOTEST	0.0160735	0.0293437	0.868369	0	1	1	no
gene15647	gene15647	LOC441098	chr5:100388301-100392932	BPI	SCZ	NOTEST	0.142263	0.193131	0.441016	0	1	1	no
gene15668	gene15668	EIF3KP1	chr5:103032312-103033061	BPI	SCZ	NOTEST	0.461042	0.464655	0.011263	0	1	1	no
gene15688	gene15688	LOC345571	chr5:106416098-106417453	BPI	SCZ	NOTEST	0.00322824	0.0245033	2.92416	0	1	1	no
gene15689	gene15689	LOC100289569	chr5:106544098-106544496	BPI	SCZ	NOTEST	0	0	0	0	1	1	no
gene15698	gene15698	RPS20P3	chr5:108593483-108594003	BPI	SCZ	NOTEST	0.0216332	0	#NAME?	0	1	1	no
gene1570	gene1570	HNRNPA1P6	chr1:56929209-58250539	BPI	SCZ	NOTEST	0.116014	0.0877745	-0.402428	0	1	1	no
gene15703	gene15703	LOC100820733	chr5:108746084-109196841	BPI	SCZ	OK	0.999235	1.01816	0.0270703	0.00342693	0.97775	0.999744	no
gene15704	gene15704	RNU6-47P	chr5:108746084-109196841	BPI	SCZ	NOTEST	0	0	0	0	1	1	no
gene15705	gene15705	GJA1P1	chr5:108746084-109196841	BPI	SCZ	OK	2.14002	1.67552	-0.353015	-0.141191	0.86895	0.999744	no
gene15709	gene15709	KRT18P42	chr5:109588288-109589660	BPI	SCZ	NOTEST	0	0	0	0	1	1	no
gene1571	gene1571	RPS26P15	chr1:56929209-58250539	BPI	SCZ	NOTEST	0.12172	0.243154	0.998311	0	1	1	no
gene15712	gene15712	RN7SKP230	chr5:109689365-109869625	BPI	SCZ	OK	1.42197	2.43815	0.777895	0.0545729	0.52095	0.999744	no
gene15715	gene15715	PGAM5P1	chr5:109883181-109885499	BPI	SCZ	NOTEST	0.0274995	0.0327685	0.252902	0	1	1	no
gene1572	gene1572	VKORC1P2	chr1:56929209-58250539	BPI	SCZ	NOTEST	0.38948	0.412526	0.0829354	0	1	1	no
gene15720	gene15720	BCLAF1P1	chr5:110946272-110951024	BPI	SCZ	NOTEST	0.00761848	0.00782939	0.0393975	0	1	1	no
gene15721	gene15721	LOC100131280	chr5:110982778-110984455	BPI	SCZ	NOTEST	0	0.00562522	inf	0	1	1	no
gene15726	gene15726	RPS3AP21	chr5:111192184-111193067	BPI	SCZ	NOTEST	0.0449212	0.0258757	-0.795799	0	1	1	no
gene15747	gene15747	CBX3P3	chr5:112707504-112846239	BPI	SCZ	OK	3.29302	2.57963	-0.352244	-0.0576222	0.71235	0.999744	no
gene15751	gene15751	XBP1P1	chr5:112861187-112922334	BPI	SCZ	OK	1.55027	1.82307	0.233849	0.0588004	0.8339	0.999744	no
gene15752	gene15752	ZRSR1	chr5:112861187-112922334	BPI	SCZ	OK	2.41425	2.50375	0.052516	0.0161139	0.96945	0.999744	no
gene15775	gene15775	CTNNA1P1	chr5:115364201-115415242	BPI	SCZ	NOTEST	0.0205456	0.0230544	0.166212	0	1	1	no
gene15777	gene15777	CCT5P1	chr5:115512179-115513895	BPI	SCZ	NOTEST	0.186723	0.220922	0.242638	0	1	1	no
gene15790	gene15790	DDX43P1	chr5:115962439-116027602	BPI	SCZ	NOTEST	0.0105549	0.0652481	2.62803	0	1	1	no
gene15792	gene15792	RPS25P6	chr5:116051139-116060023	BPI	SCZ	OK	2.20868	3.06284	0.471688	0.238007	0.5079	0.999744	no
gene15799	gene15799	RPS14P8	chr5:116084591-116633440	BPI	SCZ	OK	3.99719	5.53379	0.469282	0.0852977	0.629	0.999744	no
gene15801	gene15801	RPS17P2	chr5:116716217-116716696	BPI	SCZ	NOTEST	0.0751842	0.0547928	-0.456442	0	1	1	no
gene15808	gene15808	LOC107986375	chr5:117019541-117019679	BPI	SCZ	NOTEST	0	0	0	0	1	1	no
gene15813	gene15813	LOC100129526	chr5:117717324-117719947	BPI	SCZ	NOTEST	0.00537325	0.0227947	2.08483	0	1	1	no
gene15815	gene15815	RPL7L1P4	chr5:117730360-118266062	BPI	SCZ	NOTEST	0	0.0499581	inf	0	1	1	no
gene15822	gene15822	PTMAP2	chr5:118836073-118989938	BPI	SCZ	OK	2.80974	2.68234	-0.0669451	-0.0333606	0.9471	0.999744	no
gene15826	gene15826	LOC100127986	chr5:118996311-119070890	BPI	SCZ	NOTEST	0.107936	0.124399	0.204796	0	1	1	no
gene15837	gene15837	RPL21P58	chr5:119547098-119547645	BPI	SCZ	NOTEST	0.207832	0.184655	-0.170586	0	1	1	no
gene15841	gene15841	LOC348958	chr5:119680171-119682008	BPI	SCZ	NOTEST	0	0.00329724	inf	0	1	1	no
gene15852	gene15852	RPL18P3	chr5:121616214-121616857	BPI	SCZ	NOTEST	0	0	0	0	1	1	no
gene15869	gene15869	ARGFXP1	chr5:122628951-122730560	BPI	SCZ	NOTEST	0.00891172	0.0358957	2.01003	0	1	1	no
gene15873	gene15873	RN7SL689P	chr5:122845464-123075711	BPI	SCZ	OK	2.50187	2.08235	-0.264794	-0.0303128	0.80405	0.999744	no
gene15876	gene15876	RN7SL711P	chr5:122845464-123075711	BPI	SCZ	NOTEST	0.286533	0.321387	0.165607	0	1	1	no
gene15879	gene15879	SUMO1P5	chr5:123235956-123243587	BPI	SCZ	NOTEST	0.00384533	0.00852367	1.14837	0	1	1	no
gene15881	gene15881	KRT8P33	chr5:123344884-123423592	BPI	SCZ	OK	2.46359	2.46431	0.000424927	0.000194573	0.99825	0.999744	no
gene15882	gene15882	HMGB3P17	chr5:123468597-123469216	BPI	SCZ	NOTEST	0	0.0208147	inf	0	1	1	no
gene15884	gene15884	KRT18P16	chr5:123636079-123637467	BPI	SCZ	NOTEST	0	0	0	0	1	1	no
gene15887	gene15887	HMGB1P29	chr5:124059793-124438520	BPI	SCZ	NOTEST	0.292105	0.278457	-0.0690341	0	1	1	no
gene15909	gene15909	RPLP1P7	chr5:126627978-126628448	BPI	SCZ	NOTEST	0.0851073	0.161558	0.924694	0	1	1	no
gene15912	gene15912	BOLA3P3	chr5:126659762-126674976	BPI	SCZ	NOTEST	0.0441082	0	#NAME?	0	1	1	no
gene15913	gene15913	HSPE1P10	chr5:126737765-126738084	BPI	SCZ	NOTEST	0	0	0	0	1	1	no
gene15920	gene15920	MRPS5P3	chr5:127142278-127143901	BPI	SCZ	NOTEST	0.00894049	0.0066672	-0.423273	0	1	1	no
gene15921	gene15921	LOC100130316	chr5:127170329-127179847	BPI	SCZ	NOTEST	0.0296294	0.0133957	-1.14526	0	1	1	no
gene15925	gene15925	HNRNPKP1	chr5:127511261-127512862	BPI	SCZ	NOTEST	0.0158228	0.0124581	-0.344929	0	1	1	no
gene15930	gene15930	CUL1P1	chr5:127702215-127941517	BPI	SCZ	NOTEST	0.0717379	0.0402929	-0.832212	0	1	1	no
gene15934	gene15934	KDELC1P1	chr5:128083790-128189688	BPI	SCZ	OK	1.50259	1.46279	-0.0387348	-0.00593406	0.96665	0.999744	no
gene15950	gene15950	RNU6ATAC10P	chr5:129903414-130186637	BPI	SCZ	NOTEST	0	0	0	0	1	1	no
gene15953	gene15953	HSPA8P4	chr5:129903414-130186637	BPI	SCZ	OK	1.61202	0.815455	-0.983194	-0.2705	0.37515	0.999744	no
gene15955	gene15955	RNU7-53P	chr5:130386621-130386679	BPI	SCZ	NOTEST	0	0	0	0	1	1	no
gene15956	gene15956	ARL2BPP4	chr5:130529407-130530094	BPI	SCZ	NOTEST	0.0334024	0.0327269	-0.029476	0	1	1	no
gene15958	gene15958	RPL11P2	chr5:130989878-130990471	BPI	SCZ	NOTEST	0	0	0	0	1	1	no
gene15959	gene15959	LOC402229	chr5:130994242-130996296	BPI	SCZ	NOTEST	0	0	0	0	1	1	no
gene15967	gene15967	ACTBP4	chr5:131641713-131797063	BPI	SCZ	OK	1.76111	1.33081	-0.404185	-0.104431	0.71165	0.999744	no
gene16007	gene16007	LOC402230	chr5:132986420-132988138	BPI	SCZ	NOTEST	0.018044	0.0106804	-0.756557	0	1	1	no
gene16009	gene16009	LOC107986374	chr5:132996984-133026621	BPI	SCZ	OK	0.916212	0.778298	-0.235357	-0.0426246	0.82415	0.999744	no
gene16017	gene16017	LOC101060035	chr5:133194826-133842066	BPI	SCZ	NOTEST	0.0295937	0.015668	-0.917472	0	1	1	no
gene16030	gene16030	RPS13P6	chr5:134267385-134267897	BPI	SCZ	NOTEST	0	0.182425	inf	0	1	1	no
gene16043	gene16043	RNU6-1311P	chr5:134634843-134634945	BPI	SCZ	NOTEST	0	0	0	0	1	1	no
gene16049	gene16049	RPL34P13	chr5:134758733-134831138	BPI	SCZ	OK	1.00554	0.865766	-0.215926	-0.0205407	0.82135	0.999744	no
gene16086	gene16086	HSPD1P18	chr5:136380923-136381511	BPI	SCZ	NOTEST	0	0	0	0	1	1	no
gene16087	gene16087	HNRNPA1P13	chr5:136428831-136430054	BPI	SCZ	NOTEST	0	0	0	0	1	1	no
gene16119	gene16119	RPL7P19	chr5:138473743-138474417	BPI	SCZ	NOTEST	0.0169413	0	#NAME?	0	1	1	no
gene16131	gene16131	RPL12P21	chr5:138946719-139198376	BPI	SCZ	OK	1.48044	0.955437	-0.63179	-0.0960676	0.5407	0.999744	no
gene16147	gene16147	LOC101059986	chr5:139482848-139493141	BPI	SCZ	NOTEST	0	0.0298747	inf	0	1	1	no
gene16148	gene16148	LOC642262	chr5:139493840-139497974	BPI	SCZ	NOTEST	0.028664	0.0296189	0.0472794	0	1	1	no
gene1617	gene1617	LAMTOR5P1	chr1:61742476-62163920	BPI	SCZ	OK	1.6364	1.45718	-0.167343	-0.0161782	0.8603	0.999744	no
gene16172	gene16172	HAUS1P1	chr5:140574981-140595105	BPI	SCZ	NOTEST	0.310503	0.164725	-0.914545	0	1	1	no
gene1622	gene1622	RPS15AP7	chr1:62190491-62190971	BPI	SCZ	NOTEST	0	0	0	0	1	1	no
gene16295	gene16295	LOC100420513	chr5:143751897-143752749	BPI	SCZ	NOTEST	0.0902237	0.021266	-2.08496	0	1	1	no
gene16297	gene16297	RN7SL87P	chr5:144140880-144141116	BPI	SCZ	NOTEST	0.300997	0.164662	-0.870241	0	1	1	no
gene16300	gene16300	CKS1BP5	chr5:144170722-144485686	BPI	SCZ	NOTEST	0.36846	0.134084	-1.45837	0	1	1	no
gene16301	gene16301	LOC100128121	chr5:144511337-144522988	BPI	SCZ	NOTEST	0.0394952	0.0091061	-2.11677	0	1	1	no
gene16302	gene16302	RN7SKP246	chr5:144535424-144535670	BPI	SCZ	NOTEST	0	0.113988	inf	0	1	1	no
gene16304	gene16304	ASS1P10	chr5:145228710-145230285	BPI	SCZ	NOTEST	0.534351	0.444613	-0.265236	0	1	1	no
gene16311	gene16311	LOC100431175	chr5:145935700-146081773	BPI	SCZ	OK	0.945414	0.444006	-1.09037	-0.186033	0.3004	0.999744	no
gene16327	gene16327	KRT8P48	chr5:146561345-147081520	BPI	SCZ	OK	0.893648	0.719124	-0.313466	-0.0658523	0.7612	0.999744	no
gene16362	gene16362	RNU6-732P	chr5:148982149-149063174	BPI	SCZ	NOTEST	0	0	0	0	1	1	no
gene16377	gene16377	RPL29P14	chr5:149495893-149551552	BPI	SCZ	OK	4.71107	5.63137	0.257429	0.0470159	0.7818	0.999744	no
gene16391	gene16391	RPL7P1	chr5:150053290-150113372	BPI	SCZ	OK	1.97654	2.60488	0.398243	0.094109	0.74675	0.999744	no
gene1640	gene1640	LOC441887	chr1:63359510-63361181	BPI	SCZ	NOTEST	0.00566773	0.046082	3.02336	0	1	1	no
gene16426	gene16426	LOC100419720	chr5:151352398-151594822	BPI	SCZ	NOTEST	0.00308972	0	#NAME?	0	1	1	no
gene16437	gene16437	RPLP1P6	chr5:151765859-151766368	BPI	SCZ	NOTEST	0.539932	0.528695	-0.0303424	0	1	1	no
gene16441	gene16441	GLULP1	chr5:151820797-151924836	BPI	SCZ	NOTEST	0.0347039	0.0431078	0.312852	0	1	1	no
gene16468	gene16468	CIR1P1	chr5:154559314-154560518	BPI	SCZ	NOTEST	0	0	0	0	1	1	no
gene16472	gene16472	RN7SL803P	chr5:154682662-154850685	BPI	SCZ	NOTEST	0.585883	0.348797	-0.748224	0	1	1	no
gene16473	gene16473	RPL21P57	chr5:154682662-154850685	BPI	SCZ	OK	0.723488	0.521427	-0.472503	-0.0264265	0.6819	0.999744	no
gene16481	gene16481	LOC100131520	chr5:155111143-155112341	BPI	SCZ	NOTEST	0	0.0153681	inf	0	1	1	no
gene16483	gene16483	LOC100130088	chr5:155397938-155398973	BPI	SCZ	NOTEST	0.0099531	0.0223388	1.16633	0	1	1	no
gene16484	gene16484	PPIGP1	chr5:155491144-155493812	BPI	SCZ	NOTEST	0.0291803	0.0372733	0.353148	0	1	1	no
gene16486	gene16486	RNA5SP199	chr5:155728635-156767788	BPI	SCZ	NOTEST	0	0	0	0	1	1	no
gene16491	gene16491	APOOP1	chr5:156915749-156963255	BPI	SCZ	NOTEST	0.0576753	0	#NAME?	0	1	1	no
gene16500	gene16500	RPL26P18	chr5:157266079-157474722	BPI	SCZ	NOTEST	0.143011	0.0242848	-2.558	0	1	1	no
gene16507	gene16507	SOX30P1	chr5:157689925-157691236	BPI	SCZ	NOTEST	0.0252335	0.0547758	1.1182	0	1	1	no
gene1651	gene1651	RPL19P3	chr1:63774018-64181498	BPI	SCZ	OK	2.31371	2.35619	0.0262477	0.00710869	0.982	0.999744	no
gene16513	gene16513	RPLP2P2	chr5:157931178-157931620	BPI	SCZ	NOTEST	0	0.0350032	inf	0	1	1	no
gene16514	gene16514	RNU2-48P	chr5:157976768-157976956	BPI	SCZ	NOTEST	0	0	0	0	1	1	no
gene16516	gene16516	LOC345471	chr5:157986112-157987716	BPI	SCZ	NOTEST	0.0238548	0.00722619	-1.72297	0	1	1	no
gene1652	gene1652	CFL1P3	chr1:63774018-64181498	BPI	SCZ	OK	1.98631	1.81748	-0.12815	-0.0398096	0.9238	0.999744	no
gene16545	gene16545	GAPDHP40	chr5:159916732-159989205	BPI	SCZ	NOTEST	0.0184378	0.0130968	-0.493447	0	1	1	no
gene16553	gene16553	SNRPEP1	chr5:160251651-160339592	BPI	SCZ	NOTEST	0.0268502	0.101875	1.9238	0	1	1	no
gene16567	gene16567	GLRXP3	chr5:161750455-161751837	BPI	SCZ	NOTEST	0	0	0	0	1	1	no
gene16590	gene16590	RPS15P6	chr5:164296695-165061734	BPI	SCZ	NOTEST	0.146717	0.0866361	-0.759994	0	1	1	no
gene16596	gene16596	RPL21P59	chr5:165905083-165905637	BPI	SCZ	NOTEST	0.166884	0.117798	-0.502538	0	1	1	no
gene16597	gene16597	RPL7P20	chr5:166028483-166029331	BPI	SCZ	NOTEST	0.0463716	0.0440393	-0.0744498	0	1	1	no
gene16600	gene16600	RPLP0P9	chr5:166382304-166382675	BPI	SCZ	OK	20.7283	18.9444	-0.129825	-0.091609	0.80015	0.999744	no
gene16612	gene16612	SLC2A3P1	chr5:168552493-168553653	BPI	SCZ	OK	33.0133	32.0847	-0.0411614	-0.0548715	0.87635	0.999744	no
gene16616	gene16616	RPL10P9	chr5:168616328-168617055	BPI	SCZ	OK	33.4783	24.3761	-0.457758	-0.390427	0.20675	0.999744	no
gene16635	gene16635	KRT18P41	chr5:170140603-170141946	BPI	SCZ	NOTEST	0	0	0	0	1	1	no
gene1665	gene1665	LOC100130270	chr1:64744978-65068641	BPI	SCZ	OK	1.90172	2.19073	0.20411	0.017437	0.8138	0.999744	no
gene16650	gene16650	LOC100240749	chr5:170861881-171300015	BPI	SCZ	NOTEST	0.409666	0.41214	0.00868378	0	1	1	no
gene16651	gene16651	LOC100419059	chr5:170861881-171300015	BPI	SCZ	NOTEST	0	0	0	0	1	1	no
gene16655	gene16655	RPL19P10	chr5:171344966-171345662	BPI	SCZ	NOTEST	0.00813865	0	#NAME?	0	1	1	no
gene16657	gene16657	RPL10P8	chr5:171366306-171366675	BPI	SCZ	NOTEST	0	0	0	0	1	1	no
gene1667	gene1667	SLC2A3P2	chr1:64744978-65068641	BPI	SCZ	OK	1.30121	1.20348	-0.112637	-0.0240393	0.91185	0.999744	no
gene16685	gene16685	LOC100130394	chr5:172641265-172700424	BPI	SCZ	OK	1.2758	0.943657	-0.435072	-0.0450302	0.697	0.999744	no
gene16689	gene16689	LOC401218	chr5:172755502-172763351	BPI	SCZ	NOTEST	0.0424684	0.0120656	-1.81549	0	1	1	no
gene16695	gene16695	LOC285591	chr5:172975445-172976693	BPI	SCZ	NOTEST	0	0.00897417	inf	0	1	1	no
gene16699	gene16699	CDC42P5	chr5:173056348-173139288	BPI	SCZ	NOTEST	0.533147	0.453815	-0.232429	0	1	1	no
gene16701	gene16701	RPL7AP33	chr5:173225776-173226428	BPI	SCZ	NOTEST	0	0	0	0	1	1	no
gene16727	gene16727	LOC724105	chr5:174336353-174548113	BPI	SCZ	NOTEST	0.0120034	0.0543739	2.17947	0	1	1	no
gene16728	gene16728	GAPDHP71	chr5:174336353-174548113	BPI	SCZ	NOTEST	0.0733884	0.0527247	-0.477073	0	1	1	no
gene16732	gene16732	HIGD1AP3	chr5:174632833-174633406	BPI	SCZ	NOTEST	0	0	0	0	1	1	no
gene16743	gene16743	RN7SKP148	chr5:175628188-175628423	BPI	SCZ	NOTEST	0	0	0	0	1	1	no
gene1675	gene1675	RPS29P7	chr1:65147341-65232145	BPI	SCZ	OK	0.493323	1.41234	1.51748	0.102165	0.24885	0.999744	no
gene16762	gene16762	BRCC3P1	chr5:176238358-176345991	BPI	SCZ	OK	1.20849	1.31299	0.119656	0.0311751	0.9136	0.999744	no
gene16785	gene16785	RPL21P60	chr5:177133078-177300213	BPI	SCZ	OK	4.45268	3.03558	-0.552702	-0.0705988	0.5423	0.999744	no
gene16786	gene16786	PRMT1P1	chr5:177133078-177300213	BPI	SCZ	OK	3.37702	3.29841	-0.0339807	-0.00710088	0.97315	0.999744	no
gene16819	gene16819	SUDS3P1	chr5:177971177-177973821	BPI	SCZ	NOTEST	0.00484065	0.00784418	0.696421	0	1	1	no
gene1682	gene1682	LOC100422694	chr1:65420447-65637493	BPI	SCZ	NOTEST	0.332268	0.354525	0.0935409	0	1	1	no
gene16824	gene16824	RPL19P9	chr5:178055571-178056268	BPI	SCZ	NOTEST	0.161212	0.211308	0.390388	0	1	1	no
gene16829	gene16829	LOC645853	chr5:178165668-178166609	BPI	SCZ	NOTEST	0.0434065	0.0946779	1.12512	0	1	1	no
gene16847	gene16847	RNU1-39P	chr5:178859812-178933212	BPI	SCZ	OK	2.00996	3.00851	0.581883	0.157513	0.7024	0.999744	no
gene16850	gene16850	LOC100422593	chr5:178859812-178933212	BPI	SCZ	OK	0.401172	0.665831	0.730933	0.15019	0.49015	0.999744	no
gene16851	gene16851	PIGFP1	chr5:178859812-178933212	BPI	SCZ	NOTEST	0.44499	0.296231	-0.587051	0	1	1	no
gene16861	gene16861	LOC100128622	chr5:179516317-179517481	BPI	SCZ	NOTEST	0	0	0	0	1	1	no
gene16862	gene16862	LOC100289470	chr5:179522456-179525080	BPI	SCZ	NOTEST	0	0	0	0	1	1	no
gene16865	gene16865	PRDX2P3	chr5:179550550-179610026	BPI	SCZ	OK	2.51279	2.47387	-0.0225157	-0.00669662	0.986	0.999744	no
gene16869	gene16869	LOC100502572	chr5:179651289-179653239	BPI	SCZ	NOTEST	0.0230444	0.00587586	-1.97155	0	1	1	no
gene16873	gene16873	HMGB3P22	chr5:179677968-179731641	BPI	SCZ	OK	0.725929	0.538921	-0.429755	-0.014206	0.6981	0.999744	no
gene16875	gene16875	LOC100884169	chr5:179784375-179784901	BPI	SCZ	OK	2.38583	2.25308	-0.0825962	-0.0418448	0.90525	0.999744	no
gene16881	gene16881	RN7SKP150	chr5:179797596-179858840	BPI	SCZ	OK	0.831365	1.23539	0.571413	0.0180482	0.66025	0.999744	no
gene16885	gene16885	RPS15AP18	chr5:179911650-180072130	BPI	SCZ	NOTEST	0.103751	0.317044	1.61155	0	1	1	no
gene16886	gene16886	LOC101060066	chr5:179911650-180072130	BPI	SCZ	NOTEST	0.288945	0.170423	-0.761679	0	1	1	no
gene16888	gene16888	LOC646058	chr5:180085606-180087055	BPI	SCZ	NOTEST	0.00441327	0.0086895	0.977425	0	1	1	no
gene16890	gene16890	RPS8P7	chr5:180226332-180227000	BPI	SCZ	NOTEST	0.391154	0.288182	-0.440757	0	1	1	no
gene16911	gene16911	RPS29P12	chr5:180899076-180952166	BPI	SCZ	OK	1.77662	0.698031	-1.34777	-0.1722	0.46685	0.999744	no
gene16914	gene16914	LOC646227	chr5:180982258-180987560	BPI	SCZ	NOTEST	0.00391641	0	#NAME?	0	1	1	no
gene16958	gene16958	CICP15	chr5:181323505-181331896	BPI	SCZ	NOTEST	0	0	0	0	1	1	no
gene16959	gene16959	SEPT14P5	chr5:181333740-181336320	BPI	SCZ	NOTEST	0.0716081	0.0455601	-0.652351	0	1	1	no
gene16964	gene16964	OR4F1P	chr6:105918-106856	BPI	SCZ	NOTEST	0	0	0	0	1	1	no
gene16966	gene16966	SEPT14P6	chr6:137794-148159	BPI	SCZ	NOTEST	0.00337719	0.00888104	1.39491	0	1	1	no
gene16968	gene16968	CICP18	chr6:137794-148159	BPI	SCZ	NOTEST	0.0263504	0.032823	0.316884	0	1	1	no
gene16994	gene16994	ELF2P2	chr6:1453286-1555226	BPI	SCZ	NOTEST	0.096132	0.164307	0.773302	0	1	1	no
gene1700	gene1700	LOC100130497	chr1:67278051-67278925	BPI	SCZ	NOTEST	0	0	0	0	1	1	no
gene17021	gene17021	FAM136BP	chr6:3045362-3046000	BPI	SCZ	NOTEST	0	0	0	0	1	1	no
gene17029	gene17029	TUBB2BP1	chr6:3177041-3179714	BPI	SCZ	NOTEST	0.0469297	0.0546218	0.218977	0	1	1	no
gene17042	gene17042	RPS25P7	chr6:3913874-3914321	BPI	SCZ	NOTEST	0.0292649	0	#NAME?	0	1	1	no
gene17044	gene17044	GLRX3P2	chr6:3978040-3979369	BPI	SCZ	NOTEST	0.457367	0.498473	0.124163	0	1	1	no
gene17052	gene17052	LOC100129052	chr6:4186319-4190029	BPI	SCZ	NOTEST	0.0884577	0.0510113	-0.794171	0	1	1	no
gene17060	gene17060	PSMC1P11	chr6:4702441-4703975	BPI	SCZ	NOTEST	0	0.00379763	inf	0	1	1	no
gene17064	gene17064	RPS18P8	chr6:4979028-4979532	BPI	SCZ	NOTEST	0.0542369	0.0286239	-0.922056	0	1	1	no
gene17068	gene17068	LOC442155	chr6:4992404-5260950	BPI	SCZ	NOTEST	0.25707	0.180987	-0.506273	0	1	1	no
gene17073	gene17073	HNRNPA1P37	chr6:5261000-5771592	BPI	SCZ	NOTEST	0.463093	0.333975	-0.471559	0	1	1	no
gene17076	gene17076	RPL34P16	chr6:5788309-5788730	BPI	SCZ	NOTEST	0.145799	0.109215	-0.416806	0	1	1	no
gene1708	gene1708	HNRNPCP9	chr1:67642712-67661055	BPI	SCZ	NOTEST	0	0.00418104	inf	0	1	1	no
gene17080	gene17080	PKMP5	chr6:5892346-6007605	BPI	SCZ	NOTEST	0.116789	0.0901117	-0.374122	0	1	1	no
gene17087	gene17087	CNN3P1	chr6:6346464-6654983	BPI	SCZ	NOTEST	0	0.00479462	inf	0	1	1	no
gene17092	gene17092	BTF3P7	chr6:6694798-6801211	BPI	SCZ	NOTEST	0.201889	0.136625	-0.563343	0	1	1	no
gene17101	gene17101	LOC100422646	chr6:7326653-7389709	BPI	SCZ	NOTEST	0.0250938	0.0159281	-0.655757	0	1	1	no
gene17104	gene17104	HNRNPLP1	chr6:7480863-7482595	BPI	SCZ	NOTEST	0.0209416	0	#NAME?	0	1	1	no
gene17105	gene17105	RPS26P29	chr6:7506175-7506628	BPI	SCZ	NOTEST	0	0.017968	inf	0	1	1	no
gene17106	gene17106	LOC644051	chr6:7516093-7517878	BPI	SCZ	NOTEST	0.0248841	0.117867	2.24387	0	1	1	no
gene1713	gene1713	RNU7-80P	chr1:67701465-68233000	BPI	SCZ	NOTEST	0	0	0	0	1	1	no
gene17135	gene17135	RPL7AP36	chr6:9850415-10211608	BPI	SCZ	NOTEST	0	0	0	0	1	1	no
gene17137	gene17137	RPL21P62	chr6:10213849-10214402	BPI	SCZ	NOTEST	0	0	0	0	1	1	no
gene17141	gene17141	LOC442161	chr6:10365312-10366592	BPI	SCZ	NOTEST	0	0.0155352	inf	0	1	1	no
gene17148	gene17148	MRPL48P1	chr6:10459676-10460589	BPI	SCZ	NOTEST	0.012291	0	#NAME?	0	1	1	no
gene17153	gene17153	RPL21P63	chr6:10508662-10629368	BPI	SCZ	OK	0.897442	0.542849	-0.725267	-0.106499	0.5419	0.999744	no
gene17185	gene17185	AMD1P4	chr6:11861425-11862699	BPI	SCZ	NOTEST	0.0158085	0.0177976	0.170982	0	1	1	no
gene1719	gene1719	CTBP2P8	chr1:67701465-68233000	BPI	SCZ	OK	4.46275	4.59458	0.0420004	0.0106603	0.96795	0.999744	no
gene17208	gene17208	RPS4XP7	chr6:13521212-13522116	BPI	SCZ	NOTEST	0.0964195	0.0652382	-0.563607	0	1	1	no
gene17209	gene17209	RN7SKP204	chr6:13547703-13547956	BPI	SCZ	NOTEST	0	0	0	0	1	1	no
gene1721	gene1721	RPS7P4	chr1:68242428-68243099	BPI	SCZ	NOTEST	0	0	0	0	1	1	no
gene17244	gene17244	ARPC3P5	chr6:15934742-15935514	BPI	SCZ	NOTEST	0	0.0486613	inf	0	1	1	no
gene17266	gene17266	RPL7P26	chr6:17393215-17557792	BPI	SCZ	OK	0.474615	0.640819	0.433161	0.0699601	0.71375	0.999744	no
gene17281	gene17281	RNU6-263P	chr6:18306974-18307078	BPI	SCZ	NOTEST	0	0	0	0	1	1	no
gene17282	gene17282	DDX18P3	chr6:18363095-18365461	BPI	SCZ	NOTEST	0.107147	0.161189	0.58916	0	1	1	no
gene17283	gene17283	IMPDH1P9	chr6:18366015-18368719	BPI	SCZ	NOTEST	0.158909	0.176036	0.147666	0	1	1	no
gene17293	gene17293	RPL21P61	chr6:18977112-19180480	BPI	SCZ	NOTEST	0.130019	0.0981049	-0.406321	0	1	1	no
gene17296	gene17296	RPL5P20	chr6:19348109-19349119	BPI	SCZ	NOTEST	0.0102467	0.0834056	3.02499	0	1	1	no
gene17299	gene17299	KRT18P38	chr6:19612738-19614090	BPI	SCZ	NOTEST	0.00774521	0.0274925	1.82766	0	1	1	no
gene17300	gene17300	UQCRFS1P3	chr6:19637842-19639197	BPI	SCZ	NOTEST	0.0158998	0.0720025	2.17904	0	1	1	no
gene17306	gene17306	RPL29P17	chr6:20042341-20042985	BPI	SCZ	NOTEST	0.486378	0.352228	-0.46557	0	1	1	no
gene17312	gene17312	RN7SL128P	chr6:20353284-20493714	BPI	SCZ	OK	1.25547	1.91707	0.610669	0.0715238	0.5806	0.999744	no
gene17327	gene17327	RN7SKP240	chr6:21666443-22194400	BPI	SCZ	OK	1.80753	2.31883	0.359373	0.0464377	0.74135	0.999744	no
gene17336	gene17336	RPL6P18	chr6:23056736-23177072	BPI	SCZ	NOTEST	0	0.0127509	inf	0	1	1	no
gene17337	gene17337	RNU6-1060P	chr6:23056736-23177072	BPI	SCZ	NOTEST	0	0	0	0	1	1	no
gene17342	gene17342	SPTLC1P2	chr6:23856563-23856836	BPI	SCZ	NOTEST	0	0	0	0	1	1	no
gene17343	gene17343	LOC100128365	chr6:23971765-23973351	BPI	SCZ	NOTEST	0	0.00807584	inf	0	1	1	no
gene17344	gene17344	HNRNPA1P58	chr6:24001821-24002626	BPI	SCZ	NOTEST	0	0	0	0	1	1	no
gene17353	gene17353	KRT8P43	chr6:24540130-24646211	BPI	SCZ	NOTEST	0.152686	0.137064	-0.155715	0	1	1	no
gene17358	gene17358	LOC100289381	chr6:24742301-24751646	BPI	SCZ	NOTEST	0	0	0	0	1	1	no
gene17366	gene17366	ASS1P1	chr6:24804280-25042288	BPI	SCZ	NOTEST	0.00648421	0.03169	2.28903	0	1	1	no
gene17371	gene17371	LOC107986530	chr6:25178502-25181875	BPI	SCZ	NOTEST	0.205211	0.250744	0.289109	0	1	1	no
gene17376	gene17376	RPL21P68	chr6:25244915-25261758	BPI	SCZ	NOTEST	0.0532693	0.0109474	-2.28272	0	1	1	no
gene17385	gene17385	HIST1H2BPS1	chr6:25723743-25832108	BPI	SCZ	NOTEST	0.0443487	0.0347096	-0.353556	0	1	1	no
gene17412	gene17412	LARP1P1	chr6:26157984-26171349	BPI	SCZ	NOTEST	0.204959	0.275243	0.425372	0	1	1	no
gene17419	gene17419	RPS10P1	chr6:26202122-26202715	BPI	SCZ	NOTEST	0.179155	0.106975	-0.743941	0	1	1	no
gene1743	gene1743	RN7SL242P	chr1:69567129-70205678	BPI	SCZ	OK	1.07461	1.28884	0.262264	0.0239364	0.83945	0.999744	no
gene1750	gene1750	LOC391048	chr1:70530408-70532474	BPI	SCZ	NOTEST	0	0	0	0	1	1	no
gene17518	gene17518	RPL10P2	chr6:27211220-27211941	BPI	SCZ	NOTEST	0.144165	0.111135	-0.375413	0	1	1	no
gene1752	gene1752	CASP3P1	chr1:70660644-70661376	BPI	SCZ	NOTEST	0	0.0150569	inf	0	1	1	no
gene17552	gene17552	HNRNPA1P1	chr6:27523446-27524537	BPI	SCZ	NOTEST	0.00467641	0	#NAME?	0	1	1	no
gene17581	gene17581	GPR89P	chr6:27736574-27738514	BPI	SCZ	NOTEST	0.142002	0.131964	-0.105774	0	1	1	no
gene17607	gene17607	RNU7-26P	chr6:27897505-27897565	BPI	SCZ	NOTEST	0	0	0	0	1	1	no
gene17613	gene17613	RPLP2P1	chr6:27965127-27965532	BPI	SCZ	NOTEST	0	0	0	0	1	1	no
gene17615	gene17615	IQCB2P	chr6:28010550-28012902	BPI	SCZ	NOTEST	0.00793531	0.00587814	-0.432927	0	1	1	no
gene17645	gene17645	COX11P1	chr6:28446919-28447630	BPI	SCZ	NOTEST	0	0.0355764	inf	0	1	1	no
gene1766	gene1766	RPL31P12	chr1:72282986-72670716	BPI	SCZ	NOTEST	0.245388	0.0764679	-1.68214	0	1	1	no
gene17675	gene17675	RPSAP2	chr6:28731938-28732974	BPI	SCZ	NOTEST	0	0	0	0	1	1	no
gene17709	gene17709	KRT18P1	chr6:28969071-28970467	BPI	SCZ	NOTEST	0	0	0	0	1	1	no
gene17721	gene17721	SAR1AP1	chr6:29036020-29077241	BPI	SCZ	NOTEST	0	0	0	0	1	1	no
gene1773	gene1773	KRT8P21	chr1:73104778-73106484	BPI	SCZ	NOTEST	0	0	0	0	1	1	no
gene17738	gene17738	DDX6P1	chr6:29223972-29334443	BPI	SCZ	NOTEST	0	0	0	0	1	1	no
gene17750	gene17750	RPS17P1	chr6:29484667-29490155	BPI	SCZ	NOTEST	0	0	0	0	1	1	no
gene17762	gene17762	SUMO2P1	chr6:29635453-29636504	BPI	SCZ	NOTEST	0	0	0	0	1	1	no
gene17768	gene17768	RPL23AP1	chr6:29723339-29749049	BPI	SCZ	NOTEST	0	0.0142933	inf	0	1	1	no
gene17773	gene17773	3.8-1.5	chr6:29765115-29766296	BPI	SCZ	NOTEST	0.0118387	0.01023	-0.210708	0	1	1	no
gene17779	gene17779	RPL7AP7	chr6:29803132-29804020	BPI	SCZ	NOTEST	0	0	0	0	1	1	no
gene17783	gene17783	HCGVIII-2	chr6:29833587-29835128	BPI	SCZ	NOTEST	0	0	0	0	1	1	no
gene17786	gene17786	3.8-1.4	chr6:29865914-29867087	BPI	SCZ	NOTEST	0.0205158	0	#NAME?	0	1	1	no
gene17795	gene17795	HLA-K	chr6:29924591-29929839	BPI	SCZ	NOTEST	0.241992	0.113552	-1.09161	0	1	1	no
gene1780	gene1780	RNA5SP50	chr1:73749535-73749626	BPI	SCZ	NOTEST	0	0	0	0	1	1	no
gene17833	gene17833	SUCLA2P1	chr6:30468872-30470922	BPI	SCZ	NOTEST	0	0	0	0	1	1	no
gene17834	gene17834	RANP1	chr6:30485884-30486976	BPI	SCZ	NOTEST	0	0	0	0	1	1	no
gene17844	gene17844	PTMAP1	chr6:30626841-30646823	BPI	SCZ	NOTEST	0	0	0	0	1	1	no
gene17849	gene17849	RPL7P4	chr6:30696745-30697536	BPI	SCZ	NOTEST	0	0	0	0	1	1	no
gene17859	gene17859	RN7SKP186	chr6:30864249-30864493	BPI	SCZ	NOTEST	0	0	0	0	1	1	no
gene17884	gene17884	RPL3P2	chr6:31280290-31281571	BPI	SCZ	NOTEST	0	0	0	0	1	1	no
gene17885	gene17885	WASF5P	chr6:31287500-31289116	BPI	SCZ	NOTEST	0	0	0	0	1	1	no
gene17889	gene17889	DHFRP2	chr6:31363466-31366965	BPI	SCZ	NOTEST	0	0	0	0	1	1	no
gene17901	gene17901	PPIAP9	chr6:31518976-31520330	BPI	SCZ	NOTEST	0	0	0	0	1	1	no
gene1797	gene1797	RPL29P5	chr1:75202130-75724261	BPI	SCZ	NOTEST	0.607894	0.532345	-0.191459	0	1	1	no
gene17971	gene17971	STK19B	chr6:32013389-32014184	BPI	SCZ	NOTEST	0	0	0	0	1	1	no
gene17993	gene17993	HNRNPA1P2	chr6:32255172-32408879	BPI	SCZ	NOTEST	0	0	0	0	1	1	no
gene18019	gene18019	PPP1R2P1	chr6:32876474-32880074	BPI	SCZ	NOTEST	0	0	0	0	1	1	no
gene18037	gene18037	RNY4P10	chr6:33193584-33204437	BPI	SCZ	NOTEST	0	0	0	0	1	1	no
gene18056	gene18056	MYL8P	chr6:33338891-33339695	BPI	SCZ	NOTEST	0	0	0	0	1	1	no
gene18057	gene18057	LYPLA2P1	chr6:33364723-33366362	BPI	SCZ	NOTEST	0	0	0	0	1	1	no
gene18060	gene18060	RPL12P1	chr6:33391523-33410226	BPI	SCZ	NOTEST	0	0	0	0	1	1	no
gene18067	gene18067	RN7SL26P	chr6:33540697-33541000	BPI	SCZ	NOTEST	0.0598733	0.16158	1.43227	0	1	1	no
gene18088	gene18088	KRT18P9	chr6:34189775-34191141	BPI	SCZ	NOTEST	0.00360787	0.0118192	1.71191	0	1	1	no
gene18093	gene18093	RPL35P2	chr6:34263269-34263723	BPI	SCZ	NOTEST	0.303762	0.19989	-0.603739	0	1	1	no
gene18101	gene18101	RPL7P25	chr6:34587279-34697471	BPI	SCZ	OK	1.29359	1.29008	-0.00391558	-0.000579223	0.99235	0.999744	no
gene18107	gene18107	RPS10P13	chr6:34744139-34744718	BPI	SCZ	NOTEST	0.102587	0.0505555	-1.02091	0	1	1	no
gene18110	gene18110	RNY3P15	chr6:34792016-34877514	BPI	SCZ	NOTEST	0	0	0	0	1	1	no
gene1812	gene1812	TPI1P1	chr1:76699754-76701025	BPI	SCZ	NOTEST	0.110114	0.146353	0.410457	0	1	1	no
gene18127	gene18127	RPS15AP19	chr6:35543357-35748913	BPI	SCZ	NOTEST	0.0130561	0	#NAME?	0	1	1	no
gene18129	gene18129	RPL36P9	chr6:35543357-35748913	BPI	SCZ	NOTEST	0.367363	0.269237	-0.448325	0	1	1	no
gene18133	gene18133	LOC100652794	chr6:35765940-35774263	BPI	SCZ	NOTEST	0.00957388	0	#NAME?	0	1	1	no
gene18144	gene18144	LOC107986592	chr6:36027634-36122964	BPI	SCZ	OK	3.98299	2.55465	-0.640724	-0.257559	0.7804	0.999744	no
gene18161	gene18161	RNU1-88P	chr6:36638625-36642020	BPI	SCZ	NOTEST	0	0	0	0	1	1	no
gene18163	gene18163	LAP3P2	chr6:36673620-36675445	BPI	SCZ	NOTEST	0	0.0213201	inf	0	1	1	no
gene1817	gene1817	RPL17P6	chr1:77088980-77219447	BPI	SCZ	NOTEST	0.196488	0.159717	-0.298922	0	1	1	no
gene18173	gene18173	COX6A1P2	chr6:37044830-37045382	BPI	SCZ	OK	0.685623	0.500386	-0.454375	-0.217117	0.57785	0.999744	no
gene18174	gene18174	RPL12P2	chr6:37091220-37091845	BPI	SCZ	NOTEST	0.0550641	0.0434002	-0.343411	0	1	1	no
gene18194	gene18194	LOC100128379	chr6:38168450-38664212	BPI	SCZ	NOTEST	0.445717	0.365171	-0.287555	0	1	1	no
gene18199	gene18199	ZRF1PS	chr6:38715328-39030798	BPI	SCZ	NOTEST	0	0	0	0	1	1	no
gene1821	gene1821	RNU7-8P	chr1:77281907-77559969	BPI	SCZ	NOTEST	0	0	0	0	1	1	no
gene18213	gene18213	E2F4P1	chr6:39299000-39725405	BPI	SCZ	NOTEST	0.044264	0	#NAME?	0	1	1	no
gene18219	gene18219	RPL23P6	chr6:39934568-39980341	BPI	SCZ	NOTEST	0	0	0	0	1	1	no
gene18220	gene18220	TUBBP9	chr6:39992651-40000269	BPI	SCZ	NOTEST	0	0.01462	inf	0	1	1	no
gene18259	gene18259	NPM1P51	chr6:41666809-41667855	BPI	SCZ	NOTEST	0.023993	0.0179381	-0.419591	0	1	1	no
gene18271	gene18271	RNU6-761P	chr6:41934932-42048894	BPI	SCZ	NOTEST	0	0	0	0	1	1	no
gene18282	gene18282	RNU6-890P	chr6:42563904-42693505	BPI	SCZ	NOTEST	0	0	0	0	1	1	no
gene1829	gene1829	LOC653631	chr1:77779623-77879540	BPI	SCZ	NOTEST	0.340742	0.442713	0.377692	0	1	1	no
gene18294	gene18294	RPL24P4	chr6:42928001-42979243	BPI	SCZ	NOTEST	0.4053	0.172205	-1.23486	0	1	1	no
gene1830	gene1830	NSRP1P1	chr1:77779623-77879540	BPI	SCZ	OK	1.37052	1.20452	-0.186258	-0.0624102	0.9005	0.999744	no
gene18315	gene18315	RPL34P14	chr6:43327488-43369676	BPI	SCZ	OK	0.799727	1.09435	0.452495	0.0511461	0.63925	0.999744	no
gene18316	gene18316	RPS2P28	chr6:43327488-43369676	BPI	SCZ	NOTEST	0.322134	0.264091	-0.286626	0	1	1	no
gene18328	gene18328	RPS2P29	chr6:43517023-43576075	BPI	SCZ	OK	1.17464	1.55247	0.402355	0.077504	0.714	0.999744	no
gene18345	gene18345	RPL29P16	chr6:44089124-44089763	BPI	SCZ	NOTEST	0.351163	0.576216	0.714468	0	1	1	no
gene1836	gene1836	LOC100131495	chr1:78043186-78044221	BPI	SCZ	NOTEST	0.120609	0.0711082	-0.762252	0	1	1	no
gene18380	gene18380	ACTG1P9	chr6:46204911-46206561	BPI	SCZ	NOTEST	0.0391202	0.0189544	-1.04538	0	1	1	no
gene1839	gene1839	LOC100422537	chr1:78044961-78143511	BPI	SCZ	OK	1.91863	0.575861	-1.73628	-0.323285	0.1703	0.999744	no
gene18402	gene18402	RPS12P14	chr6:47477745-47627263	BPI	SCZ	OK	3.23634	2.65464	-0.285849	-0.0456281	0.7599	0.999744	no
gene18403	gene18403	LOC100421517	chr6:47477745-47627263	BPI	SCZ	OK	3.10568	2.35364	-0.400013	-0.0826806	0.69235	0.999744	no
gene18413	gene18413	RBMXP1	chr6:48212902-48214969	BPI	SCZ	NOTEST	0.0149672	0.00446972	-1.74355	0	1	1	no
gene18417	gene18417	RNU7-65P	chr6:49344801-49344861	BPI	SCZ	NOTEST	0	0	0	0	1	1	no
gene18440	gene18440	RPS17P5	chr6:50857208-50857687	BPI	SCZ	NOTEST	0	0	0	0	1	1	no
gene18442	gene18442	FTH1P5	chr6:50912549-50913462	BPI	SCZ	NOTEST	0.012291	0	#NAME?	0	1	1	no
gene18446	gene18446	RPS15AP20	chr6:51537129-51537575	BPI	SCZ	NOTEST	0	0	0	0	1	1	no
gene18457	gene18457	SLC25A20P1	chr6:52246370-52248104	BPI	SCZ	NOTEST	0	0.0100904	inf	0	1	1	no
gene18464	gene18464	LOC724104	chr6:52657305-52657993	BPI	SCZ	NOTEST	0	0	0	0	1	1	no
gene18474	gene18474	GSTA11P	chr6:52847743-52870358	BPI	SCZ	NOTEST	0	0	0	0	1	1	no
gene18488	gene18488	RNU1-136P	chr6:53125643-53262803	BPI	SCZ	NOTEST	0	0	0	0	1	1	no
gene18489	gene18489	HMGB1P20	chr6:53125643-53262803	BPI	SCZ	NOTEST	0.0615558	0.0227388	-1.43674	0	1	1	no
gene1849	gene1849	LOC652549	chr1:78749071-78750856	BPI	SCZ	NOTEST	0	0	0	0	1	1	no
gene18494	gene18494	RPL31P28	chr6:53354660-53355106	BPI	SCZ	NOTEST	0	0.0345075	inf	0	1	1	no
gene18496	gene18496	LOC100130403	chr6:53378431-53378983	BPI	SCZ	NOTEST	0	0	0	0	1	1	no
gene18498	gene18498	NANOGP3	chr6:53418455-53418738	BPI	SCZ	NOTEST	0	0	0	0	1	1	no
gene18513	gene18513	CLNS1AP1	chr6:54484498-54485853	BPI	SCZ	NOTEST	0.395513	0.103059	-1.94025	0	1	1	no
gene18514	gene18514	RPL10P10	chr6:54602588-54603200	BPI	SCZ	NOTEST	0.186495	0.247808	0.410083	0	1	1	no
gene18516	gene18516	RPSAP44	chr6:54622241-54801787	BPI	SCZ	OK	1.03374	0.525364	-0.976478	-0.2825	0.4668	0.999744	no
gene18517	gene18517	KRASP1	chr6:54622241-54801787	BPI	SCZ	OK	0.666716	0.41207	-0.694182	-0.356936	0.3218	0.999744	no
gene18524	gene18524	NPM1P36	chr6:55939752-55940720	BPI	SCZ	NOTEST	0	0	0	0	1	1	no
gene18531	gene18531	RPL17P26	chr6:56457986-56954671	BPI	SCZ	NOTEST	0.150652	0.297948	0.983845	0	1	1	no
gene18532	gene18532	RNU6-626P	chr6:56457986-56954671	BPI	SCZ	NOTEST	0	0	0	0	1	1	no
gene18535	gene18535	FTH1P15	chr6:56954974-57027652	BPI	SCZ	NOTEST	0.0970032	0.10822	0.157863	0	1	1	no
gene18554	gene18554	LOC105375111	chr6:57908552-57961446	BPI	SCZ	OK	0.659391	0.853039	0.371477	0.0940488	0.72335	0.999744	no
gene18557	gene18557	GAPDHP15	chr6:57961547-58178840	BPI	SCZ	NOTEST	0.21275	0.457031	1.10314	0	1	1	no
gene18558	gene18558	LOC100288628	chr6:57961547-58178840	BPI	SCZ	NOTEST	0.0589368	0.12055	1.03239	0	1	1	no
gene18560	gene18560	PRIM2B	chr6:60281437-60545629	BPI	SCZ	NOTEST	0.0218857	0.0360091	0.718372	0	1	1	no
gene18561	gene18561	GAPDHP41	chr6:60719137-60720271	BPI	SCZ	NOTEST	0.0234449	0.0281439	0.263548	0	1	1	no
gene18567	gene18567	FKBP1C	chr6:63211446-63213022	BPI	SCZ	NOTEST	0.0505335	0.0673304	0.414016	0	1	1	no
gene18568	gene18568	SPTLC1P3	chr6:63227446-63227742	BPI	SCZ	NOTEST	0	0	0	0	1	1	no
gene18569	gene18569	LOC100128610	chr6:63229083-63230311	BPI	SCZ	NOTEST	0	0	0	0	1	1	no
gene18571	gene18571	LOC100133007	chr6:63275950-63583588	BPI	SCZ	NOTEST	0.0135046	0	#NAME?	0	1	1	no
gene18575	gene18575	RPL7AP34	chr6:63275950-63583588	BPI	SCZ	NOTEST	0.436691	0.270697	-0.689936	0	1	1	no
gene18576	gene18576	RPL9P18	chr6:63615735-63616393	BPI	SCZ	NOTEST	0	0	0	0	1	1	no
gene1859	gene1859	HMGB1P18	chr1:80283246-80284169	BPI	SCZ	NOTEST	0	0.0302116	inf	0	1	1	no
gene18590	gene18590	ADH5P4	chr6:65835476-65838068	BPI	SCZ	NOTEST	0	0	0	0	1	1	no
gene18594	gene18594	NUFIP1P	chr6:66091474-66094945	BPI	SCZ	NOTEST	0	0	0	0	1	1	no
gene1860	gene1860	HNRNPA1P64	chr1:80450947-80452075	BPI	SCZ	NOTEST	0.00899441	0.0357067	1.98909	0	1	1	no
gene1861	gene1861	COX6A1P1	chr1:80495888-80496422	BPI	SCZ	NOTEST	0	0	0	0	1	1	no
gene18614	gene18614	NPM1P37	chr6:69675748-69797157	BPI	SCZ	OK	2.26974	1.92847	-0.235074	-0.0761459	0.8639	0.999744	no
gene18615	gene18615	GAPDHP42	chr6:69675748-69797157	BPI	SCZ	OK	2.33354	1.78744	-0.384623	-0.128829	0.79795	0.999744	no
gene18625	gene18625	LOC642590	chr6:70607757-70609425	BPI	SCZ	NOTEST	0.0133471	0.0122599	-0.122585	0	1	1	no
gene18632	gene18632	LYPLA1P3	chr6:71164979-71167456	BPI	SCZ	NOTEST	0.0077285	0.00556019	-0.475055	0	1	1	no
gene1864	gene1864	RPL7P10	chr1:81098194-81099026	BPI	SCZ	NOTEST	0	0.0145649	inf	0	1	1	no
gene18642	gene18642	KRT19P1	chr6:71584659-71586033	BPI	SCZ	NOTEST	0	0	0	0	1	1	no
gene18648	gene18648	LOC643067	chr6:72598241-72599690	BPI	SCZ	NOTEST	0	0	0	0	1	1	no
gene18654	gene18654	KNOP1P4	chr6:72621842-73198851	BPI	SCZ	NOTEST	0.0420854	0.07697	0.870976	0	1	1	no
gene18655	gene18655	PGAM1P10	chr6:72621842-73198851	BPI	SCZ	NOTEST	0.0461931	0.101764	1.13947	0	1	1	no
gene18657	gene18657	RBPMS2P1	chr6:72621842-73198851	BPI	SCZ	NOTEST	0.094696	0.0829985	-0.190219	0	1	1	no
gene18658	gene18658	KHDC1P1	chr6:73208922-73210067	BPI	SCZ	NOTEST	0	0.0174395	inf	0	1	1	no
gene1866	gene1866	RPL10AP4	chr1:81208534-81209249	BPI	SCZ	NOTEST	0	0	0	0	1	1	no
gene18661	gene18661	RPSAP41	chr6:73241313-73310365	BPI	SCZ	OK	2.78783	2.98591	0.0990255	0.044285	0.9465	0.999744	no
gene18662	gene18662	EIF3EP1	chr6:73241313-73310365	BPI	SCZ	OK	2.26381	2.27077	0.00443374	0.00232551	0.99395	0.999744	no
gene18664	gene18664	PAICSP3	chr6:73326954-73331060	BPI	SCZ	NOTEST	0.0672133	0.0903519	0.426808	0	1	1	no
gene18669	gene18669	RPL39P3	chr6:73368552-73389656	BPI	SCZ	OK	34.4551	34.4269	-0.00117765	-0.00100549	0.9989	0.999744	no
gene18679	gene18679	RPS27P15	chr6:73593377-73654014	BPI	SCZ	OK	0.838155	0.762019	-0.137391	-0.0123848	0.904	0.999744	no
gene18684	gene18684	LOC100128592	chr6:74069450-74806870	BPI	SCZ	NOTEST	0.129503	0.0587365	-1.14065	0	1	1	no
gene18696	gene18696	LOC100288170	chr6:75294894-75493829	BPI	SCZ	NOTEST	0.533768	0.352944	-0.596773	0	1	1	no
gene18703	gene18703	RN7SKP163	chr6:75601508-75718285	BPI	SCZ	OK	5.62358	5.55484	-0.0177426	-0.00202119	0.98835	0.999744	no
gene1871	gene1871	LOC646555	chr1:81306154-81992738	BPI	SCZ	NOTEST	0.18886	0.0875066	-1.10985	0	1	1	no
gene18712	gene18712	LOC100131680	chr6:76660389-76663399	BPI	SCZ	NOTEST	0.112988	0.19245	0.768311	0	1	1	no
gene18731	gene18731	DBIP1	chr6:79405046-79537430	BPI	SCZ	NOTEST	0	0	0	0	1	1	no
gene18741	gene18741	GAPDHP63	chr6:79914811-79980046	BPI	SCZ	NOTEST	0	0.00391119	inf	0	1	1	no
gene18744	gene18744	LOC643562	chr6:80063495-80070583	BPI	SCZ	NOTEST	0.00239708	0.0024116	0.00871605	0	1	1	no
gene18747	gene18747	RPL17P25	chr6:80106609-80469088	BPI	SCZ	OK	2.13474	2.21022	0.0501279	0.0102141	0.95825	0.999744	no
gene18761	gene18761	LOC100132659	chr6:82263888-82265095	BPI	SCZ	NOTEST	0	0	0	0	1	1	no
gene18790	gene18790	RPL31P32	chr6:85257287-85257741	BPI	SCZ	NOTEST	0	0	0	0	1	1	no
gene18793	gene18793	KRT18P64	chr6:85287675-85289072	BPI	SCZ	NOTEST	0.0191109	0.0093111	-1.03737	0	1	1	no
gene18800	gene18800	PKMP3	chr6:85659870-85660653	BPI	SCZ	OK	1.28993	1.80892	0.487838	0.247484	0.48835	0.999744	no
gene18805	gene18805	LOC100127917	chr6:85678964-85805151	BPI	SCZ	NOTEST	0.14683	0.235912	0.684107	0	1	1	no
gene18806	gene18806	SMIM11P1	chr6:85678964-85805151	BPI	SCZ	NOTEST	0.138393	0.104655	-0.403127	0	1	1	no
gene18810	gene18810	RNU4-12P	chr6:85863906-85998678	BPI	SCZ	NOTEST	0	0	0	0	1	1	no
gene18811	gene18811	RPL7P27	chr6:86086348-86087175	BPI	SCZ	NOTEST	0.0497819	0.0301695	-0.722532	0	1	1	no
gene18813	gene18813	NDUFA5P9	chr6:86213685-86214576	BPI	SCZ	NOTEST	0.0179544	0.00598057	-1.58599	0	1	1	no
gene18815	gene18815	RN7SL643P	chr6:86435848-86436138	BPI	SCZ	NOTEST	0	0	0	0	1	1	no
gene18818	gene18818	RPL7P29	chr6:86936918-87020068	BPI	SCZ	NOTEST	0.0808216	0.200367	1.30983	0	1	1	no
gene18822	gene18822	RCN1P1	chr6:87121495-87122879	BPI	SCZ	NOTEST	0	0	0	0	1	1	no
gene18826	gene18826	HSPD1P10	chr6:87282977-87342328	BPI	SCZ	NOTEST	0.173649	0.277382	0.675699	0	1	1	no
gene1883	gene1883	ARF4P5	chr1:83539938-83860996	BPI	SCZ	NOTEST	0.13123	0.42035	1.67949	0	1	1	no
gene18832	gene18832	TAF13P1	chr6:87407971-87464473	BPI	SCZ	NOTEST	0.127852	0.0717032	-0.83436	0	1	1	no
gene18846	gene18846	RPS14P9	chr6:88265169-88265585	BPI	SCZ	NOTEST	0	0	0	0	1	1	no
gene18847	gene18847	ACTBP8	chr6:88275304-88277073	BPI	SCZ	NOTEST	0	0	0	0	1	1	no
gene18853	gene18853	LOC100131124	chr6:89059427-89059922	BPI	SCZ	NOTEST	0	0	0	0	1	1	no
gene18854	gene18854	RNU2-61P	chr6:89063506-89063690	BPI	SCZ	NOTEST	0	0	0	0	1	1	no
gene18862	gene18862	TUBB3P1	chr6:89254463-89315299	BPI	SCZ	NOTEST	0.0332344	0.0846779	1.34931	0	1	1	no
gene18865	gene18865	NACAP7	chr6:89421989-89422670	BPI	SCZ	NOTEST	0	0	0	0	1	1	no
gene18867	gene18867	RN7SL11P	chr6:89433177-89828021	BPI	SCZ	OK	1.07617	1.22953	0.192205	0.0100818	0.8812	0.999744	no
gene18873	gene18873	DNAJC19P6	chr6:89433177-89828021	BPI	SCZ	NOTEST	0.563994	0.471507	-0.2584	0	1	1	no
gene18874	gene18874	LOC100132736	chr6:89433177-89828021	BPI	SCZ	OK	1.16472	1.49375	0.358958	0.0494856	0.66965	0.999744	no
gene18877	gene18877	LOC644269	chr6:89886053-89888040	BPI	SCZ	NOTEST	0	0	0	0	1	1	no
gene1889	gene1889	LOC100505690	chr1:84077974-84298136	BPI	SCZ	OK	3.19206	3.48357	0.126078	0.0447718	0.93925	0.999744	no
gene18903	gene18903	COPS5P1	chr6:93091826-93092986	BPI	SCZ	NOTEST	0	0.00976727	inf	0	1	1	no
gene18909	gene18909	LOC107986542	chr6:94993514-94994033	BPI	SCZ	NOTEST	0	0	0	0	1	1	no
gene1891	gene1891	LOC100128775	chr1:84077974-84298136	BPI	SCZ	NOTEST	0.234254	0.33999	0.537418	0	1	1	no
gene18915	gene18915	KRT18P50	chr6:95921605-96015910	BPI	SCZ	NOTEST	0.0273974	0.0309654	0.176617	0	1	1	no
gene18918	gene18918	RN7SL797P	chr6:96282572-96282863	BPI	SCZ	NOTEST	0.238933	0.066622	-1.84253	0	1	1	no
gene18923	gene18923	RPS7P8	chr6:96648454-96649107	BPI	SCZ	NOTEST	0	0.249485	inf	0	1	1	no
gene18943	gene18943	BDH2P1	chr6:99174670-99177570	BPI	SCZ	NOTEST	0.0220148	0	#NAME?	0	1	1	no
gene18955	gene18955	NPM1P38	chr6:99919909-100076419	BPI	SCZ	NOTEST	0.0651805	0.0427354	-0.609009	0	1	1	no
gene18957	gene18957	PRDX2P4	chr6:100135991-100136876	BPI	SCZ	NOTEST	0.32763	0.273934	-0.258241	0	1	1	no
gene18963	gene18963	LOC153893	chr6:100508193-100896666	BPI	SCZ	OK	1.21682	0.927235	-0.392103	-0.0508206	0.6578	0.999744	no
gene18968	gene18968	ACTG1P18	chr6:101393707-102070083	BPI	SCZ	OK	0.430628	1.20342	1.48262	0.28022	0.18025	0.999744	no
gene18971	gene18971	LOC100996860	chr6:102453145-102494365	BPI	SCZ	NOTEST	0	0.00641648	inf	0	1	1	no
gene18989	gene18989	RPL7AP35	chr6:105271196-105403124	BPI	SCZ	OK	1.16867	1.46958	0.330533	0.0649842	0.7458	0.999744	no
gene18990	gene18990	RPL35P3	chr6:105271196-105403124	BPI	SCZ	OK	1.75044	2.10052	0.26303	0.0417263	0.80615	0.999744	no
gene18993	gene18993	LOC100130683	chr6:105666222-105668395	BPI	SCZ	NOTEST	0.0405332	0.0285466	-0.505781	0	1	1	no
gene18995	gene18995	RN7SKP211	chr6:105904372-105904620	BPI	SCZ	NOTEST	0	0	0	0	1	1	no
gene19007	gene19007	RPL21P65	chr6:106360807-106668417	BPI	SCZ	OK	0.946682	1.42608	0.591104	0.0564949	0.56445	0.999744	no
gene19016	gene19016	LOC107986534	chr6:106944471-106944916	BPI	SCZ	NOTEST	0	0	0	0	1	1	no
gene1902	gene1902	LOC107985104	chr1:84636157-84637099	BPI	SCZ	NOTEST	0	0	0	0	1	1	no
gene19029	gene19029	RPL3P7	chr6:108004301-108005594	BPI	SCZ	NOTEST	0.111768	0.071833	-0.637794	0	1	1	no
gene19043	gene19043	SUMO2P8	chr6:108559822-108684769	BPI	SCZ	OK	3.9523	3.63419	-0.121061	-0.0297585	0.9084	0.999744	no
gene19046	gene19046	ZNF259P1	chr6:108785326-108787059	BPI	SCZ	NOTEST	0.195286	0.273258	0.484677	0	1	1	no
gene19050	gene19050	ATP5J2P2	chr6:108848409-109094505	BPI	SCZ	NOTEST	0.396294	0.549437	0.471382	0	1	1	no
gene19060	gene19060	RNY3P11	chr6:109294302-109308220	BPI	SCZ	NOTEST	0	0	0	0	1	1	no
gene19082	gene19082	RN7SL617P	chr6:110424586-110479436	BPI	SCZ	NOTEST	0.194709	0	#NAME?	0	1	1	no
gene1909	gene1909	LOC107985052	chr1:85062297-85133138	BPI	SCZ	NOTEST	0.141859	0.167231	0.237386	0	1	1	no
gene19090	gene19090	LOC100129155	chr6:110609977-110895713	BPI	SCZ	NOTEST	0.518325	0.516752	-0.00438613	0	1	1	no
gene19095	gene19095	CNN2P9	chr6:110609977-110895713	BPI	SCZ	NOTEST	0.390411	0.484505	0.311519	0	1	1	no
gene19107	gene19107	BRD7P4	chr6:111299030-111606874	BPI	SCZ	OK	1.05616	1.70489	0.690846	0.128535	0.45515	0.999744	no
gene19109	gene19109	LOC107986520	chr6:111299030-111606874	BPI	SCZ	OK	1.32803	1.52635	0.200801	0.0216065	0.82	0.999744	no
gene19127	gene19127	LOC100128588	chr6:112309754-112351480	BPI	SCZ	NOTEST	0.00363205	0.00436078	0.263802	0	1	1	no
gene19128	gene19128	RPSAP45	chr6:112355751-112356793	BPI	SCZ	NOTEST	0	0.0156382	inf	0	1	1	no
gene19129	gene19129	KRT18P65	chr6:112361382-112362767	BPI	SCZ	NOTEST	0	0	0	0	1	1	no
gene19130	gene19130	FEM1AP3	chr6:112365734-112367267	BPI	SCZ	NOTEST	0	0	0	0	1	1	no
gene19132	gene19132	PA2G4P5	chr6:112615689-112618030	BPI	SCZ	NOTEST	0	0	0	0	1	1	no
gene19148	gene19148	RPS27AP11	chr6:113581462-113581999	BPI	SCZ	NOTEST	0.0775846	0.141917	0.871204	0	1	1	no
gene19159	gene19159	RPSAP43	chr6:113936155-114342388	BPI	SCZ	NOTEST	0.0581393	0.195899	1.75252	0	1	1	no
gene19177	gene19177	LOC100287430	chr6:116254151-116441261	BPI	SCZ	OK	1.89107	1.77851	-0.088535	-0.0114508	0.92	0.999744	no
gene19180	gene19180	CBX3P9	chr6:116452816-116453655	BPI	SCZ	NOTEST	0.0458306	0.0803169	0.809394	0	1	1	no
gene19181	gene19181	KRT18P22	chr6:116457259-116458655	BPI	SCZ	NOTEST	0.0199513	0.0297982	0.578743	0	1	1	no
gene19209	gene19209	RPL29P4	chr6:117907225-118317676	BPI	SCZ	OK	5.72563	4.34216	-0.399021	-0.0747994	0.64945	0.999744	no
gene19218	gene19218	SSXP10	chr6:118460771-118710101	BPI	SCZ	OK	17.6447	1.49265	-3.56328	-1.18348	0.01645	0.999744	no
gene1924	gene1924	LOC107985061	chr1:85728506-86156987	BPI	SCZ	NOTEST	0.108218	0.105745	-0.0333495	0	1	1	no
gene19240	gene19240	RPS15AP21	chr6:121381438-121381896	BPI	SCZ	NOTEST	0	0	0	0	1	1	no
gene19247	gene19247	SLC25A5P7	chr6:121653738-121654948	BPI	SCZ	NOTEST	0.0258758	0.0083222	-1.63657	0	1	1	no
gene19251	gene19251	HMGB3P18	chr6:121767375-122055822	BPI	SCZ	NOTEST	0.247821	0.140112	-0.822723	0	1	1	no
gene19260	gene19260	ATP5LP2	chr6:122859576-122860016	BPI	SCZ	NOTEST	0.0312772	0.0188106	-0.733564	0	1	1	no
gene19286	gene19286	PPP1R14BP5	chr6:126257728-126258331	BPI	SCZ	OK	1.09303	1.31708	0.269012	0.137818	0.70325	0.999744	no
gene19292	gene19292	PRELID1P1	chr6:126643459-126644398	BPI	SCZ	NOTEST	0.100939	0.22923	1.18331	0	1	1	no
gene19294	gene19294	RPS4XP9	chr6:126655693-126722197	BPI	SCZ	NOTEST	0.180361	0.211543	0.230066	0	1	1	no
gene19304	gene19304	YWHAZP4	chr6:127266339-127379065	BPI	SCZ	OK	0.791659	1.17662	0.571696	0.153431	0.63865	0.999744	no
gene19305	gene19305	RPL5P18	chr6:127266339-127379065	BPI	SCZ	OK	0.675471	0.977891	0.53378	0.0729514	0.58515	0.999744	no
gene19307	gene19307	RPL17P23	chr6:127435613-127436220	BPI	SCZ	NOTEST	0.295897	0.188712	-0.648908	0	1	1	no
gene19315	gene19315	LOC100421513	chr6:127659557-127660580	BPI	SCZ	NOTEST	0	0	0	0	1	1	no
gene19322	gene19322	EEF1DP5	chr6:128580064-128580952	BPI	SCZ	NOTEST	0	0	0	0	1	1	no
gene19326	gene19326	MESTP1	chr6:128883140-129558643	BPI	SCZ	OK	1.62011	1.38912	-0.221921	-0.0413221	0.8072	0.999744	no
gene19327	gene19327	BMPR1APS1	chr6:128883140-129558643	BPI	SCZ	OK	0.657267	0.50269	-0.386811	-0.041298	0.67695	0.999744	no
gene19332	gene19332	B3GALNT2P1	chr6:129794023-129801651	BPI	SCZ	NOTEST	0	0.038302	inf	0	1	1	no
gene1935	gene1935	CDCA4P2	chr1:86547075-86704493	BPI	SCZ	NOTEST	0.134626	0.148167	0.138266	0	1	1	no
gene19350	gene19350	RPL21P67	chr6:131469018-131469568	BPI	SCZ	NOTEST	0	0	0	0	1	1	no
gene19360	gene19360	LOC100127908	chr6:131808015-131895155	BPI	SCZ	NOTEST	0.233576	0.246748	0.0791465	0	1	1	no
gene19361	gene19361	RN7SKP245	chr6:131808015-131895155	BPI	SCZ	NOTEST	0.740767	0.176733	-2.06745	0	1	1	no
gene19362	gene19362	LOC100421775	chr6:131808015-131895155	BPI	SCZ	NOTEST	0.378067	0.329512	-0.19831	0	1	1	no
gene19369	gene19369	RPL21P66	chr6:132518809-132519331	BPI	SCZ	NOTEST	0	0	0	0	1	1	no
gene1939	gene1939	RPL17P5	chr1:86784877-86785502	BPI	SCZ	NOTEST	0	0	0	0	1	1	no
gene19408	gene19408	RN7SL408P	chr6:134133572-134133868	BPI	SCZ	NOTEST	0.062867	0	#NAME?	0	1	1	no
gene19412	gene19412	KRT8P42	chr6:134169245-134318112	BPI	SCZ	NOTEST	0.0607327	0.0629876	0.0525953	0	1	1	no
gene19419	gene19419	FAM8A6P	chr6:134603141-134604436	BPI	SCZ	NOTEST	0.0591416	0.033336	-0.827091	0	1	1	no
gene19421	gene19421	MEMO1P2	chr6:134897856-134899298	BPI	SCZ	NOTEST	0.0169612	0.0378514	1.15811	0	1	1	no
gene1943	gene1943	LOC100421465	chr1:86914651-87109998	BPI	SCZ	OK	1.03489	0.788425	-0.392428	-0.0682972	0.68035	0.999744	no
gene19433	gene19433	GAPDHP73	chr6:135497800-135690838	BPI	SCZ	NOTEST	0.0625033	0.0885409	0.502411	0	1	1	no
gene1944	gene1944	LOC100421468	chr1:86914651-87109998	BPI	SCZ	OK	1.17479	1.04079	-0.174725	-0.028759	0.8574	0.999744	no
gene19445	gene19445	RPLP1P8	chr6:136342280-136551015	BPI	SCZ	OK	0.707446	0.522442	-0.437349	-0.0436426	0.7038	0.999744	no
gene19446	gene19446	LOC107986648	chr6:136342280-136551015	BPI	SCZ	OK	0.71281	0.531202	-0.424255	-0.123983	0.73205	0.999744	no
gene19454	gene19454	RPL7AP37	chr6:136822219-136913934	BPI	SCZ	OK	1.14943	0.94772	-0.278391	-0.0864348	0.8407	0.999744	no
gene19468	gene19468	LOC442263	chr6:137705822-137707220	BPI	SCZ	NOTEST	0.0476724	0.0706076	0.56667	0	1	1	no
gene19480	gene19480	MARCKSL1P2	chr6:138401838-138403646	BPI	SCZ	NOTEST	0.116976	0.00921416	-3.66622	0	1	1	no
gene19484	gene19484	LOC100129577	chr6:138422042-138697288	BPI	SCZ	OK	3.39107	3.02988	-0.162482	-0.0487458	0.90325	0.999744	no
gene19489	gene19489	CCRL1P1	chr6:138796106-138988282	BPI	SCZ	NOTEST	0.0257986	0.043463	0.752495	0	1	1	no
gene19497	gene19497	LOC100129844	chr6:139338181-139339642	BPI	SCZ	NOTEST	0.0501494	0.109592	1.12784	0	1	1	no
gene19503	gene19503	ATP5F1P6	chr6:139614253-139615249	BPI	SCZ	NOTEST	0.00462255	0.0147288	1.67188	0	1	1	no
gene19504	gene19504	LOC100129554	chr6:139659901-139661700	BPI	SCZ	NOTEST	0.00735521	0.0218334	1.5697	0	1	1	no
gene19518	gene19518	RPS18P10	chr6:140922416-140922954	BPI	SCZ	NOTEST	0.0246479	0	#NAME?	0	1	1	no
gene19536	gene19536	RPL31P27	chr6:143059362-143343594	BPI	SCZ	NOTEST	0.477068	0.478562	0.00451048	0	1	1	no
gene19537	gene19537	LOC100131471	chr6:143059362-143343594	BPI	SCZ	OK	0.639745	0.464165	-0.462861	-0.0769262	0.6923	0.999744	no
gene19544	gene19544	VDAC1P8	chr6:143450780-143492198	BPI	SCZ	OK	1.66183	1.90203	0.19477	0.0919909	0.8431	0.999744	no
gene19566	gene19566	LOC645749	chr6:145488933-145492106	BPI	SCZ	NOTEST	0.0427323	0.0607279	0.507032	0	1	1	no
gene19585	gene19585	YAP1P1	chr6:147406825-147408481	BPI	SCZ	NOTEST	0.363315	0.0696194	-2.38366	0	1	1	no
gene19591	gene19591	CYP51A1P3	chr6:148193439-148552049	BPI	SCZ	OK	0.909446	0.913986	0.00718334	0.000948422	0.9893	0.999744	no
gene19592	gene19592	SNRPEP6	chr6:148567226-148567727	BPI	SCZ	NOTEST	0	0	0	0	1	1	no
gene19593	gene19593	RPSAP40	chr6:148647623-148648671	BPI	SCZ	NOTEST	0	0	0	0	1	1	no
gene19599	gene19599	LOC729200	chr6:149111787-149112744	BPI	SCZ	NOTEST	0.0158536	0.00655877	-1.27331	0	1	1	no
gene19602	gene19602	RN7SL234P	chr6:149217923-149411613	BPI	SCZ	NOTEST	0	0	0	0	1	1	no
gene19606	gene19606	LOC729496	chr6:149491255-149492312	BPI	SCZ	NOTEST	0.163129	0.100698	-0.695982	0	1	1	no
gene19608	gene19608	RNU7-3P	chr6:149504494-149546102	BPI	SCZ	NOTEST	0	0	0	0	1	1	no
gene19617	gene19617	BTBD10P2	chr6:149749694-149811421	BPI	SCZ	OK	0.830768	0.949624	0.192911	0.0284713	0.85525	0.999744	no
gene19622	gene19622	CCT7P1	chr6:149818757-149926323	BPI	SCZ	NOTEST	0.165791	0.19589	0.240679	0	1	1	no
gene19623	gene19623	LOC105378051	chr6:149818757-149926323	BPI	SCZ	NOTEST	0.138911	0.144333	0.0552443	0	1	1	no
gene19630	gene19630	BTF3P10	chr6:149977825-149978689	BPI	SCZ	NOTEST	0	0	0	0	1	1	no
gene19634	gene19634	PHBP1	chr6:150042485-150044311	BPI	SCZ	NOTEST	0	0	0	0	1	1	no
gene19643	gene19643	PDCL3P5	chr6:150599862-150843665	BPI	SCZ	OK	1.89158	2.13318	0.173414	0.0397614	0.86525	0.999744	no
gene19645	gene19645	LOC101928788	chr6:150865678-151101887	BPI	SCZ	OK	1.78591	1.67744	-0.0903917	-0.0251495	0.93775	0.999744	no
gene19650	gene19650	RPS12P11	chr6:151196672-151228457	BPI	SCZ	NOTEST	0.274243	0.339955	0.309891	0	1	1	no
gene19653	gene19653	RNY4P20	chr6:151239814-151358559	BPI	SCZ	NOTEST	0	0	0	0	1	1	no
gene19654	gene19654	RN7SKP268	chr6:151239814-151358559	BPI	SCZ	OK	2.0253	2.11605	0.0632354	0.00328082	0.9581	0.999744	no
gene1966	gene1966	TCEB1P19	chr1:88537512-88836255	BPI	SCZ	OK	10.8028	9.29349	-0.217119	-0.0509559	0.83465	0.999744	no
gene19667	gene19667	NANOGP11	chr6:152121683-152637399	BPI	SCZ	NOTEST	0.0375427	0.0630257	0.747407	0	1	1	no
gene19670	gene19670	HSPD1P16	chr6:152697894-152747171	BPI	SCZ	NOTEST	0	0.020224	inf	0	1	1	no
gene19674	gene19674	TUBB4BP7	chr6:152897915-152899473	BPI	SCZ	NOTEST	0	0.0204516	inf	0	1	1	no
gene19675	gene19675	LOC107986535	chr6:152959276-152959778	BPI	SCZ	NOTEST	0	0	0	0	1	1	no
gene19689	gene19689	HMGB3P19	chr6:153938260-153939125	BPI	SCZ	NOTEST	0	0	0	0	1	1	no
gene19692	gene19692	RPL17P24	chr6:154010495-154356836	BPI	SCZ	NOTEST	0.323481	0.122842	-1.39687	0	1	1	no
gene19696	gene19696	LOC100129996	chr6:154549487-154550249	BPI	SCZ	NOTEST	0	0	0	0	1	1	no
gene19697	gene19697	RPS4XP8	chr6:154576255-154577141	BPI	SCZ	NOTEST	0	0	0	0	1	1	no
gene19722	gene19722	LDHAL6FP	chr6:157289021-157324259	BPI	SCZ	NOTEST	0.584153	0.49829	-0.22936	0	1	1	no
gene1974	gene1974	PTGES3P1	chr1:89103118-89104954	BPI	SCZ	OK	0.984287	0.841322	-0.226422	-0.11495	0.75245	0.999744	no
gene19747	gene19747	AMZ2P2	chr6:158644880-158822239	BPI	SCZ	NOTEST	0.227866	0.124837	-0.868145	0	1	1	no
gene19764	gene19764	RPL21P69	chr6:159526013-159526567	BPI	SCZ	NOTEST	0.107338	0.0536364	-1.00088	0	1	1	no
gene19789	gene19789	LOC107986665	chr6:160773843-160981213	BPI	SCZ	NOTEST	0	0	0	0	1	1	no
gene19801	gene19801	KRT8P44	chr6:161347416-163324473	BPI	SCZ	NOTEST	0.569329	0.50607	-0.169927	0	1	1	no
gene19804	gene19804	RPL34P15	chr6:161347416-163324473	BPI	SCZ	NOTEST	0.201623	0.110352	-0.869549	0	1	1	no
gene19831	gene19831	RNA5SP226	chr6:165327286-165989615	BPI	SCZ	NOTEST	0	0	0	0	1	1	no
gene19838	gene19838	GAPDHP72	chr6:166064219-166065502	BPI	SCZ	NOTEST	0.0181196	0	#NAME?	0	1	1	no
gene19842	gene19842	GNG5P1	chr6:166236968-166259194	BPI	SCZ	NOTEST	0	0	0	0	1	1	no
gene19855	gene19855	FAM103A2P	chr6:166409363-166862551	BPI	SCZ	NOTEST	0.277235	0.235126	-0.237672	0	1	1	no
gene19857	gene19857	LOC645468	chr6:166409363-166862551	BPI	SCZ	NOTEST	0.189106	0.149499	-0.33906	0	1	1	no
gene19860	gene19860	LOC105378119	chr6:166929508-166956589	BPI	SCZ	OK	2.63453	2.48789	-0.0826236	-0.0379899	0.9439	0.999744	no
gene19902	gene19902	CTAGE13P	chr6:168286798-168289325	BPI	SCZ	NOTEST	0.00183719	0	#NAME?	0	1	1	no
gene1992	gene1992	LOC100505788	chr1:89615809-89719535	BPI	SCZ	OK	0.844701	0.566269	-0.576953	-0.086692	0.64225	0.999744	no
gene19959	gene19959	OR4F7P	chr6:170639605-170640543	BPI	SCZ	NOTEST	0	0	0	0	1	1	no
gene20	gene20	RPL23AP21	chr1:91168-267354	BPI	SCZ	OK	1.11893	1.45258	0.376496	0.0587841	0.7062	0.999744	no
gene20051	gene20051	RN7SKP130	chr7:2906074-3043945	BPI	SCZ	NOTEST	0.24875	0.10966	-1.18167	0	1	1	no
gene20056	gene20056	RPL21P72	chr7:3244014-4269000	BPI	SCZ	OK	2.68325	2.97233	0.147612	0.0358933	0.892	0.999744	no
gene20071	gene20071	LOC105375134	chr7:5033748-5034750	BPI	SCZ	OK	0.897928	1.06562	0.247024	0.131705	0.70745	0.999744	no
gene20087	gene20087	LOC100288712	chr7:5560716-5561219	BPI	SCZ	NOTEST	0.0364088	0.0171114	-1.08933	0	1	1	no
gene20095	gene20095	RN7SL556P	chr7:5859788-5886363	BPI	SCZ	NOTEST	0.127763	0.237805	0.896313	0	1	1	no
gene20132	gene20132	FAM86LP	chr7:6930779-6939613	BPI	SCZ	NOTEST	0.025675	0.0205901	-0.318415	0	1	1	no
gene2015	gene2015	RPL5P6	chr1:91023874-91024867	BPI	SCZ	NOTEST	0.0156847	0.00688642	-1.18753	0	1	1	no
gene20150	gene20150	CCNB2P1	chr7:7636562-7942939	BPI	SCZ	NOTEST	0.519341	0.533468	0.0387205	0	1	1	no
gene20153	gene20153	LOC100421597	chr7:7949838-8089080	BPI	SCZ	OK	1.34114	1.46314	0.125607	0.0517931	0.9446	0.999744	no
gene20159	gene20159	RPL9P19	chr7:8938770-8939454	BPI	SCZ	NOTEST	0	0	0	0	1	1	no
gene20160	gene20160	GAPDHP68	chr7:9614907-9616186	BPI	SCZ	NOTEST	0.0112186	0.00764107	-0.554043	0	1	1	no
gene20163	gene20163	LOC340268	chr7:9726067-9728289	BPI	SCZ	NOTEST	0.383619	0.282238	-0.442763	0	1	1	no
gene20169	gene20169	HSPA8P8	chr7:10451235-10453500	BPI	SCZ	NOTEST	0.00598447	0.00455087	-0.395082	0	1	1	no
gene2017	gene2017	FEN1P1	chr1:91260765-91408008	BPI	SCZ	NOTEST	0.18646	0.240983	0.370065	0	1	1	no
gene20170	gene20170	LOC101154643	chr7:10476399-10477346	BPI	SCZ	NOTEST	0.0110695	0.0164535	0.571795	0	1	1	no
gene20179	gene20179	NPM1P11	chr7:11248381-11832198	BPI	SCZ	NOTEST	0.313955	0.169627	-0.888191	0	1	1	no
gene20188	gene20188	LOC389465	chr7:12471341-12472826	BPI	SCZ	NOTEST	0.00623693	0	#NAME?	0	1	1	no
gene20198	gene20198	RN7SKP228	chr7:12876683-12876882	BPI	SCZ	NOTEST	0.0890891	0	#NAME?	0	1	1	no
gene20203	gene20203	RPL26P21	chr7:13871783-13872556	BPI	SCZ	NOTEST	0	0	0	0	1	1	no
gene20206	gene20206	LOC100423044	chr7:14051126-14061781	BPI	SCZ	NOTEST	0.0148298	0.0141318	-0.0695579	0	1	1	no
gene20207	gene20207	RPL6P21	chr7:14070500-14071399	BPI	SCZ	NOTEST	0	0	0	0	1	1	no
gene20221	gene20221	LOC107986725	chr7:16087526-16422562	BPI	SCZ	NOTEST	0.0129145	0.00626003	-1.04475	0	1	1	no
gene20227	gene20227	LOC317727	chr7:16583247-16586916	BPI	SCZ	NOTEST	0.0655299	0.0588349	-0.155481	0	1	1	no
gene2023	gene2023	WDR82P2	chr1:91500813-91569835	BPI	SCZ	NOTEST	0.0396623	0.0314589	-0.334302	0	1	1	no
gene20233	gene20233	LOC100287613	chr7:16849990-16851001	BPI	SCZ	NOTEST	0.0191522	0.0333502	0.800185	0	1	1	no
gene20235	gene20235	RAD17P1	chr7:16854710-16881989	BPI	SCZ	NOTEST	0.52033	0.525947	0.0154892	0	1	1	no
gene2024	gene2024	RPL39P13	chr1:91600111-91600504	BPI	SCZ	NOTEST	0	0	0	0	1	1	no
gene20248	gene20248	RNMTL1P2	chr7:17962085-17963218	BPI	SCZ	NOTEST	0	0	0	0	1	1	no
gene2025	gene2025	HSP90B3P	chr1:91642517-91644341	BPI	SCZ	NOTEST	0.00261308	0	#NAME?	0	1	1	no
gene20256	gene20256	NPM1P13	chr7:18086941-19003745	BPI	SCZ	NOTEST	0.138586	0.166427	0.264105	0	1	1	no
gene20269	gene20269	RPL21P75	chr7:19918980-20217390	BPI	SCZ	NOTEST	0.406756	0.576024	0.501966	0	1	1	no
gene20284	gene20284	RN7SL542P	chr7:21215536-21215812	BPI	SCZ	NOTEST	0	0	0	0	1	1	no
gene20285	gene20285	ASS1P11	chr7:21219977-21221533	BPI	SCZ	NOTEST	0	0.0040829	inf	0	1	1	no
gene20303	gene20303	RPS26P32	chr7:22773569-22774017	BPI	SCZ	NOTEST	0	0.0304446	inf	0	1	1	no
gene20307	gene20307	RPL12P10	chr7:22874620-22891431	BPI	SCZ	NOTEST	0.124004	0.172393	0.475316	0	1	1	no
gene20320	gene20320	LOC389473	chr7:23480582-23482569	BPI	SCZ	NOTEST	0.239546	0.157274	-0.607025	0	1	1	no
gene20323	gene20323	LOC442517	chr7:23562263-23564393	BPI	SCZ	NOTEST	0	0	0	0	1	1	no
gene2033	gene2033	GAPDHP46	chr1:92080304-92147840	BPI	SCZ	OK	0.585972	0.633357	0.112188	0.0365386	0.94165	0.999744	no
gene2034	gene2034	PRKAR1AP1	chr1:92080304-92147840	BPI	SCZ	OK	0.595326	0.557	-0.0960017	-0.0271058	0.9401	0.999744	no
gene20347	gene20347	RPL7AP41	chr7:25212163-25212985	BPI	SCZ	NOTEST	0	0	0	0	1	1	no
gene20355	gene20355	UBA52P1	chr7:25593300-25790051	BPI	SCZ	NOTEST	0.0509584	0.106871	1.06848	0	1	1	no
gene20364	gene20364	RPL23P7	chr7:26276160-26276666	BPI	SCZ	NOTEST	0	0	0	0	1	1	no
gene20375	gene20375	RPL7AP38	chr7:26922107-26922966	BPI	SCZ	NOTEST	0.00623405	0.00625492	0.00482337	0	1	1	no
gene20376	gene20376	HMGB3P20	chr7:26982603-26983459	BPI	SCZ	NOTEST	0.0471996	0	#NAME?	0	1	1	no
gene20377	gene20377	TPM3P4	chr7:27023662-27026490	BPI	SCZ	NOTEST	0.00200096	0.00453653	1.1809	0	1	1	no
gene20378	gene20378	NHP2P2	chr7:27048134-27048879	BPI	SCZ	NOTEST	0	0	0	0	1	1	no
gene20400	gene20400	RPL35P4	chr7:27269314-27269753	BPI	SCZ	NOTEST	0	0	0	0	1	1	no
gene20404	gene20404	EIF4HP1	chr7:27456371-27458857	BPI	SCZ	NOTEST	0.272943	0.2849	0.0618525	0	1	1	no
gene20405	gene20405	PSMC1P2	chr7:27461684-27463189	BPI	SCZ	NOTEST	0.028355	0.0706533	1.31715	0	1	1	no
gene20417	gene20417	LOC402644	chr7:28279009-28279742	BPI	SCZ	NOTEST	0	0.0277604	inf	0	1	1	no
gene20428	gene20428	NANOGP4	chr7:29146546-29563728	BPI	SCZ	OK	1.97083	1.56582	-0.331882	-0.14492	0.78545	0.999744	no
gene20430	gene20430	LOC646745	chr7:29146546-29563728	BPI	SCZ	NOTEST	0.453035	0.217406	-1.05923	0	1	1	no
gene2044	gene2044	LOC107985727	chr1:92508695-92792404	BPI	SCZ	OK	1.49517	1.052	-0.507182	-0.144476	0.66915	0.999744	no
gene2045	gene2045	HMGB3P9	chr1:92508695-92792404	BPI	SCZ	OK	5.04522	4.38964	-0.200814	-0.065539	0.88475	0.999744	no
gene20468	gene20468	OSBPL9P6	chr7:30752134-30892387	BPI	SCZ	OK	0.575514	0.68526	0.2518	0.0732087	0.832	0.999744	no
gene2047	gene2047	LOC100289500	chr1:92508695-92792404	BPI	SCZ	OK	4.24211	3.80904	-0.155356	-0.0365054	0.87745	0.999744	no
gene20474	gene20474	LOC107986780	chr7:31119042-31124016	BPI	SCZ	NOTEST	0.0388271	0.0557911	0.522972	0	1	1	no
gene20484	gene20484	SLC25A5P5	chr7:32471428-32473001	BPI	SCZ	NOTEST	0.0961753	0.0769165	-0.322375	0	1	1	no
gene20511	gene20511	NCAPD2P1	chr7:34346511-34878332	BPI	SCZ	NOTEST	0.0747101	0.0696517	-0.101146	0	1	1	no
gene20518	gene20518	S100A11P2	chr7:34928880-35186162	BPI	SCZ	NOTEST	0.137801	0.105836	-0.380761	0	1	1	no
gene20528	gene20528	LOC442293	chr7:35754963-35800625	BPI	SCZ	NOTEST	0.172071	0.0735681	-1.22585	0	1	1	no
gene20530	gene20530	LOC107986783	chr7:35800985-35915763	BPI	SCZ	OK	2.45152	2.19187	-0.161517	-0.0248206	0.8654	0.999744	no
gene20533	gene20533	PPP1R14BP4	chr7:35970949-35971762	BPI	SCZ	NOTEST	0.0401401	0.0233615	-0.780909	0	1	1	no
gene20544	gene20544	NPM1P18	chr7:36818862-36820016	BPI	SCZ	NOTEST	0.1211	0.0636523	-0.927909	0	1	1	no
gene20551	gene20551	RPS10P14	chr7:36852905-37449409	BPI	SCZ	NOTEST	0.393723	0.367514	-0.0993797	0	1	1	no
gene20564	gene20564	TRGJP2	chr7:38239576-38276741	BPI	SCZ	NOTEST	0	0	0	0	1	1	no
gene20572	gene20572	TRGV10	chr7:38299809-38300280	BPI	SCZ	NOTEST	0	0	0	0	1	1	no
gene20573	gene20573	LOC103689914	chr7:38311307-38311978	BPI	SCZ	NOTEST	0.095878	0.0652519	-0.55518	0	1	1	no
gene20574	gene20574	TRGV9	chr7:38317016-38317492	BPI	SCZ	NOTEST	0.110297	0	#NAME?	0	1	1	no
gene20575	gene20575	TRGVA	chr7:38322445-38322863	BPI	SCZ	NOTEST	0	0	0	0	1	1	no
gene20576	gene20576	TRGV8	chr7:38330342-38330821	BPI	SCZ	NOTEST	0.0222968	0.0906647	2.02371	0	1	1	no
gene20577	gene20577	TRGV7	chr7:38335040-38335514	BPI	SCZ	NOTEST	0.0224107	0.0740923	1.72514	0	1	1	no
gene20578	gene20578	TRGV6	chr7:38340699-38341171	BPI	SCZ	NOTEST	0.0427567	0.0227227	-0.912014	0	1	1	no
gene20580	gene20580	TRGV5P	chr7:38341576-38378637	BPI	SCZ	NOTEST	0.135497	0.0307298	-2.14055	0	1	1	no
gene20581	gene20581	TRGV5	chr7:38341576-38378637	BPI	SCZ	NOTEST	0.02024	0.174094	3.10458	0	1	1	no
gene20582	gene20582	TRGV4	chr7:38341576-38378637	BPI	SCZ	NOTEST	0.0436182	0.0652508	0.581064	0	1	1	no
gene20583	gene20583	TRGV3	chr7:38341576-38378637	BPI	SCZ	NOTEST	0.02024	0.0737086	1.86462	0	1	1	no
gene20588	gene20588	KRT8P20	chr7:38655143-38656862	BPI	SCZ	NOTEST	0	0	0	0	1	1	no
gene20599	gene20599	LOC100101126	chr7:39566375-39612089	BPI	SCZ	OK	1.20896	1.99815	0.724896	0.397477	0.27855	0.999744	no
gene20605	gene20605	CICP22	chr7:39796594-39798437	BPI	SCZ	NOTEST	0.213053	0.22684	0.0904632	0	1	1	no
gene20609	gene20609	RWDD4P2	chr7:39830759-39899185	BPI	SCZ	NOTEST	0.0232857	0.0181193	-0.361917	0	1	1	no
gene20612	gene20612	HIGD1AP7	chr7:40115623-40116141	BPI	SCZ	OK	1.30298	1.57837	0.27662	0.13906	0.6928	0.999744	no
gene20615	gene20615	THUMPD3P1	chr7:40134886-40902311	BPI	SCZ	NOTEST	0.306156	0.331629	0.115305	0	1	1	no
gene2063	gene2063	LOC100130531	chr1:93149741-93279188	BPI	SCZ	OK	2.28658	2.64873	0.21211	0.0291143	0.82165	0.999744	no
gene20640	gene20640	TCP1P1	chr7:42794771-42796859	BPI	SCZ	NOTEST	0.0028557	0.00847048	1.5686	0	1	1	no
gene20644	gene20644	LOC105375252	chr7:42916860-42937857	BPI	SCZ	OK	1.01706	1.50671	0.566989	0.162158	0.65895	0.999744	no
gene20652	gene20652	RNU7-35P	chr7:43025324-43566001	BPI	SCZ	NOTEST	0	0	0	0	1	1	no
gene20654	gene20654	RPL18AP10	chr7:43025324-43566001	BPI	SCZ	NOTEST	0.180949	0.0667641	-1.43844	0	1	1	no
gene20659	gene20659	LOC107986727	chr7:43754840-43839020	BPI	SCZ	NOTEST	0.150252	0.193758	0.366866	0	1	1	no
gene20666	gene20666	TUBG1P	chr7:43866557-44019194	BPI	SCZ	OK	0.61372	1.01231	0.722005	0.125329	0.4578	0.999744	no
gene20701	gene20701	LOC107986728	chr7:44870735-44873967	BPI	SCZ	NOTEST	0.0545555	0.0344423	-0.663543	0	1	1	no
gene20720	gene20720	ELK1P1	chr7:45391623-45392252	BPI	SCZ	NOTEST	0	0	0	0	1	1	no
gene20726	gene20726	LOC730234	chr7:45806943-45819058	BPI	SCZ	NOTEST	0.232987	0.209994	-0.149902	0	1	1	no
gene20727	gene20727	CICP20	chr7:45806943-45819058	BPI	SCZ	NOTEST	0.0113181	0.0148421	0.391067	0	1	1	no
gene20728	gene20728	SEPT14P7	chr7:45820919-45823501	BPI	SCZ	NOTEST	0.0232959	0.0390943	0.746883	0	1	1	no
gene20734	gene20734	FTLP15	chr7:45940554-46038224	BPI	SCZ	NOTEST	0.250794	0.142018	-0.820429	0	1	1	no
gene20764	gene20764	GDI2P1	chr7:48901755-48904003	BPI	SCZ	NOTEST	0	0	0	0	1	1	no
gene20769	gene20769	GNL2P1	chr7:49773660-50093264	BPI	SCZ	NOTEST	0.0474443	0.0720982	0.603729	0	1	1	no
gene20777	gene20777	RPL39P23	chr7:50843390-50843782	BPI	SCZ	NOTEST	0	0	0	0	1	1	no
gene20779	gene20779	RPL7L1P2	chr7:51016211-51316818	BPI	SCZ	OK	0.615021	0.323741	-0.925798	-0.128169	0.3875	0.999744	no
gene20780	gene20780	CICP17	chr7:51382244-51384089	BPI	SCZ	NOTEST	0.00825797	0	#NAME?	0	1	1	no
gene20781	gene20781	LOC101928675	chr7:51386081-51387327	BPI	SCZ	NOTEST	0.0240807	0.0239974	-0.00500032	0	1	1	no
gene20783	gene20783	LOC107986795	chr7:51391504-51393240	BPI	SCZ	NOTEST	0	0	0	0	1	1	no
gene20796	gene20796	HAUS6P1	chr7:53187131-53188942	BPI	SCZ	NOTEST	0.010853	0.0123048	0.18113	0	1	1	no
gene20805	gene20805	HAUS6P3	chr7:53862234-53866881	BPI	SCZ	NOTEST	0.0277696	0.0181134	-0.61645	0	1	1	no
gene20809	gene20809	SLC25A5P3	chr7:54419370-54420600	BPI	SCZ	NOTEST	0	0	0	0	1	1	no
gene20813	gene20813	RPL31P35	chr7:54656314-54656775	BPI	SCZ	NOTEST	0	0	0	0	1	1	no
gene20816	gene20816	LOC643168	chr7:54933380-54939640	BPI	SCZ	NOTEST	0.0069368	0.00548481	-0.338829	0	1	1	no
gene20829	gene20829	CDC42P2	chr7:55637419-55638915	BPI	SCZ	NOTEST	0.218614	0.27724	0.342746	0	1	1	no
gene20830	gene20830	TUBBP6	chr7:55645465-55647121	BPI	SCZ	NOTEST	0.328614	0.271092	-0.277613	0	1	1	no
gene20835	gene20835	SUMO2P3	chr7:55732023-55733013	BPI	SCZ	NOTEST	0.00465616	0.00691171	0.5699	0	1	1	no
gene20836	gene20836	CICP11	chr7:55736739-55741790	BPI	SCZ	NOTEST	0.0169991	0.0280769	0.723926	0	1	1	no
gene20837	gene20837	LOC107986799	chr7:55736739-55741790	BPI	SCZ	NOTEST	0.0259955	0.042113	0.696004	0	1	1	no
gene20839	gene20839	LOC101928755	chr7:55743708-55745337	BPI	SCZ	NOTEST	0.0704523	0.110603	0.650669	0	1	1	no
gene20842	gene20842	PSPHP1	chr7:55764796-55773696	BPI	SCZ	OK	3.01026	7.04635	1.22699	0.772176	0.03885	0.999744	no
gene20845	gene20845	CICP12	chr7:55793543-55862789	BPI	SCZ	NOTEST	0	0.0145868	inf	0	1	1	no
gene20847	gene20847	LOC101409255	chr7:55877918-55880747	BPI	SCZ	NOTEST	0	0	0	0	1	1	no
gene20859	gene20859	LOC442309	chr7:56163112-56163703	BPI	SCZ	NOTEST	0	0.0343705	inf	0	1	1	no
gene20860	gene20860	LOC100130909	chr7:56175537-56176491	BPI	SCZ	NOTEST	0	0	0	0	1	1	no
gene20862	gene20862	LOC441228	chr7:56287786-56291981	BPI	SCZ	NOTEST	0.00373185	0.00117239	-1.67043	0	1	1	no
gene20863	gene20863	LOC154937	chr7:56302923-56305532	BPI	SCZ	NOTEST	0	0.00231795	inf	0	1	1	no
gene20866	gene20866	CICP8	chr7:56362415-56364243	BPI	SCZ	NOTEST	0	0	0	0	1	1	no
gene20867	gene20867	LOC731631	chr7:56365724-56367342	BPI	SCZ	NOTEST	0.00596645	0.00357832	-0.73759	0	1	1	no
gene20882	gene20882	NMD3P2	chr7:56502085-56503037	BPI	SCZ	NOTEST	0	0	0	0	1	1	no
gene20886	gene20886	LOC100130210	chr7:56567751-56568952	BPI	SCZ	NOTEST	0	0	0	0	1	1	no
gene20887	gene20887	LOC346296	chr7:56597547-56601545	BPI	SCZ	NOTEST	0.0031344	0	#NAME?	0	1	1	no
gene20891	gene20891	LOC100533632	chr7:56649605-56650698	BPI	SCZ	NOTEST	0	0	0	0	1	1	no
gene20896	gene20896	LOC728416	chr7:56736209-56736611	BPI	SCZ	NOTEST	0	0	0	0	1	1	no
gene2090	gene2090	GAPDHP29	chr1:94168906-94336179	BPI	SCZ	NOTEST	0	0.0155624	inf	0	1	1	no
gene20904	gene20904	LOC101928507	chr7:56822451-56824003	BPI	SCZ	NOTEST	0	0	0	0	1	1	no
gene20905	gene20905	LOC107986801	chr7:56824539-56826535	BPI	SCZ	NOTEST	0	0	0	0	1	1	no
gene20912	gene20912	SLC29A4P1	chr7:57014084-57020273	BPI	SCZ	NOTEST	0	0	0	0	1	1	no
gene20913	gene20913	PHKG1P4	chr7:57060311-57061305	BPI	SCZ	NOTEST	0	0	0	0	1	1	no
gene20915	gene20915	LOC107986740	chr7:57091493-57091891	BPI	SCZ	NOTEST	0	0	0	0	1	1	no
gene20918	gene20918	LOC100101483	chr7:57140071-57150547	BPI	SCZ	NOTEST	0	0	0	0	1	1	no
gene2093	gene2093	RPL21P26	chr1:94385105-94518663	BPI	SCZ	NOTEST	0.0516213	0.027938	-0.885735	0	1	1	no
gene20946	gene20946	SAPCD2P2	chr7:57424418-57425879	BPI	SCZ	NOTEST	0	0	0	0	1	1	no
gene20957	gene20957	LOC101060796	chr7:60991901-60993220	BPI	SCZ	NOTEST	0	0	0	0	1	1	no
gene2096	gene2096	KATNBL1P2	chr1:94650352-94651484	BPI	SCZ	OK	0.670893	0.571705	-0.230812	-0.121538	0.73075	0.999744	no
gene20961	gene20961	SAPCD2P4	chr7:63113439-63114882	BPI	SCZ	NOTEST	0	0	0	0	1	1	no
gene20964	gene20964	PHKG1P1	chr7:63232764-63234246	BPI	SCZ	NOTEST	0	0	0	0	1	1	no
gene20967	gene20967	ARAFP3	chr7:63342712-63343733	BPI	SCZ	NOTEST	0	0	0	0	1	1	no
gene20978	gene20978	SLC25A1P2	chr7:63399255-63399588	BPI	SCZ	NOTEST	0	0	0	0	1	1	no
gene20981	gene20981	ARAFP2	chr7:63400763-63422046	BPI	SCZ	NOTEST	0	0	0	0	1	1	no
gene20982	gene20982	ZNF734P	chr7:63444184-63456893	BPI	SCZ	NOTEST	0	0	0	0	1	1	no
gene20984	gene20984	PHKG1P2	chr7:63509301-63510933	BPI	SCZ	NOTEST	0	0	0	0	1	1	no
gene20985	gene20985	SLC29A4P2	chr7:63556595-63562788	BPI	SCZ	NOTEST	0	0	0	0	1	1	no
gene20991	gene20991	LOC101060128	chr7:63744014-63751898	BPI	SCZ	NOTEST	0.0473113	0.0391649	-0.272622	0	1	1	no
gene20992	gene20992	LOC107986729	chr7:63744014-63751898	BPI	SCZ	NOTEST	0	0	0	0	1	1	no
gene20995	gene20995	LOC100996428	chr7:63758427-63761505	BPI	SCZ	NOTEST	0	0	0	0	1	1	no
gene20998	gene20998	LOC102724777	chr7:63762875-63765032	BPI	SCZ	NOTEST	0	0	0	0	1	1	no
gene21001	gene21001	GABPAP	chr7:63893248-63897910	BPI	SCZ	NOTEST	0.0214841	0.0106829	-1.00797	0	1	1	no
gene21003	gene21003	NMD3P1	chr7:63899408-63925205	BPI	SCZ	NOTEST	0	0	0	0	1	1	no
gene21005	gene21005	SLC25A1P3	chr7:63925904-63958166	BPI	SCZ	NOTEST	0	0	0	0	1	1	no
gene21007	gene21007	ARAFP1	chr7:63925904-63958166	BPI	SCZ	NOTEST	0	0	0	0	1	1	no
gene21010	gene21010	LOC107986731	chr7:63980354-63988319	BPI	SCZ	NOTEST	0	0	0	0	1	1	no
gene21011	gene21011	LOC100419780	chr7:64005612-64016139	BPI	SCZ	NOTEST	0	0	0	0	1	1	no
gene21016	gene21016	GUSBP6	chr7:64100206-64120545	BPI	SCZ	NOTEST	0	0	0	0	1	1	no
gene21025	gene21025	RPL6P20	chr7:64141503-64142420	BPI	SCZ	NOTEST	0	0.00577476	inf	0	1	1	no
gene21028	gene21028	SAPCD2P1	chr7:64181611-64183093	BPI	SCZ	NOTEST	0	0	0	0	1	1	no
gene21041	gene21041	ZNF680P1	chr7:64469173-64470179	BPI	SCZ	NOTEST	0.126101	0.13011	0.0451518	0	1	1	no
gene21046	gene21046	LOC100133092	chr7:64566795-64567477	BPI	SCZ	NOTEST	0	0	0	0	1	1	no
gene21047	gene21047	LOC100129293	chr7:64567869-64570437	BPI	SCZ	NOTEST	0.0461605	0.0733134	0.667416	0	1	1	no
gene21054	gene21054	LOC644387	chr7:64734614-64736943	BPI	SCZ	NOTEST	0.0468142	0.0190577	-1.29657	0	1	1	no
gene21056	gene21056	SEPHS1P1	chr7:64794387-64853800	BPI	SCZ	NOTEST	0.356963	0.28966	-0.301416	0	1	1	no
gene21057	gene21057	EEF1DP4	chr7:64862950-64864450	BPI	SCZ	NOTEST	0.159894	0.21935	0.456119	0	1	1	no
gene21069	gene21069	LOC441241	chr7:65038263-65074713	BPI	SCZ	NOTEST	0	0	0	0	1	1	no
gene21098	gene21098	LOC644667	chr7:66069499-66071339	BPI	SCZ	NOTEST	0.0022936	0.0050767	1.14628	0	1	1	no
gene21106	gene21106	SKP1P1	chr7:66422641-66423986	BPI	SCZ	OK	1.77492	1.48415	-0.258112	-0.15159	0.64035	0.999744	no
gene21108	gene21108	LOC107986704	chr7:66473012-66475883	BPI	SCZ	OK	0.902645	0.954772	0.0809985	0.0583001	0.8595	0.999744	no
gene21110	gene21110	LOC346329	chr7:66504664-66506431	BPI	SCZ	NOTEST	0.502336	0.434327	-0.209873	0	1	1	no
gene21113	gene21113	SAPCD2P3	chr7:66530304-66592407	BPI	SCZ	NOTEST	0.226661	0.450018	0.989445	0	1	1	no
gene21114	gene21114	RPL35P5	chr7:66606702-66607157	BPI	SCZ	NOTEST	0.123204	0.0889136	-0.470578	0	1	1	no
gene21125	gene21125	RPL31P38	chr7:66914569-66914983	BPI	SCZ	NOTEST	0.206525	0.22561	0.127514	0	1	1	no
gene21127	gene21127	RN7SL43P	chr7:66980119-66980409	BPI	SCZ	NOTEST	0	0	0	0	1	1	no
gene21142	gene21142	LOC100419458	chr7:68640757-68641607	BPI	SCZ	NOTEST	0	0	0	0	1	1	no
gene21146	gene21146	RNU6-832P	chr7:69115869-69150203	BPI	SCZ	NOTEST	0	0	0	0	1	1	no
gene21165	gene21165	RPS28P6	chr7:71779490-72504271	BPI	SCZ	NOTEST	0.121499	0.0907909	-0.420319	0	1	1	no
gene21169	gene21169	LOC107986723	chr7:72574506-72828234	BPI	SCZ	OK	0.643623	0.619433	-0.0552664	-0.0137293	0.96395	0.999744	no
gene21181	gene21181	PMS2P8	chr7:73037372-73040804	BPI	SCZ	NOTEST	0.245226	0.355209	0.534555	0	1	1	no
gene21183	gene21183	SPDYE9P	chr7:73075983-73083282	BPI	SCZ	NOTEST	0	0	0	0	1	1	no
gene21184	gene21184	PMS2P6	chr7:73093643-73096950	BPI	SCZ	NOTEST	0	0	0	0	1	1	no
gene21185	gene21185	SPDYE10P	chr7:73104019-73111316	BPI	SCZ	NOTEST	0.146504	0.0679587	-1.10821	0	1	1	no
gene21189	gene21189	GTF2IRD2P1	chr7:73242750-73280119	BPI	SCZ	NOTEST	0.0211803	0.0246691	0.219979	0	1	1	no
gene21190	gene21190	POM121B	chr7:73293494-73308867	BPI	SCZ	NOTEST	0.139608	0.1396	-9.14715e-05	0	1	1	no
gene21233	gene21233	SPDYE12P	chr7:74890767-74921138	BPI	SCZ	NOTEST	0.445129	0.437528	-0.0248474	0	1	1	no
gene2124	gene2124	UBE2WP1	chr1:96418591-96418913	BPI	SCZ	NOTEST	0	0	0	0	1	1	no
gene21243	gene21243	SPDYE13P	chr7:75282191-75289489	BPI	SCZ	NOTEST	0	0	0	0	1	1	no
gene21244	gene21244	LOC441259	chr7:75296552-75299806	BPI	SCZ	NOTEST	0	0.00841423	inf	0	1	1	no
gene21245	gene21245	SPDYE14P	chr7:75310119-75317417	BPI	SCZ	NOTEST	0	0	0	0	1	1	no
gene21246	gene21246	PMS2P10	chr7:75324480-75327776	BPI	SCZ	NOTEST	0.217793	0.21977	0.0130406	0	1	1	no
gene21247	gene21247	SPDYE15P	chr7:75338086-75358997	BPI	SCZ	NOTEST	0	0	0	0	1	1	no
gene21263	gene21263	RPL7L1P3	chr7:75915101-75994674	BPI	SCZ	OK	0.971986	0.921887	-0.0763461	-0.0133351	0.93755	0.999744	no
gene21271	gene21271	LOC100996476	chr7:76149801-76150613	BPI	SCZ	NOTEST	0.0260834	0	#NAME?	0	1	1	no
gene21277	gene21277	LOC107986732	chr7:76361096-76362131	BPI	SCZ	NOTEST	0	0	0	0	1	1	no
gene2129	gene2129	RPL7P9	chr1:96678807-96679640	BPI	SCZ	OK	7.14808	8.88546	0.313891	0.27236	0.4113	0.999744	no
gene21290	gene21290	DTX2P1	chr7:76959767-77031104	BPI	SCZ	OK	2.77592	2.82805	0.0268405	0.0195553	0.95615	0.999744	no
gene21291	gene21291	FDPSP7	chr7:76959767-77031104	BPI	SCZ	NOTEST	0.289953	0.466901	0.687296	0	1	1	no
gene21300	gene21300	FAM185BP	chr7:77083885-77122372	BPI	SCZ	OK	1.73251	1.88461	0.121404	0.0635089	0.8501	0.999744	no
gene21301	gene21301	RPL7AP43	chr7:77083885-77122372	BPI	SCZ	OK	2.93222	2.48784	-0.237099	-0.126906	0.7508	0.999744	no
gene21319	gene21319	LOC100124402	chr7:78017054-79471208	BPI	SCZ	OK	0.7186	1.0523	0.550286	0.0773241	0.5689	0.999744	no
gene21326	gene21326	LOC101059916	chr7:79543307-79544878	BPI	SCZ	NOTEST	0.0235132	0.0548341	1.2216	0	1	1	no
gene2135	gene2135	SEC63P1	chr1:97077742-97921059	BPI	SCZ	OK	1.00085	0.534014	-0.906282	-0.17099	0.378	0.999744	no
gene21355	gene21355	MTHFD2P5	chr7:82588769-82590763	BPI	SCZ	NOTEST	0.0242098	0.0228309	-0.0846069	0	1	1	no
gene21362	gene21362	RAD23BP2	chr7:83663221-83664823	BPI	SCZ	NOTEST	0	0	0	0	1	1	no
gene21368	gene21368	HNRNPA1P8	chr7:84983494-84984839	BPI	SCZ	NOTEST	0.00651118	0	#NAME?	0	1	1	no
gene21370	gene21370	HSPA8P16	chr7:84995191-85187176	BPI	SCZ	OK	0.762682	0.631963	-0.271242	-0.0608517	0.7981	0.999744	no
gene21371	gene21371	DYNLL1P7	chr7:85381104-85381471	BPI	SCZ	NOTEST	0	0	0	0	1	1	no
gene21388	gene21388	HNRNPA1P9	chr7:87503862-87832298	BPI	SCZ	NOTEST	0.577367	0.305976	-0.916071	0	1	1	no
gene21401	gene21401	LOC645680	chr7:88564473-88566406	BPI	SCZ	NOTEST	0.0902499	0.0743964	-0.278691	0	1	1	no
gene21459	gene21459	RPS27P17	chr7:93669768-93670111	BPI	SCZ	NOTEST	0.539745	0.192023	-1.491	0	1	1	no
gene21461	gene21461	NDUFAF4P2	chr7:93844724-93845512	BPI	SCZ	NOTEST	0.227214	0.022556	-3.33247	0	1	1	no
gene21478	gene21478	RPS3AP25	chr7:94694980-94695839	BPI	SCZ	NOTEST	0.0610794	0.109798	0.8461	0	1	1	no
gene21481	gene21481	GRPEL2P3	chr7:94782845-94783726	BPI	SCZ	NOTEST	0	0	0	0	1	1	no
gene21483	gene21483	ARF1P1	chr7:94833826-94836304	BPI	SCZ	NOTEST	0.00772844	0.0179876	1.21875	0	1	1	no
gene21485	gene21485	HINT1P2	chr7:94907201-95296415	BPI	SCZ	OK	2.03315	0.787488	-1.36838	-0.150361	0.1636	0.999744	no
gene2149	gene2149	LOC107985421	chr1:99463696-99465056	BPI	SCZ	NOTEST	0.0560446	0.0665426	0.247703	0	1	1	no
gene21504	gene21504	RPL21P74	chr7:96120219-96322147	BPI	SCZ	OK	0.798388	0.584483	-0.44993	-0.0540148	0.6642	0.999744	no
gene2152	gene2152	HMGB3P10	chr1:99698214-99699197	BPI	SCZ	NOTEST	0.28832	0.239357	-0.268507	0	1	1	no
gene21525	gene21525	RPL7AP40	chr7:97200646-97201470	BPI	SCZ	NOTEST	0.0205149	0.00787927	-1.38054	0	1	1	no
gene21533	gene21533	RPS3AP29	chr7:97898295-97899144	BPI	SCZ	OK	1.23415	1.55804	0.336206	0.177911	0.6129	0.999744	no
gene21541	gene21541	RN7SL478P	chr7:97998324-97998622	BPI	SCZ	NOTEST	0	0	0	0	1	1	no
gene21547	gene21547	RPS3AP26	chr7:98281666-98401115	BPI	SCZ	OK	1.34911	1.5262	0.177935	0.0314327	0.8577	0.999744	no
gene21548	gene21548	LOC442713	chr7:98453904-98454648	BPI	SCZ	NOTEST	0	0.0197466	inf	0	1	1	no
gene2155	gene2155	RPL39P9	chr1:99842560-99842962	BPI	SCZ	NOTEST	0.0358286	0.039919	0.155965	0	1	1	no
gene21553	gene21553	RNU6-393P	chr7:98794718-98794824	BPI	SCZ	NOTEST	0	0	0	0	1	1	no
gene21571	gene21571	LOC100131859	chr7:99374674-99466201	BPI	SCZ	OK	0.933175	1.44675	0.632599	0.0684988	0.4721	0.999744	no
gene21583	gene21583	LOC442603	chr7:99616599-99738689	BPI	SCZ	OK	1.1711	1.17146	0.000450085	0.000123095	0.99905	0.999744	no
gene21599	gene21599	LOC100128334	chr7:99992396-99993073	BPI	SCZ	NOTEST	0.00750157	0	#NAME?	0	1	1	no
gene21615	gene21615	RPL7P60	chr7:100130968-100154212	BPI	SCZ	NOTEST	0.106108	0.0866406	-0.292414	0	1	1	no
gene2166	gene2166	BRI3P1	chr1:100186921-100249864	BPI	SCZ	OK	1.42822	0.994818	-0.52171	-0.0859556	0.5901	0.999744	no
gene21672	gene21672	RPS29P15	chr7:100928338-100928595	BPI	SCZ	NOTEST	0.17391	0.0443612	-1.97097	0	1	1	no
gene21687	gene21687	RPSAP46	chr7:101203599-101204571	BPI	SCZ	NOTEST	0.108776	0.161935	0.574052	0	1	1	no
gene21692	gene21692	RNU6-1104P	chr7:101269940-101270041	BPI	SCZ	NOTEST	0	0	0	0	1	1	no
gene21706	gene21706	PMS2P12	chr7:102337314-102339139	BPI	SCZ	OK	1.5643	2.07702	0.409	0.215463	0.5467	0.999744	no
gene21728	gene21728	RASA4DP	chr7:102678705-102690471	BPI	SCZ	NOTEST	0.254684	0.275074	0.111115	0	1	1	no
gene21731	gene21731	RPL7AP39	chr7:102699225-103149560	BPI	SCZ	OK	0.893771	1.38029	0.62699	0.107983	0.52595	0.999744	no
gene21734	gene21734	RN7SKP198	chr7:102699225-103149560	BPI	SCZ	NOTEST	0.840632	0.544588	-0.626309	0	1	1	no
gene21744	gene21744	S100A11P1	chr7:103149828-103280466	BPI	SCZ	NOTEST	0.0961864	0.0236126	-2.02628	0	1	1	no
gene21748	gene21748	RPS29P16	chr7:103297411-103989516	BPI	SCZ	OK	1.48183	2.20447	0.57305	0.0250356	0.5988	0.999744	no
gene2175	gene2175	RPL7AP17	chr1:100586603-100587460	BPI	SCZ	NOTEST	0.0132857	0	#NAME?	0	1	1	no
gene21752	gene21752	RN7SKP86	chr7:103297411-103989516	BPI	SCZ	NOTEST	0.914906	0.0546515	-4.06529	0	1	1	no
gene21756	gene21756	EIF4BP6	chr7:104328655-104926645	BPI	SCZ	OK	0.631355	0.675353	0.0971909	0.0288467	0.93735	0.999744	no
gene21766	gene21766	RPL36P12	chr7:105014189-105399366	BPI	SCZ	OK	0.821093	1.37521	0.744033	0.0444963	0.4832	0.999744	no
gene21767	gene21767	RWDD4P1	chr7:105014189-105399366	BPI	SCZ	OK	2.80422	2.81805	0.00709689	0.00116685	0.9928	0.999744	no
gene21769	gene21769	LOC101927923	chr7:105014189-105399366	BPI	SCZ	OK	2.97264	2.48787	-0.256833	-0.0578212	0.8005	0.999744	no
gene21771	gene21771	LOC100131785	chr7:105530188-105530745	BPI	SCZ	NOTEST	0.102153	0.167669	0.714875	0	1	1	no
gene21774	gene21774	YBX1P2	chr7:105581856-105583413	BPI	SCZ	NOTEST	0.0626017	0.0206897	-1.59729	0	1	1	no
gene21780	gene21780	DCAF13P1	chr7:106125330-106127895	BPI	SCZ	NOTEST	0.0149574	0.00867215	-0.7864	0	1	1	no
gene21805	gene21805	PIGCP2	chr7:107808732-107809791	BPI	SCZ	NOTEST	0	0.00952858	inf	0	1	1	no
gene2181	gene2181	HNRNPA1P68	chr1:100896075-101025806	BPI	SCZ	OK	3.52569	2.55592	-0.464063	-0.133112	0.6893	0.999744	no
gene21818	gene21818	RPL7P32	chr7:108470416-108528161	BPI	SCZ	OK	0.757437	0.963984	0.347883	0.0619229	0.7219	0.999744	no
gene21825	gene21825	BUB3P1	chr7:108993717-108995060	BPI	SCZ	NOTEST	0.0636667	0.0978924	0.620658	0	1	1	no
gene21827	gene21827	LOC100128056	chr7:109838842-109840614	BPI	SCZ	NOTEST	0.0270082	0.0152299	-0.826492	0	1	1	no
gene21829	gene21829	RPL3P8	chr7:109998378-109999646	BPI	SCZ	NOTEST	0.083009	0.0433041	-0.938764	0	1	1	no
gene21840	gene21840	RPL7AP42	chr7:111726107-112206407	BPI	SCZ	OK	1.10751	1.21213	0.130227	0.0250756	0.8999	0.999744	no
gene21842	gene21842	RN7SKP187	chr7:112206587-112343934	BPI	SCZ	OK	1.21947	3.0953	1.34382	0.200805	0.2202	0.999744	no
gene21850	gene21850	NPM1P14	chr7:112520395-112521983	BPI	SCZ	NOTEST	0	0	0	0	1	1	no
gene21853	gene21853	MIPEPP1	chr7:112734999-112738438	BPI	SCZ	NOTEST	0.121536	0.19031	0.646972	0	1	1	no
gene21862	gene21862	RPL36P13	chr7:114086309-114693772	BPI	SCZ	OK	2.16243	1.32958	-0.701684	-0.107551	0.50365	0.999744	no
gene2189	gene2189	PPIAP7	chr1:101270664-101271410	BPI	SCZ	NOTEST	0	0.0210947	inf	0	1	1	no
gene21890	gene21890	TPM3P1	chr7:116952445-117230023	BPI	SCZ	OK	1.58522	1.50438	-0.075519	-0.0347296	0.94805	0.999744	no
gene21915	gene21915	LOC648442	chr7:118950348-118951258	BPI	SCZ	NOTEST	0	0.020915	inf	0	1	1	no
gene2194	gene2194	RPSAP19	chr1:101786265-101787307	BPI	SCZ	NOTEST	0.551961	0.585992	0.0863133	0	1	1	no
gene21942	gene21942	LOC100130618	chr7:122144354-122220309	BPI	SCZ	NOTEST	0.113496	0.0897291	-0.338988	0	1	1	no
gene21943	gene21943	RPL31P37	chr7:122234507-122234948	BPI	SCZ	NOTEST	0.241089	0.37461	0.635822	0	1	1	no
gene21948	gene21948	RPS26P31	chr7:122318423-122886759	BPI	SCZ	NOTEST	0.403176	0.322292	-0.323042	0	1	1	no
gene21964	gene21964	RNU6-11P	chr7:123763707-123877481	BPI	SCZ	NOTEST	0	0	0	0	1	1	no
gene21975	gene21975	RPS2P31	chr7:124455094-124481436	BPI	SCZ	NOTEST	0	0	0	0	1	1	no
gene21981	gene21981	EEF1GP1	chr7:124822385-125145234	BPI	SCZ	NOTEST	0.511187	0.265513	-0.945069	0	1	1	no
gene21986	gene21986	RPL31P39	chr7:125184568-125379321	BPI	SCZ	NOTEST	0	0	0	0	1	1	no
gene21987	gene21987	LOC100134507	chr7:125184568-125379321	BPI	SCZ	NOTEST	0.014276	0.0132471	-0.107912	0	1	1	no
gene21997	gene21997	PRELID3BP10	chr7:127295533-127296400	BPI	SCZ	NOTEST	0	0	0	0	1	1	no
gene22031	gene22031	RPS10P15	chr7:128531331-128640002	BPI	SCZ	OK	2.33737	2.26213	-0.0472066	-0.00867371	0.9638	0.999744	no
gene22034	gene22034	CICP14	chr7:128641240-128660998	BPI	SCZ	OK	5.83612	6.22604	0.0933038	0.0499453	0.8894	0.999744	no
gene22060	gene22060	RNY1P11	chr7:129144715-129169694	BPI	SCZ	NOTEST	0	0	0	0	1	1	no
gene22066	gene22066	CDC26P1	chr7:129225013-129430211	BPI	SCZ	OK	0.674403	0.487423	-0.468436	-0.0591088	0.63035	0.999744	no
gene22068	gene22068	SNRPGP3	chr7:129434432-129488399	BPI	SCZ	NOTEST	0.0959106	0.512709	2.41838	0	1	1	no
gene22104	gene22104	LOC100133252	chr7:130734263-130862162	BPI	SCZ	NOTEST	0.117142	0.198311	0.759513	0	1	1	no
gene22111	gene22111	RPL27P11	chr7:131110095-131496639	BPI	SCZ	NOTEST	0.106875	0.130614	0.289381	0	1	1	no
gene22114	gene22114	RPL31P36	chr7:131500261-131556617	BPI	SCZ	NOTEST	0.321162	0.295156	-0.121822	0	1	1	no
gene22115	gene22115	EEF1B2P6	chr7:131661899-131662647	BPI	SCZ	NOTEST	0.216196	0.366822	0.762743	0	1	1	no
gene22116	gene22116	RPS14P10	chr7:131665512-131665908	BPI	SCZ	NOTEST	0	0.0185853	inf	0	1	1	no
gene22117	gene22117	RPS15AP22	chr7:131702223-131702681	BPI	SCZ	NOTEST	0.0587534	0.0587133	-0.000985932	0	1	1	no
gene22118	gene22118	NDUFB9P2	chr7:131753647-131754295	BPI	SCZ	NOTEST	0	0.0358699	inf	0	1	1	no
gene22120	gene22120	LOC100130704	chr7:131892411-131893510	BPI	SCZ	NOTEST	0.0130098	0.00780835	-0.736506	0	1	1	no
gene2213	gene2213	AMYP1	chr1:103713719-103719905	BPI	SCZ	NOTEST	0	0	0	0	1	1	no
gene22130	gene22130	LOC729998	chr7:132784861-133082158	BPI	SCZ	OK	9.38502	9.86824	0.0724336	0.0526081	0.8782	0.999744	no
gene22134	gene22134	ST13P7	chr7:133168001-133170598	BPI	SCZ	NOTEST	0.051591	0.0518407	0.00696571	0	1	1	no
gene22138	gene22138	COX5BP3	chr7:133253066-134067137	BPI	SCZ	OK	3.08873	1.88928	-0.70918	-0.0862902	0.4644	0.999744	no
gene2215	gene2215	LOC100131348	chr1:103926565-103927884	BPI	SCZ	NOTEST	0	0	0	0	1	1	no
gene22167	gene22167	SDHDP2	chr7:135361794-135510127	BPI	SCZ	OK	1.0023	1.12557	0.167344	0.0416995	0.87895	0.999744	no
gene2218	gene2218	FTLP17	chr1:104153328-104154037	BPI	SCZ	NOTEST	0	0	0	0	1	1	no
gene22183	gene22183	PSMC1P3	chr7:136713825-136715411	BPI	SCZ	NOTEST	0.0647811	0.00306281	-4.40265	0	1	1	no
gene22189	gene22189	RPL18P5	chr7:136868651-137164648	BPI	SCZ	NOTEST	0.253145	0.0188746	-3.74544	0	1	1	no
gene22194	gene22194	RPL6P19	chr7:137384282-137846864	BPI	SCZ	NOTEST	0.432917	0.240431	-0.848465	0	1	1	no
gene22197	gene22197	LOC100128052	chr7:138022471-138024446	BPI	SCZ	NOTEST	0.00370326	0.00802596	1.11588	0	1	1	no
gene22198	gene22198	LOC100420648	chr7:138047252-138048097	BPI	SCZ	NOTEST	0	0.0327665	inf	0	1	1	no
gene22206	gene22206	IMPDH1P3	chr7:138440592-138442940	BPI	SCZ	NOTEST	0	0	0	0	1	1	no
gene22208	gene22208	RPS3AP28	chr7:138460333-138585588	BPI	SCZ	OK	1.38977	1.30387	-0.0920445	-0.0177063	0.9308	0.999744	no
gene22210	gene22210	RPL21P73	chr7:138591688-138701547	BPI	SCZ	NOTEST	0.0400947	0	#NAME?	0	1	1	no
gene22211	gene22211	RPL17P27	chr7:138591688-138701547	BPI	SCZ	NOTEST	0	0	0	0	1	1	no
gene22222	gene22222	LOC100499191	chr7:139133743-139191986	BPI	SCZ	NOTEST	0.369581	0.474965	0.361932	0	1	1	no
gene22224	gene22224	RPL37AP5	chr7:139227477-139227859	BPI	SCZ	NOTEST	0.208529	0.0632937	-1.72011	0	1	1	no
gene22235	gene22235	ERHP1	chr7:139523927-139544985	BPI	SCZ	NOTEST	0.0135169	0.0141529	0.0663376	0	1	1	no
gene22245	gene22245	RNU6-797P	chr7:140209568-140209671	BPI	SCZ	NOTEST	0	0	0	0	1	1	no
gene22248	gene22248	PPP1R2P6	chr7:140292555-140293538	BPI	SCZ	NOTEST	0.107338	0.169792	0.66161	0	1	1	no
gene22267	gene22267	CCT4P1	chr7:140925085-141014981	BPI	SCZ	NOTEST	0.0370471	0.0269299	-0.460154	0	1	1	no
gene22303	gene22303	TRBV1	chr7:142299010-142299460	BPI	SCZ	NOTEST	0	0	0	0	1	1	no
gene22304	gene22304	TRBV2	chr7:142300997-142301432	BPI	SCZ	NOTEST	0	0	0	0	1	1	no
gene22306	gene22306	TRBV3-1	chr7:142303691-142336682	BPI	SCZ	NOTEST	0	0	0	0	1	1	no
gene22307	gene22307	TRBV4-1	chr7:142303691-142336682	BPI	SCZ	NOTEST	0	0	0	0	1	1	no
gene22308	gene22308	TRBV5-1	chr7:142303691-142336682	BPI	SCZ	NOTEST	0	0	0	0	1	1	no
gene22309	gene22309	TRBV6-1	chr7:142303691-142336682	BPI	SCZ	NOTEST	0	0	0	0	1	1	no
gene22310	gene22310	TRBV7-1	chr7:142303691-142336682	BPI	SCZ	NOTEST	0	0	0	0	1	1	no
gene22311	gene22311	TRBV4-2	chr7:142345531-142345985	BPI	SCZ	NOTEST	0	0	0	0	1	1	no
gene22312	gene22312	TRBV6-2	chr7:142349231-142349664	BPI	SCZ	NOTEST	0	0	0	0	1	1	no
gene22313	gene22313	TRBV7-2	chr7:142352865-142353358	BPI	SCZ	NOTEST	0	0	0	0	1	1	no
gene22314	gene22314	TRBV8-1	chr7:142358630-142358917	BPI	SCZ	NOTEST	0	0	0	0	1	1	no
gene22319	gene22319	TRBV5-3	chr7:142389201-142389668	BPI	SCZ	NOTEST	0	0	0	0	1	1	no
gene22322	gene22322	TRBV11-1	chr7:142407688-142408136	BPI	SCZ	NOTEST	0	0	0	0	1	1	no
gene22330	gene22330	TRBV5-4	chr7:142461092-142463581	BPI	SCZ	NOTEST	0	0	0	0	1	1	no
gene22332	gene22332	TRBV6-6	chr7:142464029-142541051	BPI	SCZ	NOTEST	0	0	0	0	1	1	no
gene22333	gene22333	TRBV7-5	chr7:142464029-142541051	BPI	SCZ	NOTEST	0	0	0	0	1	1	no
gene22334	gene22334	TRBV5-5	chr7:142464029-142541051	BPI	SCZ	NOTEST	0	0	0	0	1	1	no
gene22335	gene22335	TRBV6-7	chr7:142464029-142541051	BPI	SCZ	NOTEST	0	0	0	0	1	1	no
gene22337	gene22337	TRBV5-6	chr7:142464029-142541051	BPI	SCZ	NOTEST	0	0	0	0	1	1	no
gene22338	gene22338	TRBV6-8	chr7:142464029-142541051	BPI	SCZ	NOTEST	0	0	0	0	1	1	no
gene22339	gene22339	TRBV7-7	chr7:142464029-142541051	BPI	SCZ	NOTEST	0	0	0	0	1	1	no
gene22340	gene22340	TRBV5-7	chr7:142464029-142541051	BPI	SCZ	NOTEST	0	0	0	0	1	1	no
gene22341	gene22341	TRBV7-9	chr7:142464029-142541051	BPI	SCZ	NOTEST	0	0	0	0	1	1	no
gene22342	gene22342	TRBV13	chr7:142464029-142541051	BPI	SCZ	NOTEST	0	0	0	0	1	1	no
gene22343	gene22343	TRBV10-3	chr7:142544235-142544685	BPI	SCZ	NOTEST	0	0	0	0	1	1	no
gene22344	gene22344	TRBV11-3	chr7:142554880-142555318	BPI	SCZ	NOTEST	0	0	0	0	1	1	no
gene22345	gene22345	TRBV12-3	chr7:142560484-142560931	BPI	SCZ	NOTEST	0	0	0	0	1	1	no
gene22346	gene22346	TRBV12-4	chr7:142563798-142564245	BPI	SCZ	NOTEST	0	0	0	0	1	1	no
gene22347	gene22347	TRBV12-5	chr7:142580980-142581427	BPI	SCZ	NOTEST	0	0	0	0	1	1	no
gene22348	gene22348	TRBV14	chr7:142587926-142588359	BPI	SCZ	NOTEST	0	0	0	0	1	1	no
gene22352	gene22352	TRBV18	chr7:142615796-142616415	BPI	SCZ	NOTEST	0	0	0	0	1	1	no
gene22353	gene22353	TRBV19	chr7:142619056-142619532	BPI	SCZ	NOTEST	0	0	0	0	1	1	no
gene22354	gene22354	TRBV20-1	chr7:142626726-142627399	BPI	SCZ	NOTEST	0	0	0	0	1	1	no
gene22356	gene22356	TRBV22-1	chr7:142641745-142642196	BPI	SCZ	NOTEST	0	0	0	0	1	1	no
gene22357	gene22357	TRBV23-1	chr7:142645960-142646467	BPI	SCZ	NOTEST	0	0	0	0	1	1	no
gene22358	gene22358	TRBV24-1	chr7:142656736-142657213	BPI	SCZ	NOTEST	0	0	0	0	1	1	no
gene22360	gene22360	TRBV25-1	chr7:142670776-142671244	BPI	SCZ	NOTEST	0	0	0	0	1	1	no
gene22363	gene22363	TRBVB	chr7:142711383-142711924	BPI	SCZ	NOTEST	0	0	0	0	1	1	no
gene22364	gene22364	TRBV27	chr7:142715388-142715861	BPI	SCZ	NOTEST	0	0	0	0	1	1	no
gene22365	gene22365	TRBV28	chr7:142720679-142721160	BPI	SCZ	NOTEST	0	0	0	0	1	1	no
gene22368	gene22368	TRBV29-1	chr7:142740234-142753076	BPI	SCZ	NOTEST	0	0	0	0	1	1	no
gene22372	gene22372	TRBD1	chr7:142786212-142786224	BPI	SCZ	NOTEST	0	0	0	0	1	1	no
gene22373	gene22373	TRBJ1-1	chr7:142786879-142786927	BPI	SCZ	NOTEST	0	0	0	0	1	1	no
gene22387	gene22387	TRBJ2-6	chr7:142797238-142797291	BPI	SCZ	NOTEST	0	0	0	0	1	1	no
gene22388	gene22388	TRBJ2-7	chr7:142797455-142797502	BPI	SCZ	NOTEST	0	0	0	0	1	1	no
gene22389	gene22389	TRBC2	chr7:142801040-142802529	BPI	SCZ	NOTEST	0	0	0	0	1	1	no
gene22412	gene22412	RN7SL535P	chr7:143288214-143307696	BPI	SCZ	OK	2.66632	2.4764	-0.106602	-0.0137397	0.9156	0.999744	no
gene22413	gene22413	RN7SL481P	chr7:143288214-143307696	BPI	SCZ	OK	2.73688	1.47144	-0.895304	-0.125128	0.431	0.999744	no
gene22414	gene22414	HINT1P1	chr7:143312529-143313123	BPI	SCZ	NOTEST	0.0392374	0.0441146	0.169027	0	1	1	no
gene22429	gene22429	RPL26P22	chr7:143532693-143533210	BPI	SCZ	NOTEST	0	0	0	0	1	1	no
gene22433	gene22433	TCAF1P1	chr7:143598037-143609179	BPI	SCZ	OK	1.97895	2.14989	0.119528	0.104403	0.76545	0.999744	no
gene22437	gene22437	LOC100533814	chr7:143620923-143732576	BPI	SCZ	NOTEST	0.00905561	0.00461649	-0.972014	0	1	1	no
gene22441	gene22441	RPL26P24	chr7:143796252-143796769	BPI	SCZ	NOTEST	0	0	0	0	1	1	no
gene22479	gene22479	RN7SKP174	chr7:144849753-144850083	BPI	SCZ	NOTEST	0	0	0	0	1	1	no
gene22481	gene22481	EI24P4	chr7:145004926-145006344	BPI	SCZ	NOTEST	0	0	0	0	1	1	no
gene22482	gene22482	LOC402715	chr7:145010052-145011254	BPI	SCZ	NOTEST	0.00920391	0	#NAME?	0	1	1	no
gene22484	gene22484	RPL7P59	chr7:145033739-145165679	BPI	SCZ	NOTEST	0	0	0	0	1	1	no
gene22485	gene22485	LOC100420073	chr7:145583086-145585022	BPI	SCZ	NOTEST	0	0	0	0	1	1	no
gene22491	gene22491	RANP2	chr7:146116034-148436899	BPI	SCZ	NOTEST	0.10697	0.0452694	-1.2406	0	1	1	no
gene22516	gene22516	RNU6-650P	chr7:149033051-149033166	BPI	SCZ	NOTEST	0	0	0	0	1	1	no
gene22517	gene22517	COX6B1P1	chr7:149053866-149054307	BPI	SCZ	NOTEST	0.0305964	0.0602109	0.976664	0	1	1	no
gene2252	gene2252	NBPF5P	chr1:108311095-108421138	BPI	SCZ	NOTEST	0	0.00507016	inf	0	1	1	no
gene22520	gene22520	RN7SL521P	chr7:149102783-149126346	BPI	SCZ	NOTEST	0.286794	0.406175	0.502086	0	1	1	no
gene22530	gene22530	NPM1P12	chr7:149333913-149335170	BPI	SCZ	NOTEST	0.0442257	0.0235562	-0.90878	0	1	1	no
gene2256	gene2256	LOC100420170	chr1:108508572-108509398	BPI	SCZ	NOTEST	0.0182359	0	#NAME?	0	1	1	no
gene22576	gene22576	STRADBP1	chr7:150511973-150514047	BPI	SCZ	NOTEST	0	0	0	0	1	1	no
gene22578	gene22578	ALDH7A1P3	chr7:150541563-150542126	BPI	SCZ	NOTEST	0	0	0	0	1	1	no
gene22582	gene22582	LOC100288724	chr7:150614027-150614820	BPI	SCZ	NOTEST	0.222786	0.232837	0.0636579	0	1	1	no
gene22590	gene22590	BET1P1	chr7:150749595-150751538	BPI	SCZ	NOTEST	0.0389993	0.018665	-1.06311	0	1	1	no
gene22623	gene22623	ETF1P2	chr7:151466011-151519924	BPI	SCZ	OK	2.6117	2.31913	-0.171403	-0.0888749	0.7876	0.999744	no
gene2263	gene2263	LOC100271656	chr1:108746662-108809526	BPI	SCZ	OK	1.30509	1.48769	0.188924	0.0823793	0.892	0.999744	no
gene22637	gene22637	CCT8L1P	chr7:152445216-152447269	BPI	SCZ	NOTEST	0.0527074	0.0349151	-0.594153	0	1	1	no
gene22644	gene22644	ATP5F1P3	chr7:152748880-152749934	BPI	SCZ	NOTEST	0.0144563	0.0498995	1.78733	0	1	1	no
gene22647	gene22647	LOC101929087	chr7:153143931-153145287	BPI	SCZ	NOTEST	0.118054	0.0952453	-0.309731	0	1	1	no
gene22668	gene22668	RN7SKP280	chr7:155181880-155182116	BPI	SCZ	NOTEST	0	0	0	0	1	1	no
gene22695	gene22695	RPL26P23	chr7:156633313-156633820	BPI	SCZ	OK	1.17286	1.0464	-0.16459	-0.0845719	0.80355	0.999744	no
gene2271	gene2271	LOC107985160	chr1:108970210-109042228	BPI	SCZ	NOTEST	0.585191	0.223145	-1.39093	0	1	1	no
gene22711	gene22711	RPS27AP12	chr7:157138951-157269372	BPI	SCZ	OK	7.82223	6.0212	-0.377529	-0.0921871	0.7186	0.999744	no
gene22712	gene22712	LOC777650	chr7:157138951-157269372	BPI	SCZ	OK	4.00667	3.06743	-0.385372	-0.190531	0.59565	0.999744	no
gene2272	gene2272	RPL17P7	chr1:108970210-109042228	BPI	SCZ	NOTEST	0.30957	0.20739	-0.577915	0	1	1	no
gene2273	gene2273	RPS27P6	chr1:108970210-109042228	BPI	SCZ	NOTEST	0.452023	0.517968	0.196466	0	1	1	no
gene22730	gene22730	RPL21P76	chr7:158719671-158720203	BPI	SCZ	NOTEST	0.0365566	0.0141205	-1.37234	0	1	1	no
gene2274	gene2274	RANP5	chr1:109046782-109047661	BPI	SCZ	NOTEST	0	0.0331831	inf	0	1	1	no
gene22761	gene22761	LOC100130321	chr8:1501365-1755689	BPI	SCZ	NOTEST	0	0	0	0	1	1	no
gene22791	gene22791	RSL24D1P7	chr8:5071288-5072924	BPI	SCZ	NOTEST	0	0	0	0	1	1	no
gene22800	gene22800	RN7SKP159	chr8:5858275-6004226	BPI	SCZ	NOTEST	0	0	0	0	1	1	no
gene22805	gene22805	LOC101928016	chr8:6406591-6708209	BPI	SCZ	OK	1.06542	1.26207	0.244362	0.0420503	0.8016	0.999744	no
gene22817	gene22817	RPL23AP96	chr8:6898843-6899480	BPI	SCZ	NOTEST	0.0264937	0.032811	0.308531	0	1	1	no
gene22832	gene22832	LOC107986875	chr8:7082970-7094899	BPI	SCZ	NOTEST	0.0299835	0.0308291	0.0401218	0	1	1	no
gene22834	gene22834	RPS3AP30	chr8:7122847-7123696	BPI	SCZ	NOTEST	0.0733199	0.0428434	-0.775133	0	1	1	no
gene22838	gene22838	RPS3AP33	chr8:7190738-7191587	BPI	SCZ	NOTEST	0	0.0315063	inf	0	1	1	no
gene22840	gene22840	LOC107984039	chr8:7224879-7230896	BPI	SCZ	NOTEST	0.172642	0.170559	-0.0175169	0	1	1	no
gene22843	gene22843	FAM90A15P	chr8:7255242-7260476	BPI	SCZ	NOTEST	0	0	0	0	1	1	no
gene22845	gene22845	FAM90A3P	chr8:7260618-7268098	BPI	SCZ	NOTEST	0.00391975	0.00384061	-0.0294258	0	1	1	no
gene22847	gene22847	FAM90A4P	chr8:7268242-7298584	BPI	SCZ	NOTEST	0.0220278	0.00235032	-3.22839	0	1	1	no
gene22848	gene22848	FAM90A13P	chr8:7268242-7298584	BPI	SCZ	NOTEST	0.0119938	0.0042353	-1.50175	0	1	1	no
gene22849	gene22849	FAM90A5P	chr8:7268242-7298584	BPI	SCZ	NOTEST	0	0.00519046	inf	0	1	1	no
gene22850	gene22850	FAM90A20P	chr8:7268242-7298584	BPI	SCZ	NOTEST	0.249521	0.277705	0.154396	0	1	1	no
gene22857	gene22857	DEFB108P2	chr8:7357167-7381540	BPI	SCZ	NOTEST	0	0	0	0	1	1	no
gene22859	gene22859	HSPD1P3	chr8:7418785-7421032	BPI	SCZ	NOTEST	0	0	0	0	1	1	no
gene22867	gene22867	LOC101927997	chr8:7525197-7528376	BPI	SCZ	NOTEST	0	0	0	0	1	1	no
gene22869	gene22869	FAM90A6P	chr8:7548492-7553723	BPI	SCZ	NOTEST	0	0	0	0	1	1	no
gene22872	gene22872	FAM90A21P	chr8:7561242-7584313	BPI	SCZ	NOTEST	0	0	0	0	1	1	no
gene22873	gene22873	FAM90A22P	chr8:7561242-7584313	BPI	SCZ	NOTEST	0	0	0	0	1	1	no
gene22874	gene22874	FAM90A23P	chr8:7561242-7584313	BPI	SCZ	NOTEST	0	0	0	0	1	1	no
gene22878	gene22878	OR7E154P	chr8:7705161-7706118	BPI	SCZ	OK	0.929269	0.778107	-0.256127	-0.131488	0.72075	0.999744	no
gene22880	gene22880	FAM90A14P	chr8:7713186-7726663	BPI	SCZ	NOTEST	0	0	0	0	1	1	no
gene22881	gene22881	FAM90A18P	chr8:7713186-7726663	BPI	SCZ	NOTEST	0	0	0	0	1	1	no
gene22882	gene22882	FAM90A16P	chr8:7729076-7734311	BPI	SCZ	NOTEST	0	0	0	0	1	1	no
gene22883	gene22883	FAM90A8P	chr8:7736724-7741958	BPI	SCZ	NOTEST	0	0.00196843	inf	0	1	1	no
gene22884	gene22884	FAM90A17P	chr8:7744371-7749606	BPI	SCZ	NOTEST	0	0	0	0	1	1	no
gene22885	gene22885	FAM90A19P	chr8:7752019-7757254	BPI	SCZ	NOTEST	0	0	0	0	1	1	no
gene22887	gene22887	FAM90A9P	chr8:7758255-7768484	BPI	SCZ	NOTEST	0.00430869	0	#NAME?	0	1	1	no
gene22890	gene22890	LOC101929013	chr8:7792176-7799468	BPI	SCZ	NOTEST	0	0	0	0	1	1	no
gene22898	gene22898	HSPD1P2	chr8:7890510-7892757	BPI	SCZ	NOTEST	0	0	0	0	1	1	no
gene22901	gene22901	DEFB108P1	chr8:7926336-7952413	BPI	SCZ	NOTEST	0	0	0	0	1	1	no
gene22906	gene22906	FAM90A11P	chr8:8011781-8017012	BPI	SCZ	NOTEST	0.0323001	0.0178951	-0.851972	0	1	1	no
gene22907	gene22907	FAM90A24P	chr8:8019425-8024658	BPI	SCZ	NOTEST	0.0041543	0.00196843	-1.07756	0	1	1	no
gene22908	gene22908	FAM90A12P	chr8:8027073-8032305	BPI	SCZ	NOTEST	0.00391975	0.0150301	1.93902	0	1	1	no
gene22910	gene22910	LOC105379220	chr8:8061881-8071323	BPI	SCZ	OK	0.88966	1.09051	0.293677	0.154235	0.67235	0.999744	no
gene22912	gene22912	RPS3AP31	chr8:8095921-8096770	BPI	SCZ	NOTEST	0.0120446	0.0202837	0.751938	0	1	1	no
gene22922	gene22922	RN7SL178P	chr8:8582351-8582655	BPI	SCZ	NOTEST	0.0571492	0	#NAME?	0	1	1	no
gene22928	gene22928	MRPS18CP2	chr8:8783353-9100262	BPI	SCZ	NOTEST	0.607577	0.337522	-0.848087	0	1	1	no
gene22929	gene22929	LOC645960	chr8:8783353-9100262	BPI	SCZ	NOTEST	0.0787129	0.163052	1.05066	0	1	1	no
gene22936	gene22936	LOC107986914	chr8:9232578-9233575	BPI	SCZ	NOTEST	0.0767949	0.0499132	-0.621588	0	1	1	no
gene22971	gene22971	RPL19P13	chr8:11255989-11256678	BPI	SCZ	NOTEST	0	0	0	0	1	1	no
gene22990	gene22990	SUB1P1	chr8:11769662-11839309	BPI	SCZ	NOTEST	0.0644593	0.19888	1.62544	0	1	1	no
gene23004	gene23004	LOC100128174	chr8:12043488-12049625	BPI	SCZ	NOTEST	0	0	0	0	1	1	no
gene23008	gene23008	DEFB108P3	chr8:12089337-12115516	BPI	SCZ	NOTEST	0	0	0	0	1	1	no
gene23019	gene23019	LOC100287066	chr8:12290067-12296189	BPI	SCZ	NOTEST	0	0	0	0	1	1	no
gene23023	gene23023	DEFB108P4	chr8:12341423-12345778	BPI	SCZ	NOTEST	0	0	0	0	1	1	no
gene23024	gene23024	ZNF705CP	chr8:12354361-12361857	BPI	SCZ	NOTEST	0	0	0	0	1	1	no
gene23026	gene23026	LOC100421094	chr8:12362018-12411001	BPI	SCZ	OK	0.871542	0.930538	0.0944951	0.0475463	0.9089	0.999744	no
gene23036	gene23036	RPS3AP34	chr8:12437012-12665611	BPI	SCZ	OK	3.01101	3.64668	0.276339	0.0874488	0.8195	0.999744	no
gene23037	gene23037	RPS3AP35	chr8:12437012-12665611	BPI	SCZ	NOTEST	0.202345	0.282408	0.480968	0	1	1	no
gene23050	gene23050	RNU6-842P	chr8:13044349-13044455	BPI	SCZ	NOTEST	0	0	0	0	1	1	no
gene23065	gene23065	EIF4EP5	chr8:14084834-15238283	BPI	SCZ	NOTEST	0.00640984	0.0208843	1.70406	0	1	1	no
gene2307	gene2307	NDUFA5P10	chr1:109809460-109811014	BPI	SCZ	NOTEST	0.130347	0.110881	-0.233344	0	1	1	no
gene23070	gene23070	LOC100431174	chr8:15540086-15766649	BPI	SCZ	OK	1.84095	1.8989	0.0447097	0.00890794	0.96525	0.999744	no
gene23071	gene23071	PPM1AP1	chr8:15806336-15807331	BPI	SCZ	NOTEST	0.24997	0.370084	0.566099	0	1	1	no
gene23080	gene23080	RPL9P20	chr8:17150202-17150909	BPI	SCZ	NOTEST	0.560218	0.55105	-0.0238051	0	1	1	no
gene23100	gene23100	MRPS18CP3	chr8:18056298-18097651	BPI	SCZ	NOTEST	0.155252	0.176515	0.185179	0	1	1	no
gene23101	gene23101	LOC100133073	chr8:18056298-18097651	BPI	SCZ	NOTEST	0.210503	0.194124	-0.116869	0	1	1	no
gene23106	gene23106	RPL10AP11	chr8:18383242-18383948	BPI	SCZ	NOTEST	0.0602695	0.0390767	-0.62512	0	1	1	no
gene23109	gene23109	RPL35P6	chr8:18527302-19086909	BPI	SCZ	OK	2.14216	1.98383	-0.110774	-0.00964143	0.901	0.999744	no
gene23140	gene23140	TMEM97P2	chr8:20664835-20948304	BPI	SCZ	NOTEST	0.00239576	0.00518073	1.11267	0	1	1	no
gene23168	gene23168	RPL21P77	chr8:22367248-22434129	BPI	SCZ	OK	0.908825	0.905168	-0.00581722	-0.00044655	0.9821	0.999744	no
gene23171	gene23171	BTF3P3	chr8:22440969-22541466	BPI	SCZ	OK	1.76801	2.2271	0.333041	0.107131	0.8072	0.999744	no
gene23209	gene23209	LOC646708	chr8:23480986-23483716	BPI	SCZ	NOTEST	0.223623	0.212034	-0.0767734	0	1	1	no
gene23213	gene23213	FAM60DP	chr8:23634874-23635639	BPI	SCZ	NOTEST	0	0.0072291	inf	0	1	1	no
gene23220	gene23220	RNU1-148P	chr8:23917332-24207528	BPI	SCZ	NOTEST	0	0	0	0	1	1	no
gene23251	gene23251	SDAD1P1	chr8:26378729-26381636	BPI	SCZ	OK	1.14262	1.15677	0.017756	0.0133146	0.9718	0.999744	no
gene23253	gene23253	LOC100289047	chr8:26432471-26434772	BPI	SCZ	OK	0.77104	1.30934	0.76396	0.388057	0.27575	0.999744	no
gene23257	gene23257	PSME2P5	chr8:26514192-26658177	BPI	SCZ	OK	0.690635	0.905584	0.390926	0.0209952	0.73405	0.999744	no
gene23293	gene23293	RPL5P22	chr8:28299607-28300631	BPI	SCZ	NOTEST	0.0107027	0.0133372	0.317473	0	1	1	no
gene23319	gene23319	RPL17P33	chr8:29632055-29632683	BPI	SCZ	NOTEST	0	0	0	0	1	1	no
gene23327	gene23327	MAP2K1P1	chr8:30027243-30029839	BPI	SCZ	NOTEST	0	0.00572403	inf	0	1	1	no
gene23331	gene23331	RPS15AP24	chr8:30095405-30148768	BPI	SCZ	OK	0.710425	0.791542	0.155985	0.0202957	0.887	0.999744	no
gene23334	gene23334	HSPA8P11	chr8:30237285-30239389	BPI	SCZ	NOTEST	0.0848195	0.102544	0.273773	0	1	1	no
gene23336	gene23336	LOC100128441	chr8:30331764-30332324	BPI	SCZ	NOTEST	0.0208789	0.0310925	0.574521	0	1	1	no
gene23337	gene23337	TUBBP1	chr8:30351856-30353521	BPI	SCZ	NOTEST	0.07767	0.0717892	-0.11359	0	1	1	no
gene2335	gene2335	NRBF2P3	chr1:110847582-110849072	BPI	SCZ	NOTEST	0	0.00642115	inf	0	1	1	no
gene23377	gene23377	LOC100630919	chr8:33523095-33523673	BPI	SCZ	NOTEST	0.0222612	0.0437463	0.974631	0	1	1	no
gene23378	gene23378	LOC100630920	chr8:33540193-33540879	BPI	SCZ	NOTEST	0.143134	0.12332	-0.214962	0	1	1	no
gene23385	gene23385	VENTXP5	chr8:33721193-33723089	BPI	SCZ	NOTEST	0.00799735	0.0155132	0.955903	0	1	1	no
gene23387	gene23387	RPL6P22	chr8:33755808-34039059	BPI	SCZ	NOTEST	0.0058653	0.0298375	2.34685	0	1	1	no
gene23391	gene23391	RPL10AP3	chr8:34322959-34323675	BPI	SCZ	NOTEST	0	0	0	0	1	1	no
gene23393	gene23393	RPL21P80	chr8:34874119-34874680	BPI	SCZ	NOTEST	0.158811	0.106759	-0.572954	0	1	1	no
gene23397	gene23397	LSM12P1	chr8:35235456-35796550	BPI	SCZ	NOTEST	0.237163	0.179646	-0.400723	0	1	1	no
gene23411	gene23411	RPL26P25	chr8:36987929-36988498	BPI	SCZ	NOTEST	0.0319194	0.112122	1.81257	0	1	1	no
gene23459	gene23459	RPL3P10	chr8:39107528-39284917	BPI	SCZ	NOTEST	0	0	0	0	1	1	no
gene23487	gene23487	KRT18P37	chr8:41511238-41512590	BPI	SCZ	NOTEST	0.28356	0.511238	0.85034	0	1	1	no
gene23500	gene23500	LOC101059972	chr8:42128157-42129337	BPI	SCZ	NOTEST	0	0	0	0	1	1	no
gene23508	gene23508	RPL5P23	chr8:42338451-42371813	BPI	SCZ	OK	0.983629	1.47422	0.583768	0.175538	0.68245	0.999744	no
gene23515	gene23515	LOC100288666	chr8:42696497-42737407	BPI	SCZ	NOTEST	0	0.00579009	inf	0	1	1	no
gene2352	gene2352	HIGD1AP12	chr1:111380187-111380769	BPI	SCZ	NOTEST	0	0.0205173	inf	0	1	1	no
gene23529	gene23529	LOC101059977	chr8:43246256-43247108	BPI	SCZ	NOTEST	0.00668515	0	#NAME?	0	1	1	no
gene23530	gene23530	AFG3L2P1	chr8:43251412-43272117	BPI	SCZ	NOTEST	0	0	0	0	1	1	no
gene23531	gene23531	LOC101926993	chr8:43284598-43291735	BPI	SCZ	NOTEST	0	0	0	0	1	1	no
gene23539	gene23539	ASNSP1	chr8:46579205-46617739	BPI	SCZ	NOTEST	0.00272779	0.0177102	2.69877	0	1	1	no
gene23542	gene23542	LOC100130861	chr8:46784790-46786046	BPI	SCZ	NOTEST	0	0	0	0	1	1	no
gene23552	gene23552	LOC728587	chr8:46870808-46872059	BPI	SCZ	NOTEST	0	0	0	0	1	1	no
gene23555	gene23555	MAPK6PS4	chr8:46971327-46975397	BPI	SCZ	NOTEST	0	0.00543365	inf	0	1	1	no
gene23562	gene23562	RPL10AP2	chr8:47157086-47157802	BPI	SCZ	NOTEST	0	0.0094192	inf	0	1	1	no
gene23566	gene23566	LOC100996586	chr8:47202430-47202906	BPI	SCZ	NOTEST	0	0	0	0	1	1	no
gene23569	gene23569	LOC100420054	chr8:47260877-47736001	BPI	SCZ	OK	2.79016	2.74161	-0.0253258	-0.00872736	0.986	0.999744	no
gene23571	gene23571	LOC100507422	chr8:47260877-47736001	BPI	SCZ	NOTEST	0.513832	0.454781	-0.176124	0	1	1	no
gene23582	gene23582	LOC100130299	chr8:48293848-48294809	BPI	SCZ	NOTEST	0.0102635	0	#NAME?	0	1	1	no
gene23586	gene23586	RPL29P19	chr8:48346789-48474594	BPI	SCZ	OK	1.27849	0.844857	-0.597659	-0.259079	0.73065	0.999744	no
gene23597	gene23597	RN7SKP294	chr8:49330209-49330476	BPI	SCZ	NOTEST	0	0	0	0	1	1	no
gene23600	gene23600	PSAT1P1	chr8:49739195-49741406	BPI	SCZ	NOTEST	0	0	0	0	1	1	no
gene23610	gene23610	BRIX1P1	chr8:51319574-51811031	BPI	SCZ	NOTEST	0.0549261	0.0527166	-0.0592357	0	1	1	no
gene23611	gene23611	BTF3P1	chr8:51319574-51811031	BPI	SCZ	NOTEST	0.043524	0.0508692	0.224978	0	1	1	no
gene23617	gene23617	RPL34P17	chr8:52110831-52409879	BPI	SCZ	NOTEST	0.0579107	0.0395925	-0.548603	0	1	1	no
gene23624	gene23624	LOC101060191	chr8:52975029-52976116	BPI	SCZ	NOTEST	0	0	0	0	1	1	no
[truncated: 168,078 more rows]

## Sheet: significant_genes
test_id	gene_id	gene	locus	sample_1	sample_2	status	value_1	value_2	log2(fold_change)	test_stat	p_value	q_value	significant
[truncated: 83 more rows]
